# Supplementary material for: Bacterial protein meta-interactomes predict cross-species interactions and protein function
Source: BMC Bioinformatics. 2017 Mar 16;18:171. doi: 10.1186/s12859-017-1585-0 (PMC5353844; doi:10.1186/s12859-017-1585-0)
Supplement: Additional file 2: — Review of literature citing multiple bacterial interactomes. (XLS 359 kb) [file 12859_2017_1585_MOESM2_ESM.xls]

## Sheet: S1
PMCID	DOI	Publication Title	Citations	Rain 2001	Parrish 2007	Sato 2007	Shimoda 2008	Titz 2008	Hu 2009	Kuhner 2009	Wang 2010	Cherkasov 2011	Hauser 2014	Rajagopala 2014
				H. pylori	C. jejuni	Synechocystis	M. loti	T. pallidum	E. coli	M. pneumoniae	M. tuberculosis	S. aureus	H. pylori	E. coli
PMC4014287	10.1074/mcp.O113.033571	A second-generation protein-protein interaction network of Helicobacter pylori	9	x	x	x	x	x	x	x	x			x
PMC3527252	10.1534/genetics.112.145656	Genome reduction promotes increase in protein functional complexity in bacteria	6	x	x	x		x		x	x
PMC2801530	10.2976/1.3167215	From evidence to inference: probing the evolution of protein interaction networks	5	x	x	x	x	x
PMC2923596	10.1371/journal.pone.0012083	Protein networks reveal detection bias and species consistency when analysed by information-theoretic methods	5	x	x	x	x	x
PMC2938474	10.1088/1751-8113/42/48/485001	Tailored graph ensembles as proxies or null models for real networks I: tools for quantifying structure	5	x	x	x	x	x
PMC3372256	10.1128/MMBR.05021-11	Diversity in genetic in vivo methods for protein-protein interaction studies: from the yeast two-hybrid system to the mammalian split-luciferase system	5	x	x	x		x			x
PMC2386257	10.1371/journal.pone.0002292	The binary protein interactome of Treponema pallidum--the syphilis spirochete	4	x	X	X	X
PMC2649385	10.1104/pp.108.128298	A rice kinase-protein interaction map	4	x	x	x	x
PMC2720748	10.1093/bioinformatics/btn481	MPI-LIT: a literature-curated dataset of microbial binary protein--protein interactions	4	x	x	x		x
PMC3073767	10.1016/j.tibtech.2011.01.001	Mining high-throughput experimental data to link gene and function	4		x	x	x	x
PMC3333180	10.1186/1471-2164-12-S3-S20	Comparative analysis and assessment of M. tuberculosis H37Rv protein-protein interaction datasets	4		x	x					x	x
PMC3377704	10.1371/journal.pone.0035729	Network compression as a quality measure for protein interaction networks	4	x	x	x		x
PMC3407687	10.1002/cbdv.201100392	Prediction and comparison of Salmonella-human and Salmonella-Arabidopsis interactomes	4	x	x						x	x
PMC4339634	10.1002/wsbm.1288	Network representations of immune system complexity	4	x	x			x			x
PMC2672614	10.1371/journal.pbio.1000096	Global functional atlas of Escherichia coli encompassing previously uncharacterized proteins	3	x	x			x
PMC3019816	10.1128/JB.01117-10	Genome annotation and intraviral interactome for the Streptococcus pneumoniae virulent phage Dp-1	3	x	x			x
PMC3545810	10.1073/pnas.1210634110	Proteome-wide protein interaction measurements of bacterial proteins of unknown function	3	x	x			x
PMC3706760	10.1186/gm441	Protein-protein interaction networks: probing disease mechanisms using model systems	3						X	x		x
PMC3851956	10.1186/1752-0509-7-S2-S6	Corbi: a new R package for biological network alignment and querying	3		x	x	x
PMC3963859	10.1371/journal.pone.0091380	Identification of protein partners in mycobacteria using a single-step affinity purification method	3	x						x	x
PMC1943423	10.1038/msb4100166	The protein network of bacterial motility	2	x	X
PMC2238847	10.1093/nar/gkm807	Bacteriome.org--an integrated protein interaction database for E. coli	2	x	X
PMC2527968	10.1371/journal.pcbi.1000114	Probing the extent of randomness in protein interaction networks	2	x	X
PMC2613168	10.1038/nmeth.1283	Cost-effective strategies for completing the interactome	2	x	x
PMC2638943	10.1093/bioinformatics/btn597	Combining multiple positive training sets to generate confidence scores for protein-protein interactions	2		x			x
PMC2650630	10.1093/dnares/dsm028	A large scale analysis of protein-protein interactions in the nitrogen-fixing bacterium Mesorhizobium loti	2	x		x
PMC2695753	10.1073/pnas.0807882106	Model criticism based on likelihood-free inference, with an application to protein network evolution	2	x				x
PMC2701930	10.1186/1752-0509-3-63	The Symbiosis Interactome: a computational approach reveals novel components, functional interactions and modules in Sinorhizobium meliloti	2	x			x
PMC2739439	10.1371/journal.pcbi.1000523	The Modular Organization of Protein Interactions in Escherichia coli	2	x					x
PMC2779905	10.1093/dnares/dsm021	A large-scale protein protein interaction analysis in Synechocystis sp. PCC6803	2	x	x
PMC2898071	10.1186/gb-2010-11-5-208	The next frontier of systems biology: higher-order and interspecies interactions	2						X	x
PMC3162560	10.1371/journal.pone.0023016	Dominating biological networks	2	x	x
PMC3169948		Computer applications for prediction of protein-protein interactions and rational drug design	2	x	x
PMC3169950		The development of an affinity evaluation and prediction system by using protein-protein docking simulations and parameter tuning	2	x	x
PMC3210124	10.1371/journal.pone.0026554	Characterizing the Escherichia coli O157:H7 proteome including protein associations with higher order assemblies	2						X	x
PMC3278985	10.3389/fmicb.2012.00046	Infection Strategies of Bacterial and Viral Pathogens through Pathogen-Human Protein-Protein Interactions	2	x							x
PMC3319048	10.1016/j.cell.2011.08.047	A protein complex network of Drosophila melanogaster	2						X	x
PMC3338770	10.1371/journal.pone.0036009	Generation and analysis of a mouse intestinal metatranscriptome through Illumina based RNA-sequencing	2		x				x
PMC3400551	10.1371/journal.pgen.1002815	RsfA (YbeB) proteins are conserved ribosomal silencing factors	2		x			x
PMC3477804	10.1016/j.cell.2012.08.011	A census of human soluble protein complexes	2						X	x
PMC3509496	10.1093/bioinformatics/bts592	Global network alignment using multiscale spectral signatures	2		x		x
PMC3517932	10.1016/j.ymeth.2012.07.015	Studying protein complexes by the yeast two-hybrid system	2					x	x
PMC3579733	10.1186/1471-2180-12-272	The protein interaction network of a taxis signal transduction system in a halophilic archaeon	2	x	x
PMC3591838	10.1038/nrg3306	ChIP-seq and beyond: new and improved methodologies to detect and characterize protein-DNA interactions	2						X	x
PMC3863981	10.1101/gr.071852.107	Protein networks in disease	2	x	x
PMC3901225	10.3390/metabo2040940	Metabolic adaptation and protein complexes in prokaryotes	2		x					x
PMC3965071	10.1093/nar/gkt1145	CyanoBase and RhizoBase: databases of manually curated annotations for cyanobacterial and rhizobial genomes	2			x	x
PMC3965099	10.1093/nar/gkt1210	iPfam: a database of protein family and domain interactions found in the Protein Data Bank	2	x					x
PMC3986667	10.1186/1752-0509-8-39	The protein-protein interaction network of eyestalk, Y-organ and hepatopancreas in Chinese mitten crab Eriocheir sinensis	2						X	x
PMC4023809	10.1038/nrg3574	High-resolution network biology: connecting sequence with function	2	x					x
PMC4117197	10.1038/nmeth.1289	An in vitro microfluidic approach to generating protein-interaction networks	2		x		x
PMC4123855	10.1038/nbt.2831	The binary protein-protein interaction landscape of Escherichia coli	2					x	x
PMC4308668	10.1093/bioinformatics/btu671	Novel function discovery with GeneMANIA: a new integrated resource for gene function prediction in Escherichia coli	2						X					x
PMC4314589	10.1093/database/bav001	EcoliNet: a database of cofunctional gene network for Escherichia coli	2						X					x
PMC4333368	10.1093/nar/gku1094	Mechismo: predicting the mechanistic impact of mutations and modifications on molecular interactions	2							x				x
PMC4344305	10.1371/journal.pcbi.1004107	Protein complexes in bacteria	2						X	x
PMC4401175	10.3791/52255	Genome-wide protein-protein interaction screening by protein-fragment complementation assay (PCA) in living cells	2						X					x
PMC4409705	10.1186/s13062-015-0048-7	Co-regulation of translation in protein complexes	2						X					x
PMC4411940	10.1186/s12859-015-0536-x	Essentiality and centrality in protein interaction networks revisited	2						X					x
PMC4477702	10.1042/BJ20141237	A directed-overflow and damage-control N-glycosidase in riboflavin biosynthesis	2		x				x
PMC1079787	10.1371/journal.pbio.0030189	A new yeast poly(A) polymerase complex involved in RNA quality control	1	x
PMC1083889	10.1093/embo-reports/kve095	The renaissance of aminoacyl-tRNA synthesis	1	x
PMC1127019	10.1186/1471-2105-6-100	Filtering high-throughput protein-protein interaction data using a combination of genomic features	1	x
PMC1142405	10.1093/nar/gki631	Recognizing the pseudogenes in bacterial genomes	1	x
PMC1151751	10.1128/JB.187.13.4463-4469.2005	Stable accumulation of sigma54 in Helicobacter pylori requires the novel protein HP0958	1	x
PMC1175132	10.1042/BJ20050062	Helicobacter pylori DnaB helicase can bypass Escherichia coli DnaC function in vivo	1	x
PMC120780	10.1128/MMBR.66.1.39-63.2002	Molecular biologist's guide to proteomics	1	x
PMC123069	10.1073/pnas.122040799	An expanded view of bacterial DNA replication	1	x
PMC128097	10.1128/IAI.70.7.3396-3403.2002	Proteome analysis of secreted proteins of the gastric pathogen Helicobacter pylori	1	x
PMC1326177	10.1073/pnas.0509715102	A simple physical model for scaling in protein-protein interaction networks	1	x
PMC1326392	10.1038/sj.embor.embor933	The organization of the microbial biodegradation network from a systems-biology perspective	1	x
PMC133448		The society of genes: networks of functional links between genes from comparative genomics	1	x
PMC1347461	10.1093/nar/gkj099	SCOPPI: a structural classification of protein-protein interfaces	1	x
PMC135030	10.1128/JB.184.10.2755-2766.2002	Characterization of two cryptic Helicobacter pylori plasmids: a putative source for horizontal gene transfer and gene shuffling	1	x
PMC135173	10.1128/JB.184.14.3879-3885.2002	Network of hydrogenase maturation in Escherichia coli: role of accessory proteins HypA and HybF	1	x
PMC1363776	10.1093/nar/gkj496	Computational inference and experimental validation of the nitrogen assimilation regulatory network in cyanobacterium Synechococcus sp. WH 8102	1	x
PMC1382257	10.1186/1471-2105-7-21	GenoLink: a graph-based querying and browsing system for investigating the function of genes and proteins	1	x
PMC139109	10.1093/emboj/cdf689	Myosin VIIa, harmonin and cadherin 23, three Usher I gene products that cooperate to shape the sensory hair cell bundle	1	x
PMC1395346	10.1186/1471-2148-6-8	Stable evolutionary signal in a yeast protein interaction network	1	x
PMC140311	10.1186/1471-2148-3-1	No simple dependence between protein evolution rate and the number of protein-protein interactions: only the most prolific interactors tend to evolve slowly	1	x
PMC1414084	10.1186/gb-2005-6-12-r98	Protein-protein interactions of the hyperthermophilic archaeon Pyrococcus horikoshii OT3	1	x
PMC142838	10.1128/JB.185.3.726-734.2003	Characterization of Helicobacter pylori nickel metabolism accessory proteins needed for maturation of both urease and hydrogenase	1	x
PMC1449908	10.1093/nar/gkl219	Prediction of yeast protein-protein interaction network: insights from the Gene Ontology and annotations	1	x
PMC1464137	10.1186/1471-2105-7-176	The Gaggle: an open-source software system for integrating bioinformatics software and data sources	1	x
PMC1479233	10.1128/IAI.00035-06	Role for erbin in bacterial activation of Nod2	1	x
PMC1481624	10.1186/1471-2105-7-269	An integrated approach to the prediction of domain-domain interactions	1	x
PMC1482994	10.1128/JB.00066-06	Protein-protein interactions among Helicobacter pylori cag proteins	1	x
PMC1502140	10.1186/1471-2105-7-280	Integrated biclustering of heterogeneous genome-wide datasets for the inference of global regulatory networks	1	x
PMC1526461	10.1371/journal.pcbi.0020100	Intrinsic disorder is a common feature of hub proteins from four eukaryotic interactomes	1	x
PMC152854		A revised annotation and comparative analysis of Helicobacter pylori genomes	1	x
PMC1540062	10.1128/JB.00430-06	Methionine sulfoxide reductase in Helicobacter pylori: interaction with methionine-rich proteins and stress-induced expression	1	x
PMC154226		Topological structure analysis of the protein-protein interaction network in budding yeast	1	x
PMC1544089	10.1073/pnas.0602817103	Dissecting virulence pathways of Mycobacterium tuberculosis through protein-protein association	1	x
PMC1544203	10.1073/pnas.0604316103	Free-energy distribution of binary protein-protein binding suggests cross-species interactome differences	1	x
PMC156095	10.1093/emboj/cdg223	VirB11 ATPases are dynamic hexameric assemblies: new insights into bacterial type IV secretion	1	x
PMC1630707	10.1186/1471-2105-7-457	Comparison of protein interaction networks reveals species conservation and divergence	1	x
PMC1636259	10.1128/JB.00820-06	Novel conserved assembly factor of the bacterial flagellum	1	x
PMC1636333	10.1186/1751-0473-1-3	A traveling salesman approach for predicting protein functions	1	x
PMC1636832	10.1128/MCB.00506-06	The Ral/exocyst effector complex counters c-Jun N-terminal kinase-dependent apoptosis in Drosophila melanogaster	1	x
PMC164874	10.1128/JB.185.14.4268-4275.2003	Detecting protein-protein interactions in the intact cell of Bacillus subtilis (ATCC 6633)	1	x
PMC166126	10.1186/1471-2148-3-11	A simple dependence between protein evolution rate and the number of protein-protein interactions	1	x
PMC166429	10.1073/pnas.1431910100	A dual mechanism controlling the localization and function of exocytic v-SNAREs	1	x
PMC1691265	10.1098/rspb.2002.2269	How the global structure of protein interaction networks evolves	1	x
PMC1692912	10.1098/rstb.2001.1049	Functional genomics: lessons from yeast	1	x
PMC1698248	10.1128/JB.01265-06	The UreEF fusion protein provides a soluble and functional form of the UreF urease accessory protein	1	x
PMC1764472	10.1186/1471-2105-7-S5-S16	SPIDer: Saccharomyces protein-protein interaction database	1	x
PMC1764474	10.1186/1471-2105-7-S5-S18	Fly-DPI: database of protein interactomes for D. melanogaster in the approach of systems biology	1	x
PMC1832100	10.1101/gr.5900607	Inferring genome-wide functional linkages in E. coli by combining improved genome context methods: comparison with high-throughput experimental data	1	x
PMC1866386	10.1186/1471-2105-6-S4-S21	HomoMINT: an inferred human network based on orthology mapping of protein interactions discovered in model organisms	1	x
PMC187530	10.1101/gr.153002	Inferring domain-domain interactions from protein-protein interactions	1	x
PMC1904249	10.1186/1471-2105-8-173	Discovering functional linkages and uncharacterized cellular pathways using phylogenetic profile comparisons: a comprehensive assessment	1	x
PMC1940267	10.1186/1752-0509-1-30	The correlation between architecture and mRNA abundance in the genetic regulatory network of Escherichia coli	1	x
PMC1959431	10.1073/pnas.0702570104	The crystal structure of the third signal-recognition particle GTPase FlhF reveals a homodimer with bound GTP	1	x
PMC2045083	10.1186/1471-2210-7-10	An integrative in silico approach for discovering candidates for drug-targetable protein-protein interactions in interactome data	1	x
PMC2082503	10.1371/journal.pcbi.0030214	Where have all the interactions gone? Estimating the coverage of two-hybrid protein interaction maps	1	x
PMC208768	10.1073/pnas.1534710100	Conserved pathways within bacteria and yeast as revealed by global protein network alignment	1	x
PMC2099467	10.1038/sj.emboj.7601904	Identification, structure and mode of action of a new regulator of the Helicobacter pylori HP0525 ATPase	1	x
PMC2186260	10.1529/biophysj.107.114280	M-TASSER: an algorithm for protein quaternary structure prediction	1	x
PMC2189736	10.1093/nar/gkm894	Yeast two-hybrid interaction partner screening through in vivo Cre-mediated Binary Interaction Tag generation	1	x
PMC2193897	10.1084/jem.20030063	Helicobacter pylori: after the genomes, back to biology	1	x
PMC2206125	10.1038/sj.emboj.7601943	Spatial recruitment and activation of the Fes kinase by ezrin promotes HGF-induced cell scattering	1	x
PMC2238723	10.1186/1471-2105-8-414	InPrePPI: an integrated evaluation method based on genomic context for predicting protein-protein interactions in prokaryotic genomes	1	x
PMC2238965	10.1093/nar/gkm761	DOMINE: a database of protein domain interactions	1	x
PMC2258873	10.1128/JB.01341-07	Protein subassemblies of the Helicobacter pylori Cag type IV secretion system revealed by localization and interaction studies	1	x
PMC2292604	10.1128/AEM.01348-07	Development of inducible systems to engineer conditional mutants of essential genes of Helicobacter pylori	1	x
PMC2323224	10.1186/gb-2007-8-7-r130	A proteome-wide protein interaction map for Campylobacter jejuni	1	x
PMC2323362	10.1186/1475-2859-7-10	Towards the development of Bacillus subtilis as a cell factory for membrane proteins and protein complexes	1	x
PMC2346601	10.1093/nar/gkn016	Genome-wide inference of protein interaction sites: lessons from the yeast high-quality negative protein-protein interaction dataset	1	x
PMC2377166	10.1038/sj.bjc.6600740	hAG-2 and hAG-3, human homologues of genes involved in differentiation, are associated with oestrogen receptor-positive breast tumours and interact with metastasis gene C4.4a and dystroglycan	1	x
PMC2383987	10.1073/pnas.0802459105	A truer measure of our ignorance	1	x
PMC2393758	10.1073/pnas.0800668105	Helicobacter pylori evolution during progression from chronic atrophic gastritis to gastric cancer and its impact on gastric stem cells	1	x
PMC2424176	10.1371/journal.pcbi.1000108	Unraveling protein networks with power graph analysis	1	x
PMC2447207	10.1002/cfg.80	IBC - Proteomics, 1-2 March 2000, Basel Hilton, Switzerland	1	x
PMC2447212	10.1002/cfg.91	Can bibliographic pointers for known biological data be found automatically? Protein interactions as a case study	1	x
PMC2447249	10.1002/cfg.145	The informatics for making sense of the genome: a progress report from the BioPathways Consortium	1	x
PMC2447362	10.1002/cfg.313	Multiple sequence alignments as tools for protein structure and function prediction	1	x
PMC2447374	10.1002/cfg.310	Understanding and predicting protein assemblies with 3D structures	1	x
PMC2447467	10.1002/cfg.412	A critical and integrated view of the yeast interactome	1	x
PMC2448398	10.1002/cfg.101	How useful will functional proteomics data be?	1	x
PMC2448406	10.1002/cfg.111	Website review: protein-protein interactions on the web	1	x
PMC2526548	10.2144/000112797	Resolving the network of cell signaling pathways using the evolving yeast two-hybrid system	1	x
PMC2528100	10.1104/pp.108.123505	An AbrB-like transcriptional regulator, Sll0822, is essential for the activation of nitrogen-regulated genes in Synechocystis sp. PCC 6803	1			x
PMC2572628	10.1186/1471-2164-9-461	DroID: the Drosophila Interactions Database, a comprehensive resource for annotated gene and protein interactions	1		x
PMC2573892	10.1186/1471-2105-9-405	iRefIndex: a consolidated protein interaction database with provenance	1		x
PMC2575893	10.1093/dnares/dsn017	Construction of signature-tagged mutant library in Mesorhizobium loti as a powerful tool for functional genomics	1				x
PMC2593243	10.1128/JB.00879-08	Posttranscriptional regulation of flagellin synthesis in Helicobacter pylori by the RpoN chaperone HP0958	1	x
PMC2601049	10.1186/1471-2164-9-519	The prediction of protein-protein interaction networks in rice blast fungus	1		x
PMC2621150	10.1186/1477-5956-6-32	High throughput protein-protein interaction data: clues for the architecture of protein complexes	1	x
PMC2628428	10.1111/j.1365-2958.2008.06357.x	Characterization of CetA and CetB, a bipartite energy taxis system in Campylobacter jejuni	1		x
PMC2630442	10.1105/tpc.108.063263	Functional proteomics of Arabidopsis thaliana guard cells uncovers new stomatal signaling pathways	1		x
PMC2638870	10.1093/bioinformatics/btn285	MPIDB: the microbial protein interaction database	1					x
PMC2657003	10.1371/journal.pgen.1000414	A human protein interaction network shows conservation of aging processes between human and invertebrate species	1	x
PMC2667267	10.1016/j.biopsych.2008.09.015	An E3 ubiquitin ligase, Really Interesting New Gene (RING) Finger 41, is a candidate gene for anxiety-like behavior and beta-carboline-induced seizures	1	x
PMC2670494	10.1371/journal.pone.0005344	Identifying hubs in protein interaction networks	1	x
PMC2672518	10.1073/pnas.0810040106	ChlH, the H subunit of the Mg-chelatase, is an anti-sigma factor for SigE in Synechocystis sp. PCC 6803	1			x
PMC2674601	10.1186/1471-2180-9-72	Statistical characterization of the GxxxG glycine repeats in the flagellar biosynthesis protein FliH and its Type III secretion homologue YscL	1	x
PMC2677595	10.1098/rspb.2008.1426	Chloroplast two-component systems: evolution of the link between photosynthesis and gene expression	1			x
PMC2686565	10.1093/nar/gkn722	Michigan molecular interactions r2: from interacting proteins to pathways	1		x
PMC270031	10.1186/1471-2148-3-21	Apparent dependence of protein evolutionary rate on number of interactions is linked to biases in protein-protein interactions data sets	1	x
PMC2709590	10.1093/nar/gkp414	A complex-centric view of protein network evolution	1	x
PMC2713831	10.1371/journal.pone.0006410	Local network topology in human protein interaction data predicts functional association	1	x
PMC272926	10.1186/1471-2105-4-45	Visualisation and graph-theoretic analysis of a large-scale protein structural interactome	1	x
PMC2731838	10.1371/journal.ppat.1000570	Evolutionarily conserved herpesviral protein interaction networks	1		x
PMC2743650	10.1186/1477-5956-7-33	Subcellular proteomic characterization of the high-temperature stress response of the cyanobacterium Spirulina platensis	1			x
PMC2745169	10.1039/b903311d	Interplay of metal ions and urease	1	x
PMC2752622	10.1093/bioinformatics/btp480	Knowledge-guided inference of domain-domain interactions from incomplete protein-protein interaction networks	1						X
PMC2757452	10.1016/j.sbi.2007.01.005	The bacterial transcription repair coupling factor	1	x
PMC2761005	10.1371/journal.pone.0007515	Three-dimensional structure of N-terminal domain of DnaB helicase and helicase-primase interactions in Helicobacter pylori	1	x
PMC2765286	10.1101/gr.092452.109	The human protein coevolution network	1	x
PMC2795545	10.1073/pnas.0908966106	The structure of a DnaA/HobA complex from Helicobacter pylori provides insight into regulation of DNA replication in bacteria	1	x
PMC2798257	10.1128/JB.01316-09	Global approaches for finding small RNA and small open reading frame functions	1						X
PMC2799352	10.1104/pp.109.146381	The nuclear interactor PYL8/RCAR3 of Fagus sylvatica FsPP2C1 is a positive regulator of abscisic acid signaling in seeds and stress	1	x
PMC2808859	10.1093/nar/gkp915	CyanoBase: the cyanobacteria genome database update 2010	1			x
PMC2810115	10.1093/bib/bbp057	Toward the dynamic interactome: it's about time	1	x
PMC2814446	10.1038/nbt1096	Systematic interpretation of genetic interactions using protein networks	1	x
PMC2817152	10.1098/rsif.2008.0514	Gene divergence and pathway duplication in the metabolic network of yeast and digital organisms	1	x
PMC2817887	10.2174/138920209789503923	Getting a grip on complexes	1	x
PMC2818629	10.1002/pmic.200900282	Benchmarking yeast two-hybrid systems using the interactions of bacterial motility proteins	1					x
PMC2824490	10.1038/msb.2009.89	A systems biology tour de force for a near-minimal bacterium	1							x
PMC2830740	10.1038/nature04135	The Plasmodium protein network diverges from those of other eukaryotes	1	x
PMC283512	10.1073/pnas.1936123100	Coevolution of an aminoacyl-tRNA synthetase with its tRNA substrates	1	x
PMC2837643	10.1186/1471-2164-11-79	Comparative evolutionary analysis of protein complexes in E. coli and yeast	1						X
PMC2863474	10.1128/JB.01426-09	Characterization of the Klebsiella aerogenes urease accessory protein UreD in fusion with the maltose binding protein	1	x
PMC2871416	10.1074/mcp.M000002-MCP201	A lentiviral functional proteomics approach identifies chromatin remodeling complexes important for the induction of pluripotency	1						X
PMC2873537	10.1186/1471-2105-11-195	Properties and identification of antibiotic drug targets	1						X
PMC2878514	10.1074/jbc.M109.095570	Metabolic and transcriptional response to cofactor perturbations in Escherichia coli	1						X
PMC2878683	10.1155/2010/932527	Proteomics of plant pathogenic fungi	1		x
PMC2888174	10.1099/mic.0.028035-0	Illumination stimulates cAMP receptor protein-dependent transcriptional activation from regulatory regions containing class I and class II promoter elements in Synechocystis sp. PCC 6803	1			x
PMC2890791	10.1073/pnas.0911586107	A role for tetrahydrofolates in the metabolism of iron-sulfur clusters in all domains of life	1						X
PMC2894508	10.1093/bioinformatics/btq262	Fast integration of heterogeneous data sources for predicting gene function with limited annotation	1						X
PMC290263	10.1093/nar/gkg895	Functional characterization of Helicobacter pylori DnaB helicase	1	x
PMC2909318	10.1242/jcs.043794	Nesprin-2 interacts with meckelin and mediates ciliogenesis via remodelling of the actin cytoskeleton	1	x
PMC2909548	10.3748/wjg.v16.i28.3491	Protein-protein interaction map is a key gateway into liver regeneration	1		x
PMC2912431	10.1021/bi1004987	Mutagenesis of Klebsiella aerogenes UreG to probe nickel binding and interactions with other urease-related proteins	1	x
PMC2916464	10.1128/AEM.00024-10	Targeted chromosomal knockouts in Mycoplasma pneumoniae	1							x
PMC2916853	10.1371/journal.pgen.1001050	The extinction dynamics of bacterial pseudogenes	1						X
PMC2920301	10.1093/protein/gzq024	A selection that reports on protein-protein interactions within a thermophilic bacterium	1	x
PMC2922915	10.1126/science.1188308	Quantifying E. coli proteome and transcriptome with single-molecule sensitivity in single cells	1						X
PMC2923300	10.1007/s11693-009-9051-6	Towards a matrix mechanics framework for dynamic protein network	1							x
PMC2932736	10.1371/journal.pone.0011796	Viral organization of human proteins	1	x
PMC2937386	10.1128/JB.00481-10	The gene ssl3076 encodes a protein mediating the salt-induced expression of ggpS for the biosynthesis of the compatible solute glucosylglycerol in Synechocystis sp. strain PCC 6803	1			x
PMC2938059	10.1074/mcp.R000007-MCP201	Computational tools for the interactive exploration of proteomic and structural data	1							x
PMC2938061	10.1074/mcp.R110.000265	Profiling of protein interaction networks of protein complexes using affinity purification and quantitative mass spectrometry	1							x
PMC2938063	10.1074/mcp.M110.001446	Merging molecular electron microscopy and mass spectrometry by carbon film-assisted endoproteinase digestion	1							x
PMC2941501	10.1186/1471-2180-10-225	The liposoluble proteome of Mycoplasma agalactiae: an insight into the minimal protein complement of a bacterial membrane	1							x
PMC2952674	10.1016/j.copbio.2010.06.008	Update on designing and building minimal cells	1							x
PMC2953423	10.1016/j.jprot.2010.07.005	It's the machine that matters: Predicting gene function and phenotype from protein networks	1						X
PMC2976368	10.1128/MCB.00463-10	Spatial regulation of cyclic AMP-Epac1 signaling in cell adhesion by ERM proteins	1	x
PMC2976677	10.1038/nmeth.1281	An experimentally derived confidence score for binary protein-protein interactions	1			x
PMC2978904	10.1002/prot.22802	Crystal structure of a truncated urease accessory protein UreF from Helicobacter pylori	1	x
PMC2982091	10.1091/mbc.E10-04-0338	The SARS coronavirus E protein interacts with PALS1 and alters tight junction formation and epithelial morphogenesis	1	x
PMC3008518	10.1128/JB.00621-10	Silent mischief: bacteriophage Mu insertions contaminate products of Escherichia coli random mutagenesis performed using suicidal transposon delivery plasmids mobilized by broad-host-range RP4 conjugative machinery	1						X
PMC3009538	10.1186/1471-2105-11-S1-S64	Predicting protein functions by relaxation labelling protein interaction network	1						X
PMC3010114	10.1038/msb.2010.100	A global protein-lipid interactome map	1							x
PMC3011985	10.1093/database/baq026	Literature curation of protein interactions: measuring agreement across major public databases	1							x
PMC3012001	10.1093/gbe/evq073	Transcriptional control of photosynthesis genes: the evolutionarily conserved regulatory mechanism in plastid genome function	1			x
PMC3016274	10.1186/1475-2859-9-97	Two distinct regions in the model protein Peb1 are critical for its heterologous transport out of Escherichia coli	1						X
PMC3017175	10.1073/pnas.1009775108	Lateral acquisition of genes is affected by the friendliness of their products	1						X
PMC3023618	10.4161/gmic.1.5.13115	Structural insight into Helicobacter pylori DNA replication initiation	1	x
PMC3029252	10.1371/journal.pgen.1001284	Horizontal transfer, not duplication, drives the expansion of protein families in prokaryotes	1						X
PMC3030346	10.1074/jbc.M110.168526	An archaeal tRNA-synthetase complex that enhances aminoacylation under extreme conditions	1							x
PMC3033704	10.1021/pr100927x	Lesson from the stoichiometry determination of the cohesin complex: a short protease mediated elution increases the recovery from cross-linked antibody-conjugated beads	1							x
PMC3038413	10.1155/2010/268925	Systems biology: the next frontier for bioinformatics	1							x
PMC3045602	10.1093/nar/gkq928	An RNA degradosome assembly in Caulobacter crescentus	1						X
PMC3046158	10.1371/journal.pone.0017300	New implications on genomic adaptation derived from the Helicobacter pylori genome comparison	1	x
PMC3053318	10.1371/journal.pcbi.1002010	Noise contributions in an inducible genetic switch: a whole-cell simulation study	1							x
PMC3055154		Molecular modelling of urease accessory interaction proteins of Helicobacter Pylori J 99 and predicting an interruption in interaction by Vigna radiata Defensins	1	x
PMC3060659	10.1016/j.cell.2010.11.052	Phenotypic landscape of a bacterial cell	1						X
PMC3064673	10.1371/journal.pone.0018236	Point mutations in Helicobacter pylori's fur regulatory gene that alter resistance to metronidazole, a prodrug activated by chemical reduction	1	x
PMC3069980	10.1371/journal.pone.0017796	Yeast two hybrid analyses reveal novel binary interactions between human cytomegalovirus-encoded virion proteins	1	x
PMC3083400	10.1371/journal.pone.0018510	Ribosome-dependent ATPase interacts with conserved membrane protein in Escherichia coli to modulate protein synthesis and oxidative phosphorylation	1						X
PMC3086059	10.1128/mBio.00039-11	Mua (HP0868) is a nickel-binding protein that modulates urease activity in Helicobacter pylori	1	x
PMC3086830	10.1186/1752-0509-5-49	Gene ontology function prediction in mollicutes using protein-protein association networks	1						X
PMC3088274	10.1128/AAC.01250-10	Identification of pyruvate kinase in methicillin-resistant Staphylococcus aureus as a novel antimicrobial drug target	1									x
PMC3089516	10.1074/jbc.M111.230862	A role for ZO-1 and PLEKHA7 in recruiting paracingulin to tight and adherens junctions of epithelial cells	1	x
PMC3096476	10.1002/0471140864.ps1711s61	The STINT-NMR method for studying in-cell protein-protein interactions	1	x
PMC3101653	10.1186/1756-0381-4-10	Using graph theory to analyze biological networks	1	x
PMC3101797	10.1016/j.str.2010.12.023	ePMV embeds molecular modeling into professional animation software environments	1							x
PMC3101863	10.1074/mcp.M110.001065	Complexomics study of two Helicobacter pylori strains of two pathological origins: potential targets for vaccine development and new insight in bacteria metabolism	1	x
PMC3102045	10.1016/j.cell.2011.02.016	Interactome networks and human disease	1							x
PMC3105029	10.1371/journal.pone.0020415	Complete genome sequence of Treponema paraluiscuniculi, strain Cuniculi A: the loss of infectivity to humans is associated with genome decay	1					x
PMC311221	10.1101/gr.205301	Identification of potential interaction networks using sequence-based searches for conserved protein-protein interactions or "interologs"	1	x
PMC3115801	10.1083/jcb.201011126	The nucleoporin RanBP2 tethers the cAMP effector Epac1 and inhibits its catalytic activity	1	x
PMC3117378	10.1093/bioinformatics/btr201	Generative probabilistic models for protein-protein interaction networks--the biclique perspective	1	x
PMC3120633	10.1016/j.sbi.2011.02.001	Protein function prediction: towards integration of similarity metrics	1						X
PMC3122202	10.1074/jbc.M111.233734	The GreenCut2 resource, a phylogenomically derived inventory of proteins specific to the plant lineage	1			x
PMC3123113	10.1074/jbc.M110.206003	Teashirt-3, a novel regulator of muscle differentiation, associates with BRG1-associated factor 57 (BAF57) to inhibit myogenin gene expression	1	x
PMC3125180	10.1371/journal.pone.0021470	Towards a rigorous network of protein-protein interactions of the model sulfate reducer Desulfovibrio vulgaris Hildenborough	1						X
PMC3125270	10.1186/1471-213X-11-27	The Enhancer of split transcription factor Her8a is a novel dimerisation partner for Her3 that controls anterior hindbrain neurogenesis in zebrafish	1	x
PMC3139596	10.1371/journal.pone.0021964	Core proteome of the minimal cell: comparative proteomics of three mollicute species	1							x
PMC3140968	10.1371/journal.pcbi.1002118	Proteins with complex architecture as potential targets for drug design: a case study of Mycobacterium tuberculosis	1							x
PMC3145110	10.1099/mic.0.026062-0	Effect of FliK mutation on the transcriptional activity of the {sigma}54 sigma factor RpoN in Helicobacter pylori	1	x
PMC3147163	10.1128/mBio.00034-11	Structural coupling between RNA polymerase composition and DNA supercoiling in coordinating transcription: a global role for the omega subunit?	1						X
PMC3147526	10.1128/JB.00284-11	Physiological roles of the cyAbrB transcriptional regulator pair Sll0822 and Sll0359 in Synechocystis sp. strain PCC 6803	1			x
PMC3147681	10.1128/JB.05189-11	The Campylobacter jejuni transcriptional regulator Cj1556 plays a role in the oxidative and aerobic stress response and is important for bacterial survival in vivo	1		x
PMC3156345	10.1016/j.jmb.2011.06.039	Two-step aminoacylation of tRNA without channeling in Archaea	1							x
PMC3156678	10.1093/jmicro/dfr014	Perspectives on electron cryo-tomography of vitreous cryo-sections	1							x
PMC3159694	10.1007/s11693-011-9084-5	The ten grand challenges of synthetic life	1							x
PMC3159969	10.1038/msb.2011.38	Quantification of mRNA and protein and integration with protein turnover in a bacterium	1							x
PMC3160251	10.1038/emboj.2011.192	The Sm-like RNA chaperone Hfq mediates transcription antitermination at Rho-dependent terminators	1						X
PMC3162491	10.1186/1477-5956-9-39	Comparative analysis of the Spirulina platensis subcellular proteome in response to low- and high-temperature stresses: uncovering cross-talk of signaling components	1			x
PMC3163263	10.2174/187569211794728805	Statistical Optimization of Pharmacogenomics Association Studies: Key Considerations from Study Design to Analysis	1	x
PMC3165543	10.1128/MMBR.00010-11	From water and ions to crowded biomacromolecules: in vivo structuring of a prokaryotic cell	1							x
PMC3165704	10.1128/JB.05059-11	Complete genome and proteome of Acholeplasma laidlawii	1							x
PMC3169507	10.1186/1752-0509-5-126	Global organization of protein complexome in the yeast Saccharomyces cerevisiae	1						X
PMC3175053	10.1016/j.pnmrs.2010.11.002	In-cell NMR spectroscopy	1	x
PMC3176917	10.1016/j.jbi.2011.04.010	Protein annotation from protein interaction networks and Gene Ontology	1						X
PMC3191145	10.1371/journal.pone.0025705	Sequence and role in virulence of the three plasmid complement of the model tumor-inducing bacterium Pseudomonas savastanoi pv. savastanoi NCPPB 3335	1				x
PMC3202645	10.1021/bi2011064	Function of UreB in Klebsiella aerogenes urease	1	x
PMC3205867	10.1074/mcp.M111.009035	Shared molecular strategies of the malaria parasite P. falciparum and the human virus HIV-1	1	x
PMC3215753	10.1186/1471-2105-12-409	Improving accuracy of protein-protein interaction prediction by considering the converse problem for sequence representation	1	x
PMC3219608	10.1371/journal.pgen.1002377	Genetic interaction maps in Escherichia coli reveal functional crosstalk among cell envelope biogenesis pathways	1						X
PMC3219624	10.1371/journal.pgen.1002385	Evidence-based annotation of gene function in Shewanella oneidensis MR-1 using genome-wide fitness profiling across 121 conditions	1							x
PMC3223725	10.1186/1471-2164-12-S1-S2	Synergistic use of plant-prokaryote comparative genomics for functional annotations	1						X
PMC3228812	10.1371/journal.ppat.1002420	Polar flagellar biosynthesis and a regulator of flagellar number influence spatial parameters of cell division in Campylobacter jejuni	1		x
PMC3229698	10.1186/1471-2164-12-535	In vivo and in silico determination of essential genes of Campylobacter jejuni	1		x
PMC3232156	10.1107/S174430911103291X	Purification, crystallization and preliminary X-ray diffraction of fluorescence recovery protein from Synechocystis PCC 6803	1			x
PMC3234868	10.1074/jbc.M111.296830	Assembly of preactivation complex for urease maturation in Helicobacter pylori: crystal structure of UreF-UreH protein complex	1	x
PMC3244771	10.1093/bioinformatics/btr621	Multifunctional proteins revealed by overlapping clustering in protein interaction network	1							x
PMC3245475	10.1093/jxb/err286	Mitochondrial and plastidial COG0354 proteins have folate-dependent functions in iron-sulphur cluster metabolism	1						X
PMC3247869	10.1186/1471-2105-11-493	A systematic study of genome context methods: calibration, normalization and combination	1						X
PMC3248012	10.1074/jbc.M111.289033	Methicillin-resistant Staphylococcus aureus (MRSA) pyruvate kinase as a target for bis-indole alkaloids with antibacterial activities	1									x
PMC3248385	10.1371/journal.pcbi.1002340	Genetic co-occurrence network across sequenced microbes	1						X
PMC3252172	10.1104/pp.111.181107	The tomato MADS-box transcription factor RIPENING INHIBITOR interacts with promoters involved in numerous ripening processes in a COLORLESS NONRIPENING-dependent manner	1	x
PMC3257920	10.1128/IAI.05622-11	Insight into bacterial virulence mechanisms against host immune response via the Yersinia pestis-human protein-protein interaction network	1		x
PMC3261712	10.1038/msb.2011.79	Modularity and hormone sensitivity of the Drosophila melanogaster insulin receptor/target of rapamycin interaction proteome	1							x
PMC3261737	10.1261/rna.029132.111	Characterization of NrnA homologs from Mycobacterium tuberculosis and Mycoplasma pneumoniae	1							x
PMC3265458	10.1371/journal.pntd.0001471	Whole genome sequences of three Treponema pallidum ssp. pertenue strains: yaws and syphilis treponemes differ in less than 0.2% of the genome sequence	1					x
PMC3269123	10.1586/epr.11.49	Targeted protein-omic methods are bridging the gap between proteomic and hypothesis-driven protein analysis approaches	1							x
PMC3277930	10.1089/ars.2011.4341	Mycobacterium tuberculosis WhiB3: a novel iron-sulfur cluster protein that regulates redox homeostasis and virulence	1								x
PMC3293634	10.1038/msb.2012.4	Cross-talk between phosphorylation and lysine acetylation in a genome-reduced bacterium	1							x
PMC3296371	10.1093/gbe/evq044	Chaperonin-dependent accelerated substitution rates in prokaryotes	1						X
PMC3309104	10.1021/bi3000897	Klebsiella aerogenes UreF: identification of the UreG binding site and role in enhancing the fidelity of urease activation	1	x
PMC3316738	10.1074/mcp.R111.014027	Joining forces: integrating proteomics and cross-linking with the mass spectrometry of intact complexes	1							x
PMC33318	10.1073/pnas.091096398	Networking proteins in yeast	1	x
PMC3335035	10.1371/journal.pone.0035304	Proteomics characterization of cytoplasmic and lipid-associated membrane proteins of human pathogen Mycoplasma fermentans M64	1							x
PMC3342876	10.1093/gbe/evs030	High expression hampers horizontal gene transfer	1						X
PMC3352114	10.1099/mic.0.054122-0	YgfZ contributes to secretion of cytotoxic necrotizing factor 1 into outer-membrane vesicles in Escherichia coli	1						X
PMC3353838	10.1186/2042-5783-2-4	Mycobacterium tuberculosis and Clostridium difficille interactomes: demonstration of rapid development of computational system for bacterial interactome prediction	1								x
PMC3361393	10.1073/pnas.1120028109	Evolution of oligomeric state through geometric coupling of protein interfaces	1							x
PMC3365938	10.1074/jbc.M112.342246	Structural evidence that colicin A protein binds to a novel binding site of TolA protein in Escherichia coli periplasm	1						X
PMC3366916	10.1371/journal.pone.0038276	Characterization of a conserved interaction between DNA glycosylase and ParA in Mycobacterium smegmatis and M. tuberculosis	1								x
PMC3372290	10.1186/2042-5783-1-8	The zinc-ribbon domain of Helicobacter pylori HP0958: requirement for RpoN accumulation and possible roles of homologs in other bacteria	1	x
PMC3377991	10.1038/msb.2012.16	Transcription start site associated RNAs in bacteria	1							x
PMC3384335	10.1093/nar/gks219	How much can we learn about the function of bacterial rRNA modification by mining large-scale experimental datasets?	1						X
PMC3394336	10.1093/nar/gks459	GENIES: gene network inference engine based on supervised analysis	1						X
PMC3396619	10.1371/journal.pone.0040826	Respiratory syncytial virus assembles into structured filamentous virion particles independently of host cytoskeleton and related proteins	1	x
PMC3401641	10.1111/j.1365-2958.2012.08012.x	Loading mechanisms of ring helicases at replication origins	1	x
PMC3403359	10.1186/1752-0509-6-S1-S18	High precision alignment of cryo-electron subtomograms through gradient-based parallel optimization	1							x
PMC3403413	10.1002/pro.2071	The interface of protein structure, protein biophysics, and molecular evolution	1							x
PMC3404098	10.1371/journal.pone.0041202	Prediction and analysis of the protein interactome in Pseudomonas aeruginosa to enable network-based drug target selection	1						X
PMC3406042	10.1371/journal.pone.0042057	Effect of reference genome selection on the performance of computational methods for genome-wide protein-protein interaction prediction	1						X
PMC3412977	10.1074/mcp.O111.014704	PaxDb, a database of protein abundance averages across all three domains of life	1							x
PMC3413483	10.1016/j.cell.2012.05.044	A whole-cell computational model predicts phenotype from genotype	1							x
PMC3424573	10.1093/nar/gks443	The evolutionary dynamics of functional modules and the extraordinary plasticity of regulons: the Escherichia coli perspective	1						X
PMC3429883	10.1038/srep00621	Predicting effects of structural stress in a genome-reduced model bacterial metabolism	1							x
PMC3436803	10.1093/bioinformatics/bts376	Graphlet-based edge clustering reveals pathogen-interacting proteins	1		x
PMC3439137	10.1016/j.sbi.2012.05.001	The use of evolutionary patterns in protein annotation	1						X
PMC344411	10.1128/JB.186.5.1311-1319.2004	Identification and mapping of self-assembling protein domains encoded by the Escherichia coli K-12 genome by use of lambda repressor fusions	1	x
PMC3461333	10.1016/B978-0-12-394438-2.00006-2	Bacteriophage protein-protein interactions	1						X
PMC3486091	10.1128/JB.00976-12	Whole surface image of Mycoplasma mobile, suggested by protein identification and immunofluorescence microscopy	1							x
PMC3495830	10.4161/cc.22133	The transcription factor CREBZF is a novel positive regulator of p53	1	x
PMC3516867	10.1021/pr300548d	High-throughput isolation and characterization of untagged membrane protein complexes: outer membrane complexes of Desulfovibrio vulgaris	1						X
PMC3520574	10.3791/4056	Mapping bacterial functional networks and pathways in Escherichia Coli using synthetic genetic arrays	1						X
PMC3520577	10.3791/4057	Identification of protein complexes in Escherichia coli using sequential peptide affinity purification in combination with tandem mass spectrometry	1						X
PMC3521224	10.3389/fcimb.2012.00157	Omics strategies for revealing Yersinia pestis virulence	1		x
PMC3524884	10.6026/97320630081030	Understanding mechanism of in vitro maturation, fertilization and culture of sheep embryoes through in silico analysis	1	x
PMC3528885	10.1007/s11693-012-9101-3	Are we doing synthetic biology?	1							x
PMC3531098	10.1093/nar/gks1231	PrePPI: a structure-informed database of protein-protein interactions	1							x
PMC3535367	10.1038/ncomms2297	Proteome-wide selected reaction monitoring assays for the human pathogen Streptococcus pyogenes	1							x
PMC3536891	10.1074/mcp.R112.019554	Popular computational methods to assess multiprotein complexes derived from label-free affinity purification and mass spectrometry (AP-MS) experiments	1							x
PMC3536929	10.1038/nature11711	Genomic variation landscape of the human gut microbiome	1							x
PMC3537914	10.1111/febs.12078	Cryo-electron microscopy--a primer for the non-microscopist	1							x
PMC3547882	10.1371/journal.pone.0054325	Evaluation of physical and functional protein-protein interaction prediction methods for detecting biological pathways	1						X
PMC3558505	10.1371/journal.pone.0054390	Signal balancing by the CetABC and CetZ chemoreceptors controls energy taxis in Campylobacter jejuni	1		x
PMC3558917	10.1016/j.molcel.2013.01.003	From systems to structure: bridging networks and mechanism	1						X
PMC3567636	10.1074/jbc.M112.441394	A tRNA-independent mechanism for transamidosome assembly promotes aminoacyl-tRNA transamidation	1	x
PMC3584876	10.1128/IAI.01212-12	Implication of glycerol and phospholipid transporters in Mycoplasma pneumoniae growth and virulence	1							x
PMC3629850	10.1089/ars.2012.5110	Redox regulation of thylakoid protein kinases and photosynthetic gene expression	1			x
PMC3636130	10.1371/journal.pgen.1003485	The genome organization of Thermotoga maritima reflects its lifestyle	1							x
PMC3637030	10.1007/s10858-010-9409-9	Structural determination of biomolecular interfaces by nuclear magnetic resonance of proteins with reduced proton density	1	x
PMC3641280	10.1007/s11693-013-9106-6	Designing de novo: interdisciplinary debates in synthetic biology	1							x
PMC3646911	10.1016/j.mib.2013.01.007	Cellular organization of the transfer of genetic information	1							x
PMC3650357	10.1074/jbc.R112.446526	Biosynthesis of the urease metallocenter	1	x
PMC3654036	10.1111/mmi.12221	Spatial and numerical regulation of flagellar biosynthesis in polarly flagellated bacteria	1		x
PMC3658275	10.1038/msb.2013.6	Dissecting the energy metabolism in Mycoplasma pneumoniae through genome-scale metabolic modeling	1							x
PMC3666915	10.1021/ac3033257	Proteomics-based methods for discovery, quantification, and validation of protein-protein interactions	1	x
PMC3669394	10.1016/j.febslet.2012.03.065	Beyond hairballs: The use of quantitative mass spectrometry data to understand protein-protein interactions	1							x
PMC3685462	10.1098/rstb.2012.0260	Evolutionary rewiring: a modified prokaryotic gene-regulatory pathway in chloroplasts	1			x
PMC3700861	10.1186/1471-2199-14-10	Screening and analysis of PoAkirin1 and two related genes in response to immunological stimulants in the Japanese flounder (Paralichthys olivaceus)	1	x
PMC3703241	10.1038/nmeth.1931	Protein interaction data curation: the International Molecular Exchange (IMEx) consortium	1	x
PMC3708099	10.1038/emboj.2013.129	Direct interaction of FtsZ and MreB is required for septum synthesis and cell division in Escherichia coli	1						X
PMC3717020	10.1186/1471-2202-14-68	LOC689986, a unique gene showing specific expression in restricted areas of the rodent neocortex	1	x
PMC3732241	10.1371/journal.pone.0070531	High-resolution transcriptomic analyses of Sinorhizobium sp. NGR234 bacteroids in determinate nodules of Vigna unguiculata and indeterminate nodules of Leucaena leucocephala	1				x
PMC373392	10.1093/nar/gkh254	Protein interaction mapping on a functional shotgun sequence of Rickettsia sibirica	1	x
PMC3734088	10.1083/jcb.201304174	Microtubule severing by the katanin complex is activated by PPFR-1-dependent MEI-1 dephosphorylation	1	x
PMC3742559	10.1111/hel.12055	The role of ExbD in periplasmic pH homeostasis in Helicobacter pylori	1	x
PMC3744239	10.1002/pmic.201100537	Computational and informatics strategies for identification of specific protein interaction partners in affinity purification mass spectrometry experiments	1							x
PMC3751594	10.1021/cr3003533	Protein analysis by shotgun/bottom-up proteomics	1						X
PMC3762454	10.1002/jcc.23130	Lattice Microbes: high-performance stochastic simulation method for the reaction-diffusion master equation	1							x
PMC3762602	10.1002/pmic.201100540	Protein charge and mass contribute to the spatio-temporal dynamics of protein-protein interactions in a minimal proteome	1							x
PMC3769253	10.1371/journal.pone.0074620	Cag type IV secretion system: CagI independent bacterial surface localization of CagA	1	x
PMC3784337	10.1016/j.jsb.2010.11.011	Exploring the spatial and temporal organization of a cell's proteome	1							x
PMC3784435	10.1371/journal.pone.0075752	Silencing of doublecortin-like (DCL) results in decreased mitochondrial activity and delayed neuroblastoma tumor growth	1	x
PMC3786143	10.1016/j.meegid.2011.12.001	Genetic diversity in Treponema pallidum: implications for pathogenesis, evolution and molecular diagnostics of syphilis and yaws	1					x
PMC3787079	10.1016/j.ymeth.2013.04.023	Identifying and characterizing Hfq-RNA interactions	1						X
PMC3792862	10.1371/journal.pbio.1001678	Structure of UreG/UreF/UreH complex reveals how urease accessory proteins facilitate maturation of Helicobacter pylori urease	1	x
PMC3795531	10.4137/EBO.S11975	Prediction of protein essentiality by the support vector machine with statistical tests	1						X
PMC3796545	10.1371/journal.pone.0076456	Protein-protein interactions as a strategy towards protein-specific drug design: the example of ataxin-1	1	x
PMC3811776	10.1128/IAI.00441-13	Reconstitution of an active arginine deiminase pathway in Mycoplasma pneumoniae M129	1							x
PMC3815060	10.1534/g3.113.006601	Mapping condition-dependent regulation of lipid metabolism in Saccharomyces cerevisiae	1							x
PMC3815448	10.1016/j.jmgm.2013.08.017	Reaching new levels of realism in modeling biological macromolecules in cellular environments	1							x
PMC3821800	10.1016/j.jsb.2012.02.014	High-throughput subtomogram alignment and classification by Fourier space constrained fast volumetric matching	1							x
PMC3837751	10.1128/AEM.02694-13	Using transcriptomics to improve butanol tolerance of Synechocystis sp. strain PCC 6803	1			x
PMC3847290	10.1186/1471-2164-14-616	Parallel evolution of genome structure and transcriptional landscape in the Epsilonproteobacteria	1		x
PMC3849077	10.1371/journal.pone.0080737	PRICKLE1 interaction with SYNAPSIN I reveals a role in autism spectrum disorders	1	x
PMC385226	10.1186/1471-2148-4-9	Upstream plasticity and downstream robustness in evolution of molecular networks	1	x
PMC3853270	10.1074/jbc.M113.483727	Identification of global ferredoxin interaction networks in Chlamydomonas reinhardtii	1	x
PMC3869563	10.1038/nrmicro2218	The structural biology of type IV secretion systems	1	x
PMC387795	10.1128/JB.186.9.2586-2593.2004	Evidence for the active role of a novel nuclease from Helicobacter pylori in the horizontal transfer of genetic information	1	x
PMC3879164	10.1371/journal.pgen.1004054	Unwrapping bacteria	1						X
PMC3879167	10.1371/journal.pgen.1004056	A genome-wide screen for bacterial envelope biogenesis mutants identifies a novel factor involved in cell wall precursor metabolism	1						X
PMC3879619	10.1074/mcp.M113.029199	Construction and application of a protein interaction map for white spot syndrome virus (WSSV)	1	x
PMC3895494	10.1002/pmic.201100520	Integrating mass spectrometry of intact protein complexes into structural proteomics	1							x
PMC3903283	10.1128/mBio.01016-13	Twin-arginine translocation system in Helicobacter pylori: TatC, but not TatB, is essential for viability	1	x
PMC3910158	10.1002/bies.201300066	What is the total number of protein molecules per cell volume? A call to rethink some published values	1							x
PMC3918155	10.1111/1751-7915.12033	Integrative modelling of pH-dependent enzyme activity and transcriptomic regulation of the acetone-butanol-ethanol fermentation of Clostridium acetobutylicum in continuous culture	1							x
PMC3930126	10.1155/2014/681754	Themes and Variations: Regulation of RpoN-Dependent Flagellar Genes across Diverse Bacterial Species	1	x
PMC3930520	10.1371/journal.pgen.1004120	Quantitative genome-wide genetic interaction screens reveal global epistatic relationships of protein complexes in Escherichia coli	1						X
PMC3933987	10.1556/EuJMI.2.2012.1.5	Chemotaxis in Campylobacter jejuni	1		x
PMC3935233	10.1042/BJ20121434	Role of Helicobacter pylori methionine sulfoxide reductase in urease maturation	1	x
PMC3944818	10.1128/mBio.01066-13	Systems biology-based identification of Mycobacterium tuberculosis persistence genes in mouse lungs	1								x
PMC395738	10.1186/gb-2003-5-1-r6	Functional classification of proteins for the prediction of cellular function from a protein-protein interaction network	1	x
PMC3961280	10.1371/journal.pone.0091956	Proteins associated with SF3a60 in T. brucei	1	x
PMC3965044	10.1093/nar/gkt1153	MultitaskProtDB: a database of multitasking proteins	1							x
PMC3973600	10.1371/journal.pone.0093626	RNA-Seq and microarrays analyses reveal global differential transcriptomes of Mesorhizobium huakuii 7653R between bacteroids and free-living cells	1				x
PMC3984454	10.1016/j.sbi.2013.11.005	Template-based structure modeling of protein-protein interactions	1	x
PMC3988990	10.1016/j.str.2013.08.006	Conformational States of macromolecular assemblies explored by integrative structure calculation	1							x
PMC4005694	10.1093/nar/gku164	Archaeal aminoacyl-tRNA synthetases interact with the ribosome to recycle tRNAs	1							x
PMC4009401	10.1016/j.cell.2013.02.044	Protein complexes are under evolutionary selection to assemble via ordered pathways	1							x
PMC4013657	10.3390/ijms15046717	Towards personalized medicine mediated by in vitro virus-based interactome approaches	1	x
PMC4014445	10.1371/journal.pgen.1004363	Predicting the minimal translation apparatus: lessons from the reductive evolution of mollicutes	1							x
PMC4017372	10.1016/j.bbagen.2012.06.002	Helicobacter pylori hydrogenase accessory protein HypA and urease accessory protein UreG compete with each other for UreE recognition	1	x
PMC4030479	10.1128/mBio.00935-14	Coordinating bacterial cell division with nutrient availability: a role for glycolysis	1									x
PMC4030481	10.1128/mBio.01050-14	Bioluminescence resonance energy transfer system for measuring dynamic protein-protein interactions in bacteria	1								x
PMC403811	10.1101/gr.1134603	A strategy for constructing large protein interaction maps using the yeast two-hybrid system: regulated expression arrays and two-phase mating	1	x
PMC4045337	10.7717/peerj.413	Increasing the precision of orthology-based complex prediction through network alignment	1							x
PMC4057619	10.1186/1754-6834-7-89	Butanol tolerance regulated by a two-component response regulator Slr1037 in photosynthetic Synechocystis sp. PCC 6803	1			x
PMC4060655	10.1073/pnas.1314810111	Visual account of protein investment in cellular functions	1							x
PMC4076247	10.1371/journal.pone.0100098	Building a hierarchical organization of protein complexes out of protein association data	1				x
PMC4079066	10.3389/fgene.2014.00191	Toward a systems-level understanding of gene regulatory, protein interaction, and metabolic networks in cyanobacteria	1			x
PMC4097584	10.1128/JB.01623-14	A putative bifunctional histidine kinase/phosphatase of the HWE family exerts positive and negative control on the Sinorhizobium meliloti general stress response	1				x
PMC4097593	10.1128/JB.01717-14	Novel MntR-independent mechanism of manganese homeostasis in Escherichia coli by the ribosome-associated protein HflX	1						X
PMC4108348	10.1109/ISB.2011.6033166	Gradient-based high precision alignment of cryo-electron subtomograms	1							x
PMC4111988	10.1016/j.copbio.2014.01.012	The future of whole-cell modeling	1							x
PMC4123370	10.3748/wjg.v20.i29.9882	Structural modifications of Helicobacter pylori lipopolysaccharide: an idea for how to live in peace	1	x
PMC4123579	10.1155/2014/475379	Identification of modules related to programmed cell death in CHD based on EHEN	1	x
PMC4135663	10.1128/JB.01332-13	Requirement of the flagellar protein export apparatus component FliO for optimal expression of flagellar genes in Helicobacter pylori	1	x
PMC4142622	10.1091/mbc.E13-04-0221	Integration of biological data by kernels on graph nodes allows prediction of new genes involved in mitotic chromosome condensation	1						X
PMC4147903	10.1093/bioinformatics/btu450	HubAlign: an accurate and efficient method for global alignment of protein-protein interaction networks	1		x
PMC4187685	10.1128/MMBR.00050-13	Systems biology perspectives on minimal and simpler cells	1							x
PMC419780	10.1101/gr.1993504	Systems level insights into the stress response to UV radiation in the halophilic archaeon Halobacterium NRC-1	1	x
PMC419789	10.1101/gr.1774904	Annotation transfer between genomes: protein-protein interologs and protein-DNA regulogs	1	x
PMC4207559		Mycoplasma Contamination of Cell Cultures: Vesicular Traffic in Bacteria and Control over Infectious Agents	1							x
PMC4217553	10.3389/fbioe.2014.00048	Protein Network Signatures Associated with Exogenous Biofuels Treatments in Cyanobacterium Synechocystis sp. PCC 6803	1			x
PMC4231395	10.1186/1752-0509-7-90	Topology of molecular interaction networks	1	x
PMC4234997	10.1186/1752-0509-7-132	A multi-level multi-scale approach to study essential genes in Mycobacterium tuberculosis	1								x
PMC4239042	10.1371/journal.pone.0112821	Community structure detection for overlapping modules through mathematical programming in protein interaction networks	1							x
PMC4245700	10.2174/1389202915666140818205444	Analysis of Genome-scale Expression Network in Four Major Bacterial Residents of Cystic Fibrosis Lung	1									x
PMC4257069	10.1111/1462-2920.12341	Hemerythrins in the microaerophilic bacterium Campylobacter jejuni help protect key iron-sulphur cluster enzymes from oxidative damage	1		x
PMC4260695	10.1038/ismej.2014.121	Widespread expression of conserved small RNAs in small symbiont genomes	1							x
PMC4263372	10.1371/journal.pgen.1004837	Global analysis of photosynthesis transcriptional regulatory networks	1			x
PMC4271058	10.1093/bib/bbt041	Integrative approaches for predicting protein function and prioritizing genes for complex phenotypes using protein interaction networks	1							x
PMC4282407	10.1002/pro.2576	Insights into the potential function and membrane organization of the TP0435 (Tp17) lipoprotein from Treponema pallidum derived from structural and biophysical analyses	1					x
PMC4288248	10.1074/mcp.M114.041012	Accurate protein complex retrieval by affinity enrichment mass spectrometry (AE-MS) rather than affinity purification mass spectrometry (AP-MS)	1							x
PMC4291664	10.1073/pnas.1413941112	Multifarious assembly mixtures: systems allowing retrieval of diverse stored structures	1							x
PMC4300776	10.1186/1756-0500-7-928	The loose evolutionary relationships between transcription factors and other gene products across prokaryotes	1						X
PMC430250	10.1101/gr.664303	Large-scale analysis of the meningococcus genome by gene disruption: resistance to complement-mediated lysis	1	x
PMC4329070	10.1002/prot.24751	Combined computational and experimental analysis of a complex of ribonuclease III and the regulatory macrodomain protein, YmdB	1						X
PMC4331718	10.1186/1471-2164-16-S2-S4	Integrating experimental and literature protein-protein interaction data for protein complex prediction	1											x
PMC4332154	10.15252/msb.20145558	Defining a minimal cell: essentiality of small ORFs and ncRNAs in a genome-reduced bacterium	1							x
PMC4360534	10.7554/eLife.03430	Sequence co-evolution gives 3D contacts and structures of protein complexes	1											x
PMC4364217	10.1073/pnas.1419388112	MinD-like ATPase FlhG effects location and number of bacterial flagella during C-ring assembly	1		x
PMC4383923	10.1093/nar/gku1105	MyMpn: a database for the systems biology model organism Mycoplasma pneumoniae	1							x
PMC4383962	10.1093/nar/gku1164	GenoBase: comprehensive resource database of Escherichia coli K-12	1											x
PMC4383984	10.1093/nar/gku1204	The BioGRID interaction database: 2015 update	1											x
PMC4388805	10.1016/j.jmgm.2015.02.004	Complete atomistic model of a bacterial cytoplasm for integrating physics, biochemistry, and systems biology	1							x
PMC4390261	10.1074/mcp.M114.045922	Succinylome analysis reveals the involvement of lysine succinylation in metabolism in pathogenic Mycobacterium tuberculosis	1								x
PMC4390875	10.3390/life5010700	Appendages of the cyanobacterial cell	1			x
PMC4391036	10.3389/fmicb.2015.00235	A review on computational systems biology of pathogen-host interactions	1	x
PMC4403809	10.1371/journal.pone.0124177	Identification of functional candidates amongst hypothetical proteins of Treponema pallidum ssp. pallidum	1					x
PMC4409547	10.1002/jcc.23883	Detection and characterization of nonspecific, sparsely populated binding modes in the early stages of complexation	1							x
PMC441549	10.1093/nar/gkh411	PathBLAST: a tool for alignment of protein interaction networks	1	x
PMC442148	10.1101/gr.2334104	Functional proteomics mapping of a human signaling pathway	1	x
PMC4444047	10.1007/978-1-4939-1142-4_14	Defining dynamic protein interactions using SILAC-based quantitative mass spectrometry	1							x
PMC4447212	10.1038/nmeth851	Mapping structural interactions using in-cell NMR spectroscopy (STINT-NMR)	1	x
PMC4462956	10.1093/femsre/fuu012	Illumination of growth, division and secretion by metabolic labeling of the bacterial cell surface	1						X
PMC4475881	10.1128/AEM.00604-15	Photoautotrophic Polyhydroxybutyrate Granule Formation Is Regulated by Cyanobacterial Phasin PhaP in Synechocystis sp. Strain PCC 6803	1			x
PMC4506987	10.1016/j.csbj.2015.06.002	The power of operon rearrangements for predicting functional associations	1						X
PMC4518644	10.1186/s12859-015-0676-z	SpirPro: A Spirulina proteome database and web-based tools for the analysis of protein-protein interactions at the metabolic level in Spirulina (Arthrospira) platensis C1	1			x
PMC507877	10.1186/gb-2004-5-8-r52	Comprehensive de novo structure prediction in a systems-biology context for the archaea Halobacterium sp. NRC-1	1	x
PMC539745	10.1073/pnas.0405996101	Global network analysis of phenotypic effects: protein networks and toxicity modulation in Saccharomyces cerevisiae	1	x
PMC539991	10.1093/nar/gki037	3did: Interacting Protein Domains of Known Three-Dimensional Structure	1	x
PMC544576	10.1186/1471-2148-4-51	Structure and evolution of protein interaction networks: a statistical model for link dynamics and gene duplications	1	x
PMC545799	10.1186/gb-2004-5-12-r96	A Drosophila protein-interaction map centered on cell-cycle regulators	1	x
PMC548365	10.1093/nar/gki225	RNA polymerase mutants defective in the initiation of transcription-coupled DNA repair	1	x
PMC548371	10.1093/nar/gni011	Novel mobilizable prokaryotic two-hybrid system vectors for high-throughput protein interaction mapping in Escherichia coli by bacterial conjugation	1	x
PMC548573	10.1073/pnas.0409522102	Conserved patterns of protein interaction in multiple species	1	x
PMC551564	10.1101/gr.2659105	Protein interaction mapping: a Drosophila case study	1	x
PMC56998	10.1186/1471-2199-2-10	Transcriptional transactivation by selected short random peptides attached to lexA-GFP fusion proteins	1	x
PMC64837		Development of an optimized interaction-mating protocol for large-scale yeast two-hybrid analyses	1	x
PMC95556	10.1128/JB.183.24.7087-7093.2001	Involvement of hyp gene products in maturation of the H(2)-sensing [NiFe] hydrogenase of Ralstonia eutropha	1	x
PMC99135		Predictome: a database of putative functional links between proteins	1	x

## Sheet: Sheet1
Results:
PMID	PMCID	DOI	Version	Manuscript ID	Is Current	Is Live	Release Date	Msg
22587966	PMC3353838	10.1186/2042-5783-2-4	PMC3353838.1		yes	yes		-
22566652	PMC3361393	10.1073/pnas.1120028109	PMC3361393.1		yes	yes		-
22493500	PMC3365938	10.1074/jbc.M112.342246	PMC3365938.1		yes	yes		-
22675536	PMC3366916	10.1371/journal.pone.0038276	PMC3366916.1		yes	yes		-
22408721	PMC3372290	10.1186/2042-5783-1-8	PMC3372290.1		yes	yes		-
22617959	PMC3377991	10.1038/msb.2012.16	PMC3377991.1		yes	yes		-
22411911	PMC3384335	10.1093/nar/gks219	PMC3384335.1		yes	yes		-
22610856	PMC3394336	10.1093/nar/gks459	PMC3394336.1		yes	yes		-
22808269	PMC3396619	10.1371/journal.pone.0040826	PMC3396619.1		yes	yes		-
22417087	PMC3401641	10.1111/j.1365-2958.2012.08012.x	PMC3401641.1	UKMS49220	no	yes		-
			PMC3401641.2		yes	yes
23046491	PMC3403359	10.1186/1752-0509-6-S1-S18	PMC3403359.1		yes	yes		-
22528593	PMC3403413	10.1002/pro.2071	PMC3403413.1		yes	yes		-
22848443	PMC3404098	10.1371/journal.pone.0041202	PMC3404098.1		yes	yes		-
22844541	PMC3406042	10.1371/journal.pone.0042057	PMC3406042.1		yes	yes		-
22535208	PMC3412977	10.1074/mcp.O111.014704	PMC3412977.1		yes	yes		-
22817898	PMC3413483	10.1016/j.cell.2012.05.044	PMC3413483.1	NIHMS391296	yes	yes		-
22618875	PMC3424573	10.1093/nar/gks443	PMC3424573.1		yes	yes		-
22934134	PMC3429883	10.1038/srep00621	PMC3429883.1		yes	yes		-
22962470	PMC3436803	10.1093/bioinformatics/bts376	PMC3436803.1		yes	yes		-
22633559	PMC3439137	10.1016/j.sbi.2012.05.001	PMC3439137.1	NIHMS383406	yes	yes		-
14973045	PMC344411	10.1128/JB.186.5.1311-1319.2004	PMC344411.1		yes	yes		-
22748812	PMC3461333	10.1016/B978-0-12-394438-2.00006-2	PMC3461333.1	NIHMS404378	yes	yes		-
22923591	PMC3486091	10.1128/JB.00976-12	PMC3486091.1		yes	yes		-
22983008	PMC3495830	10.4161/cc.22133	PMC3495830.1		yes	yes		-
23098413	PMC3516867	10.1021/pr300548d	PMC3516867.1		yes	yes		-
23168417	PMC3520574	10.3791/4056	PMC3520574.1		yes	yes		-
23168686	PMC3520577	10.3791/4057	PMC3520577.1		yes	yes		-
23248778	PMC3521224	10.3389/fcimb.2012.00157	PMC3521224.1		yes	yes		-
23275702	PMC3524884	10.6026/97320630081030	PMC3524884.1		yes	yes		-
24294342	PMC3528885	10.1007/s11693-012-9101-3	PMC3528885.1		yes	yes		-
23193263	PMC3531098	10.1093/nar/gks1231	PMC3531098.1		yes	yes		-
23250431	PMC3535367	10.1038/ncomms2297	PMC3535367.1		yes	yes		-
23071097	PMC3536891	10.1074/mcp.R112.019554	PMC3536891.1		yes	yes		-
23222524	PMC3536929	10.1038/nature11711	PMC3536929.1	NIHMS417625	yes	yes		-
23181775	PMC3537914	10.1111/febs.12078	PMC3537914.1	NIHMS424028	yes	yes		-
23349851	PMC3547882	10.1371/journal.pone.0054325	PMC3547882.1		yes	yes		-
23382896	PMC3558505	10.1371/journal.pone.0054390	PMC3558505.1		yes	yes		-
23352243	PMC3558917	10.1016/j.molcel.2013.01.003	PMC3558917.1	NIHMS433177	yes	yes		-
23258533	PMC3567636	10.1074/jbc.M112.441394	PMC3567636.1		yes	yes		-
23297388	PMC3584876	10.1128/IAI.01212-12	PMC3584876.1		yes	yes		-
23339452	PMC3629850	10.1089/ars.2012.5110	PMC3629850.1		yes	yes		-
23637642	PMC3636130	10.1371/journal.pgen.1003485	PMC3636130.1		yes	yes		-
20372977	PMC3637030	10.1007/s10858-010-9409-9	PMC3637030.1	NIHMS451598	yes	yes		-
24432141	PMC3641280	10.1007/s11693-013-9106-6	PMC3641280.1		yes	yes		-
23395479	PMC3646911	10.1016/j.mib.2013.01.007	PMC3646911.1	NIHMS438425	yes	yes		-
23539618	PMC3650357	10.1074/jbc.R112.446526	PMC3650357.1		yes	yes		-
23600726	PMC3654036	10.1111/mmi.12221	PMC3654036.1	NIHMS463977	yes	yes		-
23549481	PMC3658275	10.1038/msb.2013.6	PMC3658275.1		yes	yes		-
23157382	PMC3666915	10.1021/ac3033257	PMC3666915.1	NIHMS424883	yes	yes		-
22710165	PMC3669394	10.1016/j.febslet.2012.03.065	PMC3669394.1	NIHMS372207	yes	yes		-
23754813	PMC3685462	10.1098/rstb.2012.0260	PMC3685462.1		yes	yes		-
23651673	PMC3700861	10.1186/1471-2199-14-10	PMC3700861.1		yes	yes		-
22453911	PMC3703241	10.1038/nmeth.1931	PMC3703241.1	NIHMS482381	yes	yes		-
23756461	PMC3708099	10.1038/emboj.2013.129	PMC3708099.1		yes	yes		-
23844656	PMC3717020	10.1186/1471-2202-14-68	PMC3717020.1		yes	yes		-
23936444	PMC3732241	10.1371/journal.pone.0070531	PMC3732241.1		yes	yes		-
14872061	PMC373392	10.1093/nar/gkh254	PMC373392.1		yes	yes		-
23918937	PMC3734088	10.1083/jcb.201304174	PMC3734088.1		yes	yes		-
23600974	PMC3742559	10.1111/hel.12055	PMC3742559.1	NIHMS465614	yes	yes		-
22611043	PMC3744239	10.1002/pmic.201100537	PMC3744239.1	NIHMS499589	yes	yes		-
23438204	PMC3751594	10.1021/cr3003533	PMC3751594.1	NIHMS449732	yes	yes		-
23007888	PMC3762454	10.1002/jcc.23130	PMC3762454.1	NIHMS502853	yes	yes		-
23420643	PMC3762602	10.1002/pmic.201100540	PMC3762602.1	NIHMS502290	yes	yes		-
24040297	PMC3769253	10.1371/journal.pone.0074620	PMC3769253.1		yes	yes		-
21094684	PMC3784337	10.1016/j.jsb.2010.11.011	PMC3784337.1	NIHMS261979	yes	yes		-
24086625	PMC3784435	10.1371/journal.pone.0075752	PMC3784435.1		yes	yes		-
22198325	PMC3786143	10.1016/j.meegid.2011.12.001	PMC3786143.1	NIHMS471521	yes	yes		-
23707622	PMC3787079	10.1016/j.ymeth.2013.04.023	PMC3787079.1	NIHMS484573	yes	yes		-
24115911	PMC3792862	10.1371/journal.pbio.1001678	PMC3792862.1		yes	yes		-
24250217	PMC3795531	10.4137/EBO.S11975	PMC3795531.1		yes	yes		-
24155902	PMC3796545	10.1371/journal.pone.0076456	PMC3796545.1		yes	yes		-
23897620	PMC3811776	10.1128/IAI.00441-13	PMC3811776.1		yes	yes		-
24062529	PMC3815060	10.1534/g3.113.006601	PMC3815060.1		yes	yes		-
24036504	PMC3815448	10.1016/j.jmgm.2013.08.017	PMC3815448.1	NIHMS522116	yes	yes		-
22420977	PMC3821800	10.1016/j.jsb.2012.02.014	PMC3821800.1	NIHMS367525	yes	yes		-
24056459	PMC3837751	10.1128/AEM.02694-13	PMC3837751.1		yes	yes		-
24028687	PMC3847290	10.1186/1471-2164-14-616	PMC3847290.1		yes	yes		-
24312498	PMC3849077	10.1371/journal.pone.0080737	PMC3849077.1		yes	yes		-
15070432	PMC385226	10.1186/1471-2148-4-9	PMC385226.1		yes	yes		-
24100040	PMC3853270	10.1074/jbc.M113.483727	PMC3853270.1		yes	yes		-
19756009	PMC3869563	10.1038/nrmicro2218	PMC3869563.1	NIHMS537352	yes	yes		-
15090498	PMC387795	10.1128/JB.186.9.2586-2593.2004	PMC387795.1		yes	yes		-
24391518	PMC3879164	10.1371/journal.pgen.1004054	PMC3879164.1		yes	yes		-
24391520	PMC3879167	10.1371/journal.pgen.1004056	PMC3879167.1		yes	yes		-
24217020	PMC3879619	10.1074/mcp.M113.029199	PMC3879619.1		yes	yes		-
22611037	PMC3895494	10.1002/pmic.201100520	PMC3895494.1	NIHMS523162	yes	yes		-
24449753	PMC3903283	10.1128/mBio.01016-13	PMC3903283.1		yes	yes		-
24114984	PMC3910158	10.1002/bies.201300066	PMC3910158.1		yes	yes		-
23332010	PMC3918155	10.1111/1751-7915.12033	PMC3918155.1		yes	yes		-
24672734	PMC3930126	10.1155/2014/681754	PMC3930126.1		yes	yes		-
24586182	PMC3930520	10.1371/journal.pgen.1004120	PMC3930520.1		yes	yes		-
24611118	PMC3933987	10.1556/EuJMI.2.2012.1.5	PMC3933987.1		yes	yes		-
23181726	PMC3935233	10.1042/BJ20121434	PMC3935233.1	NIHMS555374	yes	yes		-
24549847	PMC3944818	10.1128/mBio.01066-13	PMC3944818.1		yes	yes		-
14709178	PMC395738	10.1186/gb-2003-5-1-r6	PMC395738.1		yes	yes		-
24651488	PMC3961280	10.1371/journal.pone.0091956	PMC3961280.1		yes	yes		-
24253302	PMC3965044	10.1093/nar/gkt1153	PMC3965044.1		yes	yes		-
24695521	PMC3973600	10.1371/journal.pone.0093626	PMC3973600.1		yes	yes		-
24721449	PMC3984454	10.1016/j.sbi.2013.11.005	PMC3984454.1	NIHMS550575	yes	yes		-
24010709	PMC3988990	10.1016/j.str.2013.08.006	PMC3988990.1		yes	yes		-
24569352	PMC4005694	10.1093/nar/gku164	PMC4005694.1		yes	yes		-
23582331	PMC4009401	10.1016/j.cell.2013.02.044	PMC4009401.1		yes	yes		-
24756093	PMC4013657	10.3390/ijms15046717	PMC4013657.1		yes	yes		-
24809820	PMC4014445	10.1371/journal.pgen.1004363	PMC4014445.1		yes	yes		-
22698670	PMC4017372	10.1016/j.bbagen.2012.06.002	PMC4017372.1	NIHMS567967	yes	yes		-
24825009	PMC4030479	10.1128/mBio.00935-14	PMC4030479.1		yes	yes		-
24846380	PMC4030481	10.1128/mBio.01050-14	PMC4030481.1		yes	yes		-
14613974	PMC403811	10.1101/gr.1134603	PMC403811.1		yes	yes		-
24918034	PMC4045337	10.7717/peerj.413	PMC4045337.1		yes	yes		-
24932218	PMC4057619	10.1186/1754-6834-7-89	PMC4057619.1		yes	yes		-
24889604	PMC4060655	10.1073/pnas.1314810111	PMC4060655.1		yes	yes		-
24978199	PMC4076247	10.1371/journal.pone.0100098	PMC4076247.1		yes	yes		-
25071821	PMC4079066	10.3389/fgene.2014.00191	PMC4079066.1		yes	yes		-
24794560	PMC4097584	10.1128/JB.01623-14	PMC4097584.1		yes	yes		-
24794564	PMC4097593	10.1128/JB.01717-14	PMC4097593.1		yes	yes		-
25068871	PMC4108348	10.1109/ISB.2011.6033166	PMC4108348.1	NIHMS515547	yes	yes		-
24556244	PMC4111988	10.1016/j.copbio.2014.01.012	PMC4111988.1	NIHMS568302	yes	yes		-
25110419	PMC4123370	10.3748/wjg.v20.i29.9882	PMC4123370.1		yes	yes		-
25133163	PMC4123579	10.1155/2014/475379	PMC4123579.1		yes	yes		-
24837287	PMC4135663	10.1128/JB.01332-13	PMC4135663.1		yes	yes		-
24943848	PMC4142622	10.1091/mbc.E13-04-0221	PMC4142622.1		yes	yes		-
25161231	PMC4147903	10.1093/bioinformatics/btu450	PMC4147903.1		yes	yes		-
25184563	PMC4187685	10.1128/MMBR.00050-13	PMC4187685.1		yes	yes		-
15140832	PMC419780	10.1101/gr.1993504	PMC419780.1		yes	yes		-
15173116	PMC419789	10.1101/gr.1774904	PMC419789.1		yes	yes		-
25349713	PMC4207559		PMC4207559.1		yes	yes		-
25405149	PMC4217553	10.3389/fbioe.2014.00048	PMC4217553.1		yes	yes		-
24041013	PMC4231395	10.1186/1752-0509-7-90	PMC4231395.1		yes	yes		-
24308365	PMC4234997	10.1186/1752-0509-7-132	PMC4234997.1		yes	yes		-
25412367	PMC4239042	10.1371/journal.pone.0112821	PMC4239042.1		yes	yes		-
25435803	PMC4245700	10.2174/1389202915666140818205444	PMC4245700.1		yes	yes		-
24245612	PMC4257069	10.1111/1462-2920.12341	PMC4257069.1		yes	yes		-
25012903	PMC4260695	10.1038/ismej.2014.121	PMC4260695.1		yes	yes		-
25503406	PMC4263372	10.1371/journal.pgen.1004837	PMC4263372.1		yes	yes		-
23788799	PMC4271058	10.1093/bib/bbt041	PMC4271058.1		yes	yes		-
25287511	PMC4282407	10.1002/pro.2576	PMC4282407.1		yes	yes		-
25363814	PMC4288248	10.1074/mcp.M114.041012	PMC4288248.1		yes	yes		-
25535383	PMC4291664	10.1073/pnas.1413941112	PMC4291664.1		yes	yes		-
25515977	PMC4300776	10.1186/1756-0500-7-928	PMC4300776.1		yes	yes		-
12618369	PMC430250	10.1101/gr.664303	PMC430250.1		yes	yes		-
25546632	PMC4329070	10.1002/prot.24751	PMC4329070.1	NIHMS650905	no	yes		-
			PMC4329070.2		yes	yes
25708571	PMC4331718	10.1186/1471-2164-16-S2-S4	PMC4331718.1		yes	yes		-
25609650	PMC4332154	10.15252/msb.20145558	PMC4332154.1		yes	yes		-
25255213	PMC4360534	10.7554/eLife.03430	PMC4360534.1		yes	yes		-
25733861	PMC4364217	10.1073/pnas.1419388112	PMC4364217.1		yes	yes		-
25378328	PMC4383923	10.1093/nar/gku1105	PMC4383923.1		yes	yes		-
25399415	PMC4383962	10.1093/nar/gku1164	PMC4383962.1		yes	yes		-
25428363	PMC4383984	10.1093/nar/gku1204	PMC4383984.1		yes	yes		-
25765281	PMC4388805	10.1016/j.jmgm.2015.02.004	PMC4388805.1	NIHMS668732	yes	yes		-
25605462	PMC4390261	10.1074/mcp.M114.045922	PMC4390261.1		yes	yes		-
25749611	PMC4390875	10.3390/life5010700	PMC4390875.1		yes	yes		-
25914674	PMC4391036	10.3389/fmicb.2015.00235	PMC4391036.1		yes	yes		-
25894582	PMC4403809	10.1371/journal.pone.0124177	PMC4403809.1		yes	yes		-
25782918	PMC4409547	10.1002/jcc.23883	PMC4409547.1	NIHMS671289	yes	yes		-
15215356	PMC441549	10.1093/nar/gkh411	PMC441549.1		yes	yes		-
15231748	PMC442148	10.1101/gr.2334104	PMC442148.1		yes	yes		-
25059613	PMC4444047	10.1007/978-1-4939-1142-4_14	PMC4444047.1	NIHMS692152	yes	yes		-
16432517	PMC4447212	10.1038/nmeth851	PMC4447212.1	NIHMS45826	yes	yes		-
25725012	PMC4462956	10.1093/femsre/fuu012	PMC4462956.1		yes	yes		-
25911471	PMC4475881	10.1128/AEM.00604-15	PMC4475881.1		yes	yes		-
26199682	PMC4506987	10.1016/j.csbj.2015.06.002	PMC4506987.1		yes	yes		-
26220682	PMC4518644	10.1186/s12859-015-0676-z	PMC4518644.1		yes	yes		-
15287974	PMC507877	10.1186/gb-2004-5-8-r52	PMC507877.1		yes	yes		-
15608068	PMC539745	10.1073/pnas.0405996101	PMC539745.1		yes	yes		-
15608228	PMC539991	10.1093/nar/gki037	PMC539991.1		yes	yes		-
15566577	PMC544576	10.1186/1471-2148-4-51	PMC544576.1		yes	yes		-
15575970	PMC545799	10.1186/gb-2004-5-12-r96	PMC545799.1		yes	yes		-
15687384	PMC548365	10.1093/nar/gki225	PMC548365.1		yes	yes		-
15687376	PMC548371	10.1093/nar/gni011	PMC548371.1		yes	yes		-
15687504	PMC548573	10.1073/pnas.0409522102	PMC548573.1		yes	yes		-
15710747	PMC551564	10.1101/gr.2659105	PMC551564.1		yes	yes		-
11580863	PMC56998	10.1186/1471-2199-2-10	PMC56998.1		yes	yes		-
11790255	PMC64837		PMC64837.1		yes	yes		-
11717266	PMC95556	10.1128/JB.183.24.7087-7093.2001	PMC95556.1		yes	yes		-
11752322	PMC99135		PMC99135.1		yes	yes		-
