# Supplementary material for: Bacterial protein meta-interactomes predict cross-species interactions and protein function
Source: BMC Bioinformatics. 2017 Mar 16;18:171. doi: 10.1186/s12859-017-1585-0 (PMC5353844; doi:10.1186/s12859-017-1585-0)
Supplement: Additional file 3: — All interactions in the meta-interactome network. Interactions are provided in PSI-MI TAB 2.7 format, with the addition of orthologous group identifiers for interactor A and B in the 43rd and 44th columns (AQ, AR), respectively. (XLS 47313 kb) [file 12859_2017_1585_MOESM3_ESM.xls]

## Sheet: Sheet1
uniprotkb:P0AGE9	uniprotkb:P0A836	intact:EBI-369078|uniprotkb:P07459	intact:EBI-369117|uniprotkb:P07460	psi-mi:sucd_ecoli(display_long)|uniprotkb:sucD(gene name)|psi-mi:sucD(display_short)|uniprotkb:b0729(locus name)|uniprotkb:JW0718(locus name)|uniprotkb:Succinyl-CoA synthetase subunit alpha(gene name synonym)	psi-mi:succ_ecoli(display_long)|uniprotkb:sucC(gene name)|psi-mi:sucC(display_short)|uniprotkb:b0728(locus name)|uniprotkb:JW0717(locus name)|uniprotkb:Succinyl-CoA synthetase subunit beta(gene name synonym)	psi-mi:"MI:0404"(comigration in non denaturing gel electrophoresis)	Pan et al.	pubmed:unassigned104	taxid:83333(ecoli)|taxid:83333("Escherichia coli (strain K12)")	taxid:83333(ecoli)|taxid:83333("Escherichia coli (strain K12)")	psi-mi:"MI:0915"(physical association)	psi-mi:"MI:0469"(IntAct)	intact:EBI-1770945	intact-miscore:0.69	-	psi-mi:"MI:0499"(unspecified role)	psi-mi:"MI:0499"(unspecified role)	psi-mi:"MI:0497"(neutral component)	psi-mi:"MI:0497"(neutral component)	psi-mi:"MI:0326"(protein)	psi-mi:"MI:0326"(protein)	interpro:IPR016102(Succinyl-CoA synthetase-like)|interpro:IPR016040("NAD(P)-binding")|interpro:IPR005811(ATP-citrate lyase/succinyl-CoA ligase)|interpro:IPR005810(Succinyl-CoA ligase, alpha subunit)|interpro:IPR003781(CoA-binding)|interpro:IPR017440(ATP-citrate lyase/succinyl-CoA ligase, active site)|rcsb pdb:2SCU|rcsb pdb:2NUA|rcsb pdb:2NU9|rcsb pdb:2NU8|rcsb pdb:2NU7|rcsb pdb:2NU6|rcsb pdb:1SCU…	interpro:IPR016102(Succinyl-CoA synthetase-like)|interpro:IPR005809(Succinyl-CoA synthetase, beta subunit)|interpro:IPR017866|interpro:IPR005811(ATP-citrate lyase/succinyl-CoA ligase)|interpro:IPR013816(ATP-grasp fold, subdomain 2)|interpro:IPR013815(ATP-grasp fold, subdomain 1)|interpro:IPR013650(ATP-grasp fold, succinyl-CoA synthetase-type)|interpro:IPR011761(ATP-grasp fold)|rcsb pdb:2SCU|rcsb …	go:"GO:0005737"(cytoplasm)	-	-	-	taxid:83333(ecoli)|taxid:83333("Escherichia coli (strain K12)")	-	2008-05-06	2014-10-16	rogid:XIQ8UQnENjXRF6ERUMVV5YhpuE883333	rogid:tyLBwpI4wz6KJbGYNCQ+tZc776I83333	intact-crc:5ED1844E6708947B|rigid:3uv2GFe+PyBBNnfRfLS/0Yhpyr0	FALSE	-	-	-	-	psi-mi:"MI:0427"(Identification by mass spectrometry)	psi-mi:"MI:0427"(Identification by mass spectrometry)	ENOG4105CH8	ENOG4105CMV
uniprotkb:P0A6M8	uniprotkb:P0A6P1	intact:EBI-370503|uniprotkb:Q9F439|uniprotkb:Q2M705|uniprotkb:P02996	intact:EBI-301164|uniprotkb:P02997	psi-mi:efg_ecoli(display_long)|uniprotkb:fusA(gene name)|psi-mi:fusA(display_short)|uniprotkb:fus(gene name synonym)|uniprotkb:far(gene name synonym)|uniprotkb:b3340(locus name)|uniprotkb:JW3302(locus name)	psi-mi:efts_ecoli(display_long)|uniprotkb:tsf(gene name)|psi-mi:tsf(display_short)|uniprotkb:Bacteriophage Q beta RNA-directed RNA polymerase subunit IV(gene name synonym)|uniprotkb:JW0165(locus name)|uniprotkb:b0170(locus name)	psi-mi:"MI:0404"(comigration in non denaturing gel electrophoresis)	Pan et al.	pubmed:unassigned104	taxid:83333(ecoli)|taxid:83333("Escherichia coli (strain K12)")	taxid:83333(ecoli)|taxid:83333("Escherichia coli (strain K12)")	psi-mi:"MI:0915"(physical association)	psi-mi:"MI:0469"(IntAct)	intact:EBI-1770950	intact-miscore:0.59	psi-mi:"MI:1060"(spoke expansion)	psi-mi:"MI:0499"(unspecified role)	psi-mi:"MI:0499"(unspecified role)	psi-mi:"MI:0497"(neutral component)	psi-mi:"MI:0497"(neutral component)	psi-mi:"MI:0326"(protein)	psi-mi:"MI:0326"(protein)	interpro:IPR027417|interpro:IPR009000(Translation elongation and initiation factors/Ribosomal, beta-barrel)|interpro:IPR004161(Translation elongation factor EFTu/EF1A, domain 2)|interpro:IPR005517(Translation elongation factor EFG/EF2, domain IV)|interpro:IPR000640(Translation elongation factor EFG/EF2, C-terminal)|interpro:IPR004540(Translation elongation factor EFG/EF2)|interpro:IPR005225(Small…	interpro:IPR000449(Ubiquitin-associated/translation elongation factor EF1B, N-terminal)|interpro:IPR009060(UBA-like)|interpro:IPR018101|interpro:IPR014039(Translation elongation factor EFTs/EF1B, dimerisation)|interpro:IPR001816(Translation elongation factor EFTs/EF1B)|rcsb pdb:3MMP|rcsb pdb:1EFU|rcsb pdb:4PC7|rcsb pdb:4PC3|rcsb pdb:4FWT|rcsb pdb:3VNV|rcsb pdb:3VNU|rcsb pdb:3AVY|rcsb pdb:3AVX|rcs…	go:"GO:0005737"(cytoplasm)	-	-	-	taxid:83333(ecoli)|taxid:83333("Escherichia coli (strain K12)")	-	2008-05-06	2014-10-16	rogid:NqdVVQocRdQwqh3CBl9otkS224w83333	rogid:yYzasLkScSowTgdSskgVBooGoUA83333	intact-crc:10AC253F73C00E68|rigid:jXt2G4LXdVktOJdmEIDMeOi+8DU	FALSE	-	-	-	-	psi-mi:"MI:0427"(Identification by mass spectrometry)	psi-mi:"MI:0427"(Identification by mass spectrometry)	ENOG4105CEJ	ENOG4105CU7
uniprotkb:P0A6M8	uniprotkb:P0CE47	intact:EBI-370503|uniprotkb:Q9F439|uniprotkb:Q2M705|uniprotkb:P02996	intact:EBI-301077|uniprotkb:Q8XED3|uniprotkb:Q8X4S9|uniprotkb:Q2M8R6|uniprotkb:Q2M704|uniprotkb:P02990|uniprotkb:O68929|uniprotkb:P0A6N1	psi-mi:efg_ecoli(display_long)|uniprotkb:fusA(gene name)|psi-mi:fusA(display_short)|uniprotkb:fus(gene name synonym)|uniprotkb:far(gene name synonym)|uniprotkb:b3340(locus name)|uniprotkb:JW3302(locus name)	psi-mi:eftu1_ecoli(display_long)|uniprotkb:tufA(gene name)|psi-mi:tufA(display_short)|uniprotkb:b3339(locus name)|uniprotkb:P-43(gene name synonym)|uniprotkb:JW3301(locus name)|uniprotkb:Bacteriophage Q beta RNA-directed RNA polymerase subunit III(gene name synonym)	psi-mi:"MI:0404"(comigration in non denaturing gel electrophoresis)	Pan et al.	pubmed:unassigned104	taxid:83333(ecoli)|taxid:83333("Escherichia coli (strain K12)")	taxid:83333(ecoli)|taxid:83333("Escherichia coli (strain K12)")	psi-mi:"MI:0915"(physical association)	psi-mi:"MI:0469"(IntAct)	intact:EBI-1770950	intact-miscore:0.69	psi-mi:"MI:1060"(spoke expansion)	psi-mi:"MI:0499"(unspecified role)	psi-mi:"MI:0499"(unspecified role)	psi-mi:"MI:0497"(neutral component)	psi-mi:"MI:0497"(neutral component)	psi-mi:"MI:0326"(protein)	psi-mi:"MI:0326"(protein)	interpro:IPR027417|interpro:IPR009000(Translation elongation and initiation factors/Ribosomal, beta-barrel)|interpro:IPR004161(Translation elongation factor EFTu/EF1A, domain 2)|interpro:IPR005517(Translation elongation factor EFG/EF2, domain IV)|interpro:IPR000640(Translation elongation factor EFG/EF2, C-terminal)|interpro:IPR004540(Translation elongation factor EFG/EF2)|interpro:IPR005225(Small…	interpro:IPR027417|interpro:IPR009000(Translation elongation and initiation factors/Ribosomal, beta-barrel)|interpro:IPR004160(Translation elongation factor EFTu/EF1A, C-terminal)|interpro:IPR004541(Translation elongation factor EFTu/EF1A, bacterial and organelle)|interpro:IPR004161(Translation elongation factor EFTu/EF1A, domain 2)|interpro:IPR009001(Translation elongation factor EF1A/initiation…	go:"GO:0005737"(cytoplasm)	-	-	-	taxid:83333(ecoli)|taxid:83333("Escherichia coli (strain K12)")	-	2008-05-06	2014-10-16	rogid:NqdVVQocRdQwqh3CBl9otkS224w83333	rogid:Jhz2hlE0rhTemClOOisc7UIfEjY83333	intact-crc:10AC253F73C00E68|rigid:jXt2G4LXdVktOJdmEIDMeOi+8DU	FALSE	-	-	-	-	psi-mi:"MI:0427"(Identification by mass spectrometry)	psi-mi:"MI:0427"(Identification by mass spectrometry)	ENOG4105CEJ	ENOG4105CGV
uniprotkb:P0C8J6	uniprotkb:P0C8J8	intact:EBI-549361|uniprotkb:P76415|uniprotkb:P37192	intact:EBI-550954|intact:EBI-9148602|uniprotkb:P76414|uniprotkb:P37191	psi-mi:gaty_ecoli(display_long)|uniprotkb:gatY(gene name)|psi-mi:gatY(display_short)|uniprotkb:b2096(locus name)|uniprotkb:JW5343(locus name)|uniprotkb:D-tagatose-bisphosphate aldolase class II(gene name synonym)|uniprotkb:Tagatose-bisphosphate aldolase(gene name synonym)|uniprotkb:yegF(gene name synonym)	psi-mi:gatz_ecoli(display_long)|uniprotkb:gatZ(gene name)|psi-mi:gatZ(display_short)|uniprotkb:b2095(locus name)|uniprotkb:JW2082(locus name)	psi-mi:"MI:0404"(comigration in non denaturing gel electrophoresis)	Pan et al.	pubmed:unassigned104	taxid:83333(ecoli)|taxid:83333("Escherichia coli (strain K12)")	taxid:83333(ecoli)|taxid:83333("Escherichia coli (strain K12)")	psi-mi:"MI:0915"(physical association)	psi-mi:"MI:0469"(IntAct)	intact:EBI-1770955	intact-miscore:0.40	-	psi-mi:"MI:0499"(unspecified role)	psi-mi:"MI:0499"(unspecified role)	psi-mi:"MI:0497"(neutral component)	psi-mi:"MI:0497"(neutral component)	psi-mi:"MI:0326"(protein)	psi-mi:"MI:0326"(protein)	interpro:IPR023955|interpro:IPR011288(Class II aldolase, tagatose bisphosphate)|interpro:IPR000771(Ketose-bisphosphate aldolase, class-II)|interpro:IPR013785(Aldolase-type TIM barrel)|go:"GO:2001059"(D-tagatose 6-phosphate catabolic process)|go:"GO:0019404"(galactitol catabolic process)|go:"GO:0008270"(zinc ion binding)|go:"GO:0009025"(tagatose-bisphosphate aldolase activity)|refseq:NP_416599.2|r…	interpro:IPR012062(D-tagatose-bisphosphate aldolase, class II, non-catalytic subunit AgaZ)|interpro:IPR023436|interpro:IPR013785(Aldolase-type TIM barrel)|go:"GO:0003824"(catalytic activity)|go:"GO:2001059"(D-tagatose 6-phosphate catabolic process)|go:"GO:0019404"(galactitol catabolic process)|refseq:NP_416598.1|refseq:WP_000853883.1	go:"GO:0005737"(cytoplasm)	-	-	-	taxid:83333(ecoli)|taxid:83333("Escherichia coli (strain K12)")	-	2008-05-06	2014-10-16	rogid:jiS9nwYtSHwQnLHBNoR2qStZrwA83333	rogid:8ZWBXZiqVKLX9dXLlk7eYwqKgNk83333	intact-crc:B5C9E0FCE4C67FEF|rigid:/ebYf9AQyxyObMxwQdL5jM9N6Ug	FALSE	-	-	-	-	psi-mi:"MI:0427"(Identification by mass spectrometry)	psi-mi:"MI:0427"(Identification by mass spectrometry)	ENOG4105D2N	ENOG4105C6Q
uniprotkb:P0ABK5	uniprotkb:P0A9D4	intact:EBI-553933|uniprotkb:P21546|uniprotkb:P11096	intact:EBI-1133237|uniprotkb:Q2M7S1|uniprotkb:P05796	psi-mi:cysk_ecoli(display_long)|uniprotkb:O-acetylserine sulfhydrylase A(gene name synonym)|uniprotkb:"O-acetylserine (thiol)-lyase A"(gene name synonym)|uniprotkb:Sulfate starvation-induced protein 5(gene name synonym)|uniprotkb:cysK(gene name)|psi-mi:cysK(display_short)|uniprotkb:cysZ(gene name synonym)|uniprotkb:b2414(locus name)|uniprotkb:JW2407(locus name)|uniprotkb:S-carboxymethylcysteine s…	psi-mi:cyse_ecoli(display_long)|uniprotkb:cysE(gene name)|psi-mi:cysE(display_short)|uniprotkb:b3607(locus name)|uniprotkb:JW3582(locus name)	psi-mi:"MI:0404"(comigration in non denaturing gel electrophoresis)	Pan et al.	pubmed:unassigned104	taxid:83333(ecoli)|taxid:83333("Escherichia coli (strain K12)")	taxid:83333(ecoli)|taxid:83333("Escherichia coli (strain K12)")	psi-mi:"MI:0915"(physical association)	psi-mi:"MI:0469"(IntAct)	intact:EBI-1770958	intact-miscore:0.40	-	psi-mi:"MI:0499"(unspecified role)	psi-mi:"MI:0499"(unspecified role)	psi-mi:"MI:0497"(neutral component)	psi-mi:"MI:0497"(neutral component)	psi-mi:"MI:0326"(protein)	psi-mi:"MI:0326"(protein)	interpro:IPR001926(Pyridoxal phosphate-dependent enzyme, beta subunit)|interpro:IPR005859(Cysteine synthase A)|interpro:IPR005856(Cysteine synthase K/M)|interpro:IPR001216(Cysteine synthase/cystathionine beta-synthase P-phosphate-binding site)|go:"GO:0050272"(S-carboxymethylcysteine synthase activity)|go:"GO:0009333"(cysteine synthase complex)|go:"GO:0006535"(cysteine biosynthetic process from se…	interpro:IPR011004(Trimeric LpxA-like)|interpro:IPR005881(Serine O-acetyltransferase)|interpro:IPR010493(Serine acetyltransferase, N-terminal)|interpro:IPR018357|interpro:IPR001451(Bacterial transferase hexapeptide repeat)|rcsb pdb:1T3D|go:"GO:0006535"(cysteine biosynthetic process from serine)|go:"GO:0009001"(serine O-acetyltransferase activity)|go:"GO:0009333"(cysteine synthase complex)|refseq:…	go:"GO:0005737"(cytoplasm)	-	-	-	taxid:83333(ecoli)|taxid:83333("Escherichia coli (strain K12)")	-	2008-05-06	2014-10-16	rogid:gzmmdLj100pnY3s+a8Gc+7pfhUs83333	rogid:cAGfAq1TTxuRyY8knlY4hb6woBY83333	intact-crc:68E3EA4DC68DAED0|rigid:kAM+Ujb1Sc+FgIaJ3Y8ouTUDQh8	FALSE	-	-	-	-	psi-mi:"MI:0427"(Identification by mass spectrometry)	psi-mi:"MI:0427"(Identification by mass spectrometry)	ENOG4105C6T	ENOG4105D7W
uniprotkb:P07395	uniprotkb:P08312	intact:EBI-555713|uniprotkb:Q59407	intact:EBI-555676|uniprotkb:Q59406|uniprotkb:P78233	psi-mi:syfb_ecoli(display_long)|uniprotkb:pheT(gene name)|psi-mi:pheT(display_short)|uniprotkb:Phenylalanyl-tRNA synthetase beta subunit(gene name synonym)|uniprotkb:JW1703(locus name)|uniprotkb:b1713(locus name)	psi-mi:syfa_ecoli(display_long)|uniprotkb:pheS(gene name)|psi-mi:pheS(display_short)|uniprotkb:Phenylalanyl-tRNA synthetase alpha subunit(gene name synonym)|uniprotkb:JW5277(locus name)|uniprotkb:b1714(locus name)	psi-mi:"MI:0404"(comigration in non denaturing gel electrophoresis)	Pan et al.	pubmed:unassigned104	taxid:83333(ecoli)|taxid:83333("Escherichia coli (strain K12)")	taxid:83333(ecoli)|taxid:83333("Escherichia coli (strain K12)")	psi-mi:"MI:0915"(physical association)	psi-mi:"MI:0469"(IntAct)	intact:EBI-1770961	intact-miscore:0.80	-	psi-mi:"MI:0499"(unspecified role)	psi-mi:"MI:0499"(unspecified role)	psi-mi:"MI:0497"(neutral component)	psi-mi:"MI:0497"(neutral component)	psi-mi:"MI:0326"(protein)	psi-mi:"MI:0326"(protein)	interpro:IPR005147(tRNA synthetase, B5)|interpro:IPR002547(tRNA-binding region)|interpro:IPR005121(Phenylalanyl-tRNA synthetase, beta subunit, ferrodoxin-fold anticodon-binding)|interpro:IPR020825|interpro:IPR004532(Phenylalanyl-tRNA synthetase, class IIc, beta subunit, bacterial)|interpro:IPR012340(Nucleic acid-binding, OB-fold)|interpro:IPR009061(Putative DNA binding)|interpro:IPR005146(B3/B4 t…	interpro:IPR010978(tRNA-binding arm)|interpro:IPR002319(Phenylalanyl-tRNA synthetase, class IIc)|interpro:IPR022911|interpro:IPR004188(Phenylalanyl-tRNA synthetase, class II, N-terminal)|interpro:IPR004529(Phenylalanyl-tRNA synthetase, class IIc, alpha subunit)|interpro:IPR006195(Aminoacyl-tRNA synthetase, class II)|go:"GO:0006432"(phenylalanyl-tRNA aminoacylation)|go:"GO:0000049"(tRNA binding)|g…	go:"GO:0005737"(cytoplasm)	-	-	-	taxid:83333(ecoli)|taxid:83333("Escherichia coli (strain K12)")	-	2008-05-06	2014-10-16	rogid:GMKAGawvP1lyrYCVEvlXKIOwb6083333	rogid:6EAIU9Bpuhtv+RqyA40OSjeJiB883333	intact-crc:FC24742B40869AF3|rigid:EFeWS8HrfX0xPihH3NBvC+4jyQA	FALSE	-	-	-	-	psi-mi:"MI:0427"(Identification by mass spectrometry)	psi-mi:"MI:0427"(Identification by mass spectrometry)	ENOG4105C6A	ENOG4105CSS
uniprotkb:P0AES4	uniprotkb:P0AES6	intact:EBI-547129|uniprotkb:P09097	intact:EBI-541911|uniprotkb:Q2M811|uniprotkb:P06982|uniprotkb:O08438	psi-mi:gyra_ecoli(display_long)|uniprotkb:hisW(gene name synonym)|uniprotkb:nalA(gene name synonym)|uniprotkb:parD(gene name synonym)|uniprotkb:b2231(locus name)|uniprotkb:gyrA(gene name)|psi-mi:gyrA(display_short)|uniprotkb:JW2225(locus name)	psi-mi:gyrb_ecoli(display_long)|uniprotkb:himB(gene name synonym)|uniprotkb:hisU(gene name synonym)|uniprotkb:nalC(gene name synonym)|uniprotkb:parA(gene name synonym)|uniprotkb:pcbA(gene name synonym)|uniprotkb:b3699(locus name)|uniprotkb:gyrB(gene name)|psi-mi:gyrB(display_short)|uniprotkb:acrB(gene name synonym)|uniprotkb:JW5625(locus name)	psi-mi:"MI:0404"(comigration in non denaturing gel electrophoresis)	Pan et al.	pubmed:unassigned104	taxid:83333(ecoli)|taxid:83333("Escherichia coli (strain K12)")	taxid:83333(ecoli)|taxid:83333("Escherichia coli (strain K12)")	psi-mi:"MI:0915"(physical association)	psi-mi:"MI:0469"(IntAct)	intact:EBI-1770964	intact-miscore:0.56	-	psi-mi:"MI:0499"(unspecified role)	psi-mi:"MI:0499"(unspecified role)	psi-mi:"MI:0497"(neutral component)	psi-mi:"MI:0497"(neutral component)	psi-mi:"MI:0326"(protein)	psi-mi:"MI:0326"(protein)	interpro:IPR024946|interpro:IPR013760(DNA topoisomerase, type IIA, central)|interpro:IPR013757(DNA topoisomerase, type IIA, subunit A, alpha-helical)|interpro:IPR013758(DNA topoisomerase, type IIA, subunit A or C-terminal, alpha-beta)|interpro:IPR002205(DNA topoisomerase, type IIA, subunit A or C-terminal)|interpro:IPR006691(DNA gyrase/topoisomerase IV, subunit A, C-terminal beta-pinwheel)|interp…	interpro:IPR006171(TOPRIM)|interpro:IPR018522|interpro:IPR013760(DNA topoisomerase, type IIA, central)|interpro:IPR013506(DNA topoisomerase, type IIA, subunit B, region 2)|interpro:IPR002288(DNA topoisomerase, type IIA, subunit B, C-terminal)|interpro:IPR013759(DNA topoisomerase, type IIA, subunit B or N-terminal, alpha-beta)|interpro:IPR001241(DNA topoisomerase, type IIA, subunit B or N-terminal…	go:"GO:0005737"(cytoplasm)	-	-	-	taxid:83333(ecoli)|taxid:83333("Escherichia coli (strain K12)")	-	2008-05-06	2014-10-16	rogid:O5WW4A/0lHpHyyIaahw9PQkc/Ug83333	rogid:BY4faxPI0JJ1jSqwBk/ET/KnmVI83333	intact-crc:DB1A0C69861F5CEC|rigid:9Zylf+iYinEo1Gg3mOqlEI4sWUU	FALSE	-	-	-	-	psi-mi:"MI:0427"(Identification by mass spectrometry)	psi-mi:"MI:0427"(Identification by mass spectrometry)	ENOG4105C24	ENOG4105C7D
uniprotkb:Q8FBV2	uniprotkb:P09373	intact:EBI-1770967	intact:EBI-546682|uniprotkb:Q47478|uniprotkb:P76826	psi-mi:tnaa_ecol6(display_long)|uniprotkb:tnaA(gene name)|psi-mi:tnaA(display_short)|uniprotkb:c4631(locus name)|uniprotkb:L-tryptophan indole-lyase(gene name synonym)	psi-mi:pflb_ecoli(display_long)|uniprotkb:pflB(gene name)|psi-mi:pflB(display_short)|uniprotkb:pfl(gene name synonym)|uniprotkb:b0903(locus name)|uniprotkb:Pyruvate formate-lyase 1(gene name synonym)|uniprotkb:JW0886(locus name)	psi-mi:"MI:0404"(comigration in non denaturing gel electrophoresis)	Pan et al.	pubmed:unassigned104	taxid:199310(ecol6)|taxid:199310("Escherichia coli O6:H1 (strain CFT073 / ATCC 700928 / UPEC)")	taxid:83333(ecoli)|taxid:83333("Escherichia coli (strain K12)")	psi-mi:"MI:0915"(physical association)	psi-mi:"MI:0469"(IntAct)	intact:EBI-1770978	intact-miscore:0.40	-	psi-mi:"MI:0499"(unspecified role)	psi-mi:"MI:0499"(unspecified role)	psi-mi:"MI:0497"(neutral component)	psi-mi:"MI:0497"(neutral component)	psi-mi:"MI:0326"(protein)	psi-mi:"MI:0326"(protein)	interpro:IPR018176|interpro:IPR013440(Tryptophanase, proteobacteria)|interpro:IPR011166(Tryptophanase)|interpro:IPR015422(Pyridoxal phosphate-dependent transferase, major region, subdomain 2)|interpro:IPR015421(Pyridoxal phosphate-dependent transferase, major region, subdomain 1)|interpro:IPR015424(Pyridoxal phosphate-dependent transferase, major region)|interpro:IPR001597(Aromatic amino acid bet…	interpro:IPR004184(Pyruvate formate-lyase, PFL)|interpro:IPR019777|interpro:IPR001150(Formate C-acetyltransferase glycine radical)|interpro:IPR005949(Formate acetyltransferase)|rcsb pdb:3PFL|rcsb pdb:2PFL|rcsb pdb:1QHM|rcsb pdb:1MZO|rcsb pdb:1H18|rcsb pdb:1H17|rcsb pdb:1H16|rcsb pdb:1CM5|go:"GO:0006006"(glucose metabolic process)|go:"GO:0008861"(formate C-acetyltransferase activity)|go:"GO:001602…	go:"GO:0005737"(cytoplasm)	-	-	-	taxid:83333(ecoli)|taxid:83333("Escherichia coli (strain K12)")	-	2008-05-06	2014-10-16	rogid:p4ViT6msORWrgvevPfxq3KcwE/w199310	rogid:Oh7u//yGr7UlRmU7aRGjhordna883333	intact-crc:C67A4F6F52EB4263|rigid:jX+UYIdHDY7Y1iNd4BiiwezXP84	FALSE	-	-	-	-	psi-mi:"MI:0427"(Identification by mass spectrometry)	psi-mi:"MI:0427"(Identification by mass spectrometry)	ENOG4105C0F	ENOG4105C6N
uniprotkb:P0AE08	uniprotkb:P37689	intact:EBI-547397|uniprotkb:P26427	intact:EBI-906867|uniprotkb:Q2M7S6	psi-mi:ahpc_ecoli(display_long)|uniprotkb:ahpC(gene name)|psi-mi:ahpC(display_short)|uniprotkb:b0605(locus name)|uniprotkb:Alkyl hydroperoxide reductase protein C22(gene name synonym)|uniprotkb:SCRP-23(gene name synonym)|uniprotkb:Sulfate starvation-induced protein 8(gene name synonym)|uniprotkb:Peroxiredoxin(gene name synonym)|uniprotkb:Thioredoxin peroxidase(gene name synonym)|uniprotkb:JW0598(…	psi-mi:gpmi_ecoli(display_long)|uniprotkb:gpmI(gene name)|psi-mi:gpmI(display_short)|uniprotkb:pgmI(gene name synonym)|uniprotkb:b3612(locus name)|uniprotkb:JW3587(locus name)|uniprotkb:yibO(gene name synonym)	psi-mi:"MI:0404"(comigration in non denaturing gel electrophoresis)	Pan et al.	pubmed:unassigned104	taxid:83333(ecoli)|taxid:83333("Escherichia coli (strain K12)")	taxid:83333(ecoli)|taxid:83333("Escherichia coli (strain K12)")	psi-mi:"MI:0915"(physical association)	psi-mi:"MI:0469"(IntAct)	intact:EBI-1770986	intact-miscore:0.40	psi-mi:"MI:1060"(spoke expansion)	psi-mi:"MI:0499"(unspecified role)	psi-mi:"MI:0499"(unspecified role)	psi-mi:"MI:0497"(neutral component)	psi-mi:"MI:0497"(neutral component)	psi-mi:"MI:0326"(protein)	psi-mi:"MI:0326"(protein)	interpro:IPR012336(Thioredoxin-like fold)|interpro:IPR019479|interpro:IPR024706|interpro:IPR000866(Alkyl hydroperoxide reductase/ Thiol specific antioxidant/ Mal allergen)|interpro:IPR017559(Peroxiredoxin)|go:"GO:0042802"(identical protein binding)|go:"GO:0033194"(response to hydroperoxide)|go:"GO:0016684"(oxidoreductase activity, acting on peroxide as acceptor)|go:"GO:0005737"(cytoplasm)|go:"GO:…	interpro:IPR005995(Phosphoglycerate mutase, 2,3-bisphosphoglycerate-independent)|interpro:IPR006124(Metalloenzyme)|interpro:IPR011258(BPG-independent PGAM, N-terminal)|interpro:IPR017850(Alkaline-phosphatase-like, core domain)|interpro:IPR017849(Alkaline phosphatase-like, alpha/beta/alpha)|go:"GO:0006979"(response to oxidative stress)|go:"GO:0046537"(2,3-bisphosphoglycerate-independent phosphogly…	go:"GO:0005737"(cytoplasm)	-	-	-	taxid:83333(ecoli)|taxid:83333("Escherichia coli (strain K12)")	-	2008-05-06	2014-10-16	rogid:IQ28gFUg5dDk3fIt8WpeP5ibLNo83333	rogid:zis3ww+1A4aEB8Fd0W/AesVbQI883333	intact-crc:633F5A2DC5E46164|rigid:mrH+rq2/POa363OifpyppQMEN28	FALSE	-	-	-	-	psi-mi:"MI:0427"(Identification by mass spectrometry)	psi-mi:"MI:0427"(Identification by mass spectrometry)	ENOG4105D3R	ENOG4105CJI
uniprotkb:P0AE08	uniprotkb:P0A799	intact:EBI-547397|uniprotkb:P26427	intact:EBI-551506|uniprotkb:Q2M9R6|uniprotkb:P11665	psi-mi:ahpc_ecoli(display_long)|uniprotkb:ahpC(gene name)|psi-mi:ahpC(display_short)|uniprotkb:b0605(locus name)|uniprotkb:Alkyl hydroperoxide reductase protein C22(gene name synonym)|uniprotkb:SCRP-23(gene name synonym)|uniprotkb:Sulfate starvation-induced protein 8(gene name synonym)|uniprotkb:Peroxiredoxin(gene name synonym)|uniprotkb:Thioredoxin peroxidase(gene name synonym)|uniprotkb:JW0598(…	psi-mi:pgk_ecoli(display_long)|uniprotkb:pgk(gene name)|psi-mi:pgk(display_short)|uniprotkb:b2926(locus name)|uniprotkb:JW2893(locus name)	psi-mi:"MI:0404"(comigration in non denaturing gel electrophoresis)	Pan et al.	pubmed:unassigned104	taxid:83333(ecoli)|taxid:83333("Escherichia coli (strain K12)")	taxid:83333(ecoli)|taxid:83333("Escherichia coli (strain K12)")	psi-mi:"MI:0915"(physical association)	psi-mi:"MI:0469"(IntAct)	intact:EBI-1770986	intact-miscore:0.40	psi-mi:"MI:1060"(spoke expansion)	psi-mi:"MI:0499"(unspecified role)	psi-mi:"MI:0499"(unspecified role)	psi-mi:"MI:0497"(neutral component)	psi-mi:"MI:0497"(neutral component)	psi-mi:"MI:0326"(protein)	psi-mi:"MI:0326"(protein)	interpro:IPR012336(Thioredoxin-like fold)|interpro:IPR019479|interpro:IPR024706|interpro:IPR000866(Alkyl hydroperoxide reductase/ Thiol specific antioxidant/ Mal allergen)|interpro:IPR017559(Peroxiredoxin)|go:"GO:0042802"(identical protein binding)|go:"GO:0033194"(response to hydroperoxide)|go:"GO:0016684"(oxidoreductase activity, acting on peroxide as acceptor)|go:"GO:0005737"(cytoplasm)|go:"GO:…	interpro:IPR015824(Phosphoglycerate kinase, N-terminal)|interpro:IPR015911(Phosphoglycerate kinase, conserved site)|interpro:IPR015901(Phosphoglycerate kinase, C-terminal)|interpro:IPR001576(Phosphoglycerate kinase)|rcsb pdb:1ZMR|go:"GO:0006096"(glycolytic process)|go:"GO:0004618"(phosphoglycerate kinase activity)|go:"GO:0005524"(ATP binding)|go:"GO:0005737"(cytoplasm)|refseq:NP_417401.1|refseq:W…	go:"GO:0005737"(cytoplasm)	-	-	-	taxid:83333(ecoli)|taxid:83333("Escherichia coli (strain K12)")	-	2008-05-06	2014-10-16	rogid:IQ28gFUg5dDk3fIt8WpeP5ibLNo83333	rogid:mK6/4kaBHShzk+vtw+ha6/5YnZk83333	intact-crc:633F5A2DC5E46164|rigid:mrH+rq2/POa363OifpyppQMEN28	FALSE	-	-	-	-	psi-mi:"MI:0427"(Identification by mass spectrometry)	psi-mi:"MI:0427"(Identification by mass spectrometry)	ENOG4105D3R	ENOG4105BZA
uniprotkb:P0A6F3	uniprotkb:P0A6P9	intact:EBI-548038|uniprotkb:Q59381|uniprotkb:Q2M8M2|uniprotkb:P08859	intact:EBI-368855|uniprotkb:Q2MA53|uniprotkb:P08324	psi-mi:glpk_ecoli(display_long)|uniprotkb:glpK(gene name)|psi-mi:glpK(display_short)|uniprotkb:b3926(locus name)|uniprotkb:"ATP:glycerol 3-phosphotransferase"(gene name synonym)|uniprotkb:Glycerokinase(gene name synonym)|uniprotkb:JW3897(locus name)	psi-mi:eno_ecoli(display_long)|uniprotkb:eno(gene name)|psi-mi:eno(display_short)|uniprotkb:b2779(locus name)|uniprotkb:JW2750(locus name)|uniprotkb:2-phosphoglycerate dehydratase(gene name synonym)|uniprotkb:2-phospho-D-glycerate hydro-lyase(gene name synonym)	psi-mi:"MI:0404"(comigration in non denaturing gel electrophoresis)	Pan et al.	pubmed:unassigned104	taxid:83333(ecoli)|taxid:83333("Escherichia coli (strain K12)")	taxid:83333(ecoli)|taxid:83333("Escherichia coli (strain K12)")	psi-mi:"MI:0915"(physical association)	psi-mi:"MI:0469"(IntAct)	intact:EBI-1770991	intact-miscore:0.40	-	psi-mi:"MI:0499"(unspecified role)	psi-mi:"MI:0499"(unspecified role)	psi-mi:"MI:0497"(neutral component)	psi-mi:"MI:0497"(neutral component)	psi-mi:"MI:0326"(protein)	psi-mi:"MI:0326"(protein)	interpro:IPR005999(Glycerol kinase)|interpro:IPR018484|interpro:IPR018483|interpro:IPR018485|interpro:IPR000577(Carbohydrate kinase, FGGY)|rcsb pdb:3EZW|rcsb pdb:1GLL|rcsb pdb:1GLJ|rcsb pdb:1GLF|rcsb pdb:1GLE|rcsb pdb:1GLD|rcsb pdb:1GLC|rcsb pdb:1GLB|rcsb pdb:1GLA|rcsb pdb:1BWF|rcsb pdb:1BU6|rcsb pdb:1BOT|rcsb pdb:1BO5|go:"GO:0006072"(glycerol-3-phosphate metabolic process)|go:"GO:0004370"(glycer…	interpro:IPR029065|interpro:IPR029017|interpro:IPR020811|interpro:IPR020809|interpro:IPR020810|interpro:IPR000941(Enolase)|rcsb pdb:3H8A|rcsb pdb:2FYM|rcsb pdb:1E9I|go:"GO:0042802"(identical protein binding)|go:"GO:0005829"(cytosol)|go:"GO:0006096"(glycolytic process)|go:"GO:0004634"(phosphopyruvate hydratase activity)|go:"GO:0000287"(magnesium ion binding)|go:"GO:0000015"(phosphopyruvate hydrata…	go:"GO:0005737"(cytoplasm)	-	-	-	taxid:83333(ecoli)|taxid:83333("Escherichia coli (strain K12)")	-	2008-05-06	2014-10-16	rogid:Yppr0xs+nSmoRuVdTu64TyJS1eg83333	rogid:QL3m2hiqjaMw26gQ6jViBr2mxjY83333	intact-crc:D84015FEFEFC3131|rigid:kVHxdi9kRloVva3NireqdmEphJc	FALSE	-	-	-	-	psi-mi:"MI:0427"(Identification by mass spectrometry)	psi-mi:"MI:0427"(Identification by mass spectrometry)	ENOG4108JQ0	ENOG4105C70
uniprotkb:P0AD61	uniprotkb:P0ABH7	intact:EBI-909449|uniprotkb:P78231|uniprotkb:P78165|uniprotkb:P76921|uniprotkb:P14178	intact:EBI-547808|uniprotkb:P78257|uniprotkb:P00891|uniprotkb:O32552	psi-mi:kpyk1_ecoli(display_long)|uniprotkb:pykF(gene name)|psi-mi:pykF(display_short)|uniprotkb:b1676(locus name)|uniprotkb:JW1666(locus name)|uniprotkb:PK-1(gene name synonym)	psi-mi:cisy_ecoli(display_long)|uniprotkb:gltA(gene name)|psi-mi:gltA(display_short)|uniprotkb:gluT(gene name synonym)|uniprotkb:icdB(gene name synonym)|uniprotkb:b0720(locus name)|uniprotkb:JW0710(locus name)	psi-mi:"MI:0404"(comigration in non denaturing gel electrophoresis)	Pan et al.	pubmed:unassigned104	taxid:83333(ecoli)|taxid:83333("Escherichia coli (strain K12)")	taxid:83333(ecoli)|taxid:83333("Escherichia coli (strain K12)")	psi-mi:"MI:0915"(physical association)	psi-mi:"MI:0469"(IntAct)	intact:EBI-1771006	intact-miscore:0.40	-	psi-mi:"MI:0499"(unspecified role)	psi-mi:"MI:0499"(unspecified role)	psi-mi:"MI:0497"(neutral component)	psi-mi:"MI:0497"(neutral component)	psi-mi:"MI:0326"(protein)	psi-mi:"MI:0326"(protein)	interpro:IPR015806(Pyruvate kinase, beta-barrel)|interpro:IPR015795(Pyruvate kinase, C-terminal-like)|interpro:IPR015793(Pyruvate kinase, barrel)|interpro:IPR018209|interpro:IPR015794(Pyruvate kinase, alpha/beta)|interpro:IPR011037(Pyruvate kinase, beta-barrel-like)|interpro:IPR015813(Pyruvate/Phosphoenolpyruvate kinase, catalytic core)|interpro:IPR001697(Pyruvate kinase)|rcsb pdb:1PKY|rcsb pdb:1…	interpro:IPR010953(Citrate synthase, type II)|interpro:IPR024176|interpro:IPR019810|interpro:IPR002020(Citrate synthase-like)|interpro:IPR016143(Citrate synthase-like, small alpha subdomain)|interpro:IPR016142(Citrate synthase-like, large alpha subdomain)|rcsb pdb:4G6B|rcsb pdb:1OWC|rcsb pdb:1OWB|rcsb pdb:1NXG|rcsb pdb:1NXE|rcsb pdb:4JAG|rcsb pdb:4JAF|rcsb pdb:4JAE|rcsb pdb:4JAD|go:"GO:0042802"(i…	go:"GO:0005737"(cytoplasm)	-	-	-	taxid:83333(ecoli)|taxid:83333("Escherichia coli (strain K12)")	-	2008-05-06	2014-10-16	rogid:EI7T9Ijr8cYfRi7pGlGxV5Vidu883333	rogid:SxusL7naJV8505xiAEyABtC/3kE83333	intact-crc:A0DA98BE43A0D0A5|rigid:Rn4dhsY+ifmkwZ1Sf/hNHWWVxgE	FALSE	-	-	-	-	psi-mi:"MI:0427"(Identification by mass spectrometry)	psi-mi:"MI:0427"(Identification by mass spectrometry)	ENOG4105CA9	ENOG4105BZN
uniprotkb:P0AB71	uniprotkb:P62707	intact:EBI-370916|uniprotkb:Q2M9R7|uniprotkb:P11604	intact:EBI-552773|uniprotkb:P31217	psi-mi:alf_ecoli(display_long)|uniprotkb:fbaA(gene name)|psi-mi:fbaA(display_short)|uniprotkb:fba(gene name synonym)|uniprotkb:fda(gene name synonym)|uniprotkb:Fructose-1,6-bisphosphate aldolase(gene name synonym)|uniprotkb:Fructose-bisphosphate aldolase class II(gene name synonym)|uniprotkb:b2925(locus name)|uniprotkb:JW2892(locus name)	psi-mi:gpma_ecoli(display_long)|uniprotkb:gpmA(gene name)|psi-mi:gpmA(display_short)|uniprotkb:gpm(gene name synonym)|uniprotkb:pgm(gene name synonym)|uniprotkb:pgmA(gene name synonym)|uniprotkb:b0755(locus name)|uniprotkb:JW0738(locus name)	psi-mi:"MI:0404"(comigration in non denaturing gel electrophoresis)	Pan et al.	pubmed:unassigned104	taxid:83333(ecoli)|taxid:83333("Escherichia coli (strain K12)")	taxid:83333(ecoli)|taxid:83333("Escherichia coli (strain K12)")	psi-mi:"MI:0915"(physical association)	psi-mi:"MI:0469"(IntAct)	intact:EBI-1771009	intact-miscore:0.40	-	psi-mi:"MI:0499"(unspecified role)	psi-mi:"MI:0499"(unspecified role)	psi-mi:"MI:0497"(neutral component)	psi-mi:"MI:0497"(neutral component)	psi-mi:"MI:0326"(protein)	psi-mi:"MI:0326"(protein)	interpro:IPR000771(Ketose-bisphosphate aldolase, class-II)|interpro:IPR006411(Fructose-bisphosphate aldolase, class II, yeast/E. coli subtype)|interpro:IPR013785(Aldolase-type TIM barrel)|rcsb pdb:1ZEN|rcsb pdb:1GYN|rcsb pdb:1DOS|rcsb pdb:1B57|go:"GO:0006096"(glycolytic process)|go:"GO:0008270"(zinc ion binding)|go:"GO:0004332"(fructose-bisphosphate aldolase activity)|refseq:NP_417400.1|refseq:WP…	interpro:IPR005952(Phosphoglycerate mutase 1)|interpro:IPR001345(Phosphoglycerate/bisphosphoglycerate mutase)|interpro:IPR013078(Phosphoglycerate mutase)|interpro:IPR029033|rcsb pdb:1E59|rcsb pdb:1E58|go:"GO:0006096"(glycolytic process)|go:"GO:0046538"(2,3-bisphosphoglycerate-dependent phosphoglycerate mutase activity)|go:"GO:0005737"(cytoplasm)|go:"GO:0006094"(gluconeogenesis)|refseq:NP_415276.1…	go:"GO:0005737"(cytoplasm)	-	-	-	taxid:83333(ecoli)|taxid:83333("Escherichia coli (strain K12)")	-	2008-05-06	2014-10-16	rogid:uOxFq16Vcd8IYHALwE3bQut48Ww83333	rogid:VZTBGgO6fb6Nu2eTmgdl+KEBrdo83333	intact-crc:E80E8F618A16A63D|rigid:2oVdoD9snS+50zo0ezy7zI4PuK0	FALSE	-	-	-	-	psi-mi:"MI:0427"(Identification by mass spectrometry)	psi-mi:"MI:0427"(Identification by mass spectrometry)	ENOG4105D2N	ENOG4105DKJ
uniprotkb:P22259	uniprotkb:P00350	intact:EBI-1132692|uniprotkb:Q2M768	intact:EBI-907049|uniprotkb:Q59414|uniprotkb:Q59413|uniprotkb:Q59412|uniprotkb:Q59411|uniprotkb:Q59402|uniprotkb:Q59366|uniprotkb:Q47571|uniprotkb:P78080|uniprotkb:Q79DT3|uniprotkb:Q59416	psi-mi:pcka_ecoli(display_long)|uniprotkb:pckA(gene name)|psi-mi:pckA(display_short)|uniprotkb:pck(gene name synonym)|uniprotkb:b3403(locus name)|uniprotkb:JW3366(locus name)	psi-mi:6pgd_ecoli(display_long)|uniprotkb:gnd(gene name)|psi-mi:gnd(display_short)|uniprotkb:b2029(locus name)|uniprotkb:JW2011(locus name)	psi-mi:"MI:0404"(comigration in non denaturing gel electrophoresis)	Pan et al.	pubmed:unassigned104	taxid:83333(ecoli)|taxid:83333("Escherichia coli (strain K12)")	taxid:83333(ecoli)|taxid:83333("Escherichia coli (strain K12)")	psi-mi:"MI:0915"(physical association)	psi-mi:"MI:0469"(IntAct)	intact:EBI-1771017	intact-miscore:0.40	-	psi-mi:"MI:0499"(unspecified role)	psi-mi:"MI:0499"(unspecified role)	psi-mi:"MI:0497"(neutral component)	psi-mi:"MI:0497"(neutral component)	psi-mi:"MI:0326"(protein)	psi-mi:"MI:0326"(protein)	interpro:IPR015994("Phosphoenolpyruvate carboxykinase (ATP), conserved site")|interpro:IPR008210(Phosphoenolpyruvate carboxykinase, N-terminal)|interpro:IPR013035(Phosphoenolpyruvate carboxykinase, C-terminal)|interpro:IPR001272(Phosphoenolpyruvate carboxykinase, ATP-utilising)|rcsb pdb:2PY7|rcsb pdb:2PXZ|rcsb pdb:2OLR|rcsb pdb:2OLQ|rcsb pdb:1OS1|rcsb pdb:1OEN|rcsb pdb:1K3D|rcsb pdb:1K3C|rcsb pdb…	interpro:IPR006183(6-phosphogluconate dehydrogenase)|interpro:IPR016040("NAD(P)-binding")|interpro:IPR012284(Fibritin/6-phosphogluconate dehydrogenase, C-terminal extension)|interpro:IPR013328(Dehydrogenase, multihelical)|interpro:IPR006184(6-phosphogluconate-binding site)|interpro:IPR006115(6-phosphogluconate dehydrogenase, NAD-binding)|interpro:IPR006113(6-phosphogluconate dehydrogenase, decarb…	go:"GO:0005737"(cytoplasm)	-	-	-	taxid:83333(ecoli)|taxid:83333("Escherichia coli (strain K12)")	-	2008-05-06	2014-10-16	rogid:z3A0I9z8mkutYnICdpKb9w7o6bQ83333	rogid:/i9Nawn7MRXxPQlihWGV8uUvLuQ83333	intact-crc:2DDD0FEE2D449277|rigid:SWQz82eXBnNtvFQnqcbE+CrVa2k	FALSE	-	-	-	-	psi-mi:"MI:0427"(Identification by mass spectrometry)	psi-mi:"MI:0427"(Identification by mass spectrometry)	ENOG4105DJ1	P00350
uniprotkb:P25553	uniprotkb:P00805	intact:EBI-559440	intact:EBI-907458|uniprotkb:Q2M9N6	psi-mi:alda_ecoli(display_long)|uniprotkb:Glycolaldehyde dehydrogenase(gene name synonym)|uniprotkb:Aldehyde dehydrogenase A(gene name synonym)|uniprotkb:aldA(gene name)|psi-mi:aldA(display_short)|uniprotkb:ald(gene name synonym)|uniprotkb:b1415(locus name)|uniprotkb:JW1412(locus name)	psi-mi:aspg2_ecoli(display_long)|uniprotkb:L-asparaginase II(gene name synonym)|uniprotkb:L-asparagine amidohydrolase II(gene name synonym)|uniprotkb:ansB(gene name)|psi-mi:ansB(display_short)|uniprotkb:b2957(locus name)|uniprotkb:JW2924(locus name)	psi-mi:"MI:0404"(comigration in non denaturing gel electrophoresis)	Pan et al.	pubmed:unassigned104	taxid:83333(ecoli)|taxid:83333("Escherichia coli (strain K12)")	taxid:83333(ecoli)|taxid:83333("Escherichia coli (strain K12)")	psi-mi:"MI:0915"(physical association)	psi-mi:"MI:0469"(IntAct)	intact:EBI-1771024	intact-miscore:0.40	psi-mi:"MI:1060"(spoke expansion)	psi-mi:"MI:0499"(unspecified role)	psi-mi:"MI:0499"(unspecified role)	psi-mi:"MI:0497"(neutral component)	psi-mi:"MI:0497"(neutral component)	psi-mi:"MI:0326"(protein)	psi-mi:"MI:0326"(protein)	interpro:IPR015590(Aldehyde dehydrogenase)|interpro:IPR016162(Aldehyde dehydrogenase, N-terminal)|interpro:IPR016160(Aldehyde dehydrogenase, conserved site)|interpro:IPR016163(Aldehyde dehydrogenase, C-terminal)|interpro:IPR016161(Aldehyde/histidinol dehydrogenase)|interpro:IPR029510|rcsb pdb:2OPX|rcsb pdb:2IMP|rcsb pdb:2ILU|rcsb pdb:2HG2|go:"GO:0019301"(rhamnose catabolic process)|go:"GO:0042355…	interpro:IPR027475|interpro:IPR027474|interpro:IPR027473|interpro:IPR020827|interpro:IPR006034(Asparaginase/glutaminase)|interpro:IPR004550(L-asparaginase, type II)|rcsb pdb:4ECA|rcsb pdb:3ECA|rcsb pdb:1NNS|rcsb pdb:1JJA|rcsb pdb:1JAZ|rcsb pdb:1IHD|rcsb pdb:1HO3|go:"GO:0030288"(outer membrane-bounded periplasmic space)|go:"GO:0006528"(asparagine metabolic process)|go:"GO:0004067"(asparaginase act…	go:"GO:0005737"(cytoplasm)	-	-	-	taxid:83333(ecoli)|taxid:83333("Escherichia coli (strain K12)")	-	2008-05-06	2014-10-16	rogid:KLJ8t6IZwsM0psi6+I2TqhXcS0483333	rogid:bmvIo96TAczlIB1QO3Wd6xLaSD483333	intact-crc:3AD0B44839F751FF|rigid:u+OXoHp3Ly3Z6bv7kdr2i/g1Sxc	FALSE	-	-	-	-	psi-mi:"MI:0427"(Identification by mass spectrometry)	psi-mi:"MI:0427"(Identification by mass spectrometry)	ENOG4105C26	ENOG4105HDK
uniprotkb:P25553	uniprotkb:P0A9B2	intact:EBI-559440	intact:EBI-368904|uniprotkb:P06977	psi-mi:alda_ecoli(display_long)|uniprotkb:Glycolaldehyde dehydrogenase(gene name synonym)|uniprotkb:Aldehyde dehydrogenase A(gene name synonym)|uniprotkb:aldA(gene name)|psi-mi:aldA(display_short)|uniprotkb:ald(gene name synonym)|uniprotkb:b1415(locus name)|uniprotkb:JW1412(locus name)	psi-mi:g3p1_ecoli(display_long)|uniprotkb:gapA(gene name)|psi-mi:gapA(display_short)|uniprotkb:b1779(locus name)|uniprotkb:JW1768(locus name)	psi-mi:"MI:0404"(comigration in non denaturing gel electrophoresis)	Pan et al.	pubmed:unassigned104	taxid:83333(ecoli)|taxid:83333("Escherichia coli (strain K12)")	taxid:83333(ecoli)|taxid:83333("Escherichia coli (strain K12)")	psi-mi:"MI:0915"(physical association)	psi-mi:"MI:0469"(IntAct)	intact:EBI-1771024	intact-miscore:0.40	psi-mi:"MI:1060"(spoke expansion)	psi-mi:"MI:0499"(unspecified role)	psi-mi:"MI:0499"(unspecified role)	psi-mi:"MI:0497"(neutral component)	psi-mi:"MI:0497"(neutral component)	psi-mi:"MI:0326"(protein)	psi-mi:"MI:0326"(protein)	interpro:IPR015590(Aldehyde dehydrogenase)|interpro:IPR016162(Aldehyde dehydrogenase, N-terminal)|interpro:IPR016160(Aldehyde dehydrogenase, conserved site)|interpro:IPR016163(Aldehyde dehydrogenase, C-terminal)|interpro:IPR016161(Aldehyde/histidinol dehydrogenase)|interpro:IPR029510|rcsb pdb:2OPX|rcsb pdb:2IMP|rcsb pdb:2ILU|rcsb pdb:2HG2|go:"GO:0019301"(rhamnose catabolic process)|go:"GO:0042355…	interpro:IPR016040("NAD(P)-binding")|interpro:IPR006424(Glyceraldehyde-3-phosphate dehydrogenase, type I)|interpro:IPR020828|interpro:IPR020829|interpro:IPR020830|interpro:IPR020831|rcsb pdb:2VYV|rcsb pdb:2VYN|rcsb pdb:1S7C|rcsb pdb:1GAE|rcsb pdb:1GAD|rcsb pdb:1DC6|rcsb pdb:1DC5|rcsb pdb:1DC4|rcsb pdb:1DC3|go:"GO:0050661"(NADP binding)|go:"GO:0006006"(glucose metabolic process)|go:"GO:0006096"(gl…	go:"GO:0005737"(cytoplasm)	-	-	-	taxid:83333(ecoli)|taxid:83333("Escherichia coli (strain K12)")	-	2008-05-06	2014-10-16	rogid:KLJ8t6IZwsM0psi6+I2TqhXcS0483333	rogid:wjDK2dtZ4nPJZ0L7OVRiKfQITtg83333	intact-crc:3AD0B44839F751FF|rigid:u+OXoHp3Ly3Z6bv7kdr2i/g1Sxc	FALSE	-	-	-	-	psi-mi:"MI:0427"(Identification by mass spectrometry)	psi-mi:"MI:0427"(Identification by mass spectrometry)	ENOG4105C26	ENOG4105C17
uniprotkb:P0A6F5	uniprotkb:P0A8T7	intact:EBI-543750|uniprotkb:Q2M6G1|uniprotkb:P06139	intact:EBI-543604|uniprotkb:Q2M8S4|uniprotkb:P78134|uniprotkb:P00578|uniprotkb:P00577	psi-mi:ch60_ecoli(display_long)|uniprotkb:groL(gene name)|psi-mi:groL(display_short)|uniprotkb:groEL(gene name synonym)|uniprotkb:mopA(gene name synonym)|uniprotkb:b4143(locus name)|uniprotkb:JW4103(locus name)|uniprotkb:Protein Cpn60(gene name synonym)|uniprotkb:GroEL protein(gene name synonym)	psi-mi:rpoc_ecoli(display_long)|uniprotkb:rpoC(gene name)|psi-mi:rpoC(display_short)|uniprotkb:tabB(gene name synonym)|uniprotkb:b3988(locus name)|uniprotkb:JW3951(locus name)|uniprotkb:Transcriptase subunit beta'(gene name synonym)|uniprotkb:RNA polymerase subunit beta'(gene name synonym)	psi-mi:"MI:0404"(comigration in non denaturing gel electrophoresis)	Pan et al.	pubmed:unassigned104	taxid:83333(ecoli)|taxid:83333("Escherichia coli (strain K12)")	taxid:83333(ecoli)|taxid:83333("Escherichia coli (strain K12)")	psi-mi:"MI:0915"(physical association)	psi-mi:"MI:0469"(IntAct)	intact:EBI-1771031	intact-miscore:0.40	psi-mi:"MI:1060"(spoke expansion)	psi-mi:"MI:0499"(unspecified role)	psi-mi:"MI:0499"(unspecified role)	psi-mi:"MI:0497"(neutral component)	psi-mi:"MI:0497"(neutral component)	psi-mi:"MI:0326"(protein)	psi-mi:"MI:0326"(protein)	interpro:IPR027413|interpro:IPR027409|interpro:IPR002423(Chaperonin Cpn60/TCP-1)|interpro:IPR001844(Chaperonin Cpn60)|interpro:IPR018370|rcsb pdb:3VZ8|rcsb pdb:3VZ7|rcsb pdb:3VZ6|rcsb pdb:3ZQ1|rcsb pdb:3ZQ0|rcsb pdb:3ZPZ|rcsb pdb:4AB3|rcsb pdb:4AB2|rcsb pdb:4AAU|rcsb pdb:4AAS|rcsb pdb:4AAR|rcsb pdb:4AAQ|rcsb pdb:3CAU|rcsb pdb:3C9V|rcsb pdb:2YEY|rcsb pdb:2NWC|rcsb pdb:2EU1|rcsb pdb:2CGT|rcsb pdb:2…	interpro:IPR007081(RNA polymerase Rpb1, domain 5)|interpro:IPR007083(RNA polymerase Rpb1, domain 4)|interpro:IPR007066(RNA polymerase Rpb1, domain 3)|interpro:IPR007080(RNA polymerase Rpb1, domain 1)|interpro:IPR006592(RNA polymerase, N-terminal)|interpro:IPR000722(RNA polymerase, alpha subunit)|interpro:IPR012754(DNA-directed RNA polymerase, subunit beta-prime)|rcsb pdb:4JK1|rcsb pdb:4KN7|rcsb p…	go:"GO:0005737"(cytoplasm)	-	-	-	taxid:83333(ecoli)|taxid:83333("Escherichia coli (strain K12)")	-	2008-05-06	2014-10-16	rogid:TuNoPwyx7V5IaOQVjtdcc6sctqw83333	rogid:uZC9aRrl+QIT7zZtcO7WPVedhnA83333	intact-crc:36ADD4A6283BAFB3|rigid:9YXldiVd2staR62JVWe2N8QXVCM	FALSE	-	-	-	-	psi-mi:"MI:0427"(Identification by mass spectrometry)	psi-mi:"MI:0427"(Identification by mass spectrometry)	ENOG4105CJ9	ENOG4105D27
uniprotkb:P0A6F5	uniprotkb:P0AG67	intact:EBI-543750|uniprotkb:Q2M6G1|uniprotkb:P06139	intact:EBI-546520|uniprotkb:P77352|uniprotkb:P02349	psi-mi:ch60_ecoli(display_long)|uniprotkb:groL(gene name)|psi-mi:groL(display_short)|uniprotkb:groEL(gene name synonym)|uniprotkb:mopA(gene name synonym)|uniprotkb:b4143(locus name)|uniprotkb:JW4103(locus name)|uniprotkb:Protein Cpn60(gene name synonym)|uniprotkb:GroEL protein(gene name synonym)	psi-mi:rs1_ecoli(display_long)|uniprotkb:rpsA(gene name)|psi-mi:rpsA(display_short)|uniprotkb:ssyF(gene name synonym)|uniprotkb:b0911(locus name)|uniprotkb:JW0894(locus name)|uniprotkb:Bacteriophage Q beta RNA-directed RNA polymerase subunit I(gene name synonym)	psi-mi:"MI:0404"(comigration in non denaturing gel electrophoresis)	Pan et al.	pubmed:unassigned104	taxid:83333(ecoli)|taxid:83333("Escherichia coli (strain K12)")	taxid:83333(ecoli)|taxid:83333("Escherichia coli (strain K12)")	psi-mi:"MI:0915"(physical association)	psi-mi:"MI:0469"(IntAct)	intact:EBI-1771031	intact-miscore:0.40	psi-mi:"MI:1060"(spoke expansion)	psi-mi:"MI:0499"(unspecified role)	psi-mi:"MI:0499"(unspecified role)	psi-mi:"MI:0497"(neutral component)	psi-mi:"MI:0497"(neutral component)	psi-mi:"MI:0326"(protein)	psi-mi:"MI:0326"(protein)	interpro:IPR027413|interpro:IPR027409|interpro:IPR002423(Chaperonin Cpn60/TCP-1)|interpro:IPR001844(Chaperonin Cpn60)|interpro:IPR018370|rcsb pdb:3VZ8|rcsb pdb:3VZ7|rcsb pdb:3VZ6|rcsb pdb:3ZQ1|rcsb pdb:3ZQ0|rcsb pdb:3ZPZ|rcsb pdb:4AB3|rcsb pdb:4AB2|rcsb pdb:4AAU|rcsb pdb:4AAS|rcsb pdb:4AAR|rcsb pdb:4AAQ|rcsb pdb:3CAU|rcsb pdb:3C9V|rcsb pdb:2YEY|rcsb pdb:2NWC|rcsb pdb:2EU1|rcsb pdb:2CGT|rcsb pdb:2…	interpro:IPR022967|interpro:IPR000110(Ribosomal protein S1)|interpro:IPR003029(S1, RNA binding)|interpro:IPR012340(Nucleic acid-binding, OB-fold)|rcsb pdb:2KHJ|rcsb pdb:2KHI|rcsb pdb:2BH8|rcsb pdb:4Q7J|go:"GO:0005737"(cytoplasm)|go:"GO:0003723"(RNA binding)|go:"GO:2000766"(negative regulation of cytoplasmic translation)|go:"GO:0022627"(cytosolic small ribosomal subunit)|go:"GO:0003729"(mRNA bindi…	go:"GO:0005737"(cytoplasm)	-	-	-	taxid:83333(ecoli)|taxid:83333("Escherichia coli (strain K12)")	-	2008-05-06	2014-10-16	rogid:TuNoPwyx7V5IaOQVjtdcc6sctqw83333	rogid:lezIhvXXLGSyuaFA2vbsdoH1+JU83333	intact-crc:36ADD4A6283BAFB3|rigid:9YXldiVd2staR62JVWe2N8QXVCM	FALSE	-	-	-	-	psi-mi:"MI:0427"(Identification by mass spectrometry)	psi-mi:"MI:0427"(Identification by mass spectrometry)	ENOG4105CJ9	ENOG4105CAV
uniprotkb:P0A6F5	uniprotkb:P0A850	intact:EBI-543750|uniprotkb:Q2M6G1|uniprotkb:P06139	intact:EBI-544862|uniprotkb:Q2MBZ0|uniprotkb:P77603|uniprotkb:P22257|uniprotkb:P15299	psi-mi:ch60_ecoli(display_long)|uniprotkb:groL(gene name)|psi-mi:groL(display_short)|uniprotkb:groEL(gene name synonym)|uniprotkb:mopA(gene name synonym)|uniprotkb:b4143(locus name)|uniprotkb:JW4103(locus name)|uniprotkb:Protein Cpn60(gene name synonym)|uniprotkb:GroEL protein(gene name synonym)	psi-mi:tig_ecoli(display_long)|uniprotkb:tig(gene name)|psi-mi:tig(display_short)|uniprotkb:PPIase(gene name synonym)|uniprotkb:JW0426(locus name)|uniprotkb:b0436(locus name)	psi-mi:"MI:0404"(comigration in non denaturing gel electrophoresis)	Pan et al.	pubmed:unassigned104	taxid:83333(ecoli)|taxid:83333("Escherichia coli (strain K12)")	taxid:83333(ecoli)|taxid:83333("Escherichia coli (strain K12)")	psi-mi:"MI:0915"(physical association)	psi-mi:"MI:0469"(IntAct)	intact:EBI-1771031	intact-miscore:0.40	psi-mi:"MI:1060"(spoke expansion)	psi-mi:"MI:0499"(unspecified role)	psi-mi:"MI:0499"(unspecified role)	psi-mi:"MI:0497"(neutral component)	psi-mi:"MI:0497"(neutral component)	psi-mi:"MI:0326"(protein)	psi-mi:"MI:0326"(protein)	interpro:IPR027413|interpro:IPR027409|interpro:IPR002423(Chaperonin Cpn60/TCP-1)|interpro:IPR001844(Chaperonin Cpn60)|interpro:IPR018370|rcsb pdb:3VZ8|rcsb pdb:3VZ7|rcsb pdb:3VZ6|rcsb pdb:3ZQ1|rcsb pdb:3ZQ0|rcsb pdb:3ZPZ|rcsb pdb:4AB3|rcsb pdb:4AB2|rcsb pdb:4AAU|rcsb pdb:4AAS|rcsb pdb:4AAR|rcsb pdb:4AAQ|rcsb pdb:3CAU|rcsb pdb:3C9V|rcsb pdb:2YEY|rcsb pdb:2NWC|rcsb pdb:2EU1|rcsb pdb:2CGT|rcsb pdb:2…	interpro:IPR008881(Trigger factor, ribosome-binding, bacterial)|interpro:IPR008880(Trigger factor, C-terminal, bacterial)|interpro:IPR005215(Trigger factor)|interpro:IPR001179(Peptidyl-prolyl cis-trans isomerase, FKBP-type)|interpro:IPR027304|rcsb pdb:2VRH|rcsb pdb:1W2B|rcsb pdb:1W26|rcsb pdb:1P9Y|rcsb pdb:1OMS|rcsb pdb:1L1P|rcsb pdb:2MLZ|rcsb pdb:2MLY|rcsb pdb:2MLX|go:"GO:0015031"(protein transp…	go:"GO:0005737"(cytoplasm)	-	-	-	taxid:83333(ecoli)|taxid:83333("Escherichia coli (strain K12)")	-	2008-05-06	2014-10-16	rogid:TuNoPwyx7V5IaOQVjtdcc6sctqw83333	rogid:EbLq+XWCsGgpDeC7vB++QNkf+KM83333	intact-crc:36ADD4A6283BAFB3|rigid:9YXldiVd2staR62JVWe2N8QXVCM	FALSE	-	-	-	-	psi-mi:"MI:0427"(Identification by mass spectrometry)	psi-mi:"MI:0427"(Identification by mass spectrometry)	ENOG4105CJ9	ENOG4105DEA
uniprotkb:P77746	uniprotkb:P11875	intact:EBI-1118999	intact:EBI-560744	psi-mi:ybdo_ecoli(display_long)|uniprotkb:ybdO(gene name)|psi-mi:ybdO(display_short)|uniprotkb:b0603(locus name)|uniprotkb:JW0596(locus name)	psi-mi:syr_ecoli(display_long)|uniprotkb:argS(gene name)|psi-mi:argS(display_short)|uniprotkb:Arginyl-tRNA synthetase(gene name synonym)|uniprotkb:JW1865(locus name)|uniprotkb:b1876(locus name)	psi-mi:"MI:0404"(comigration in non denaturing gel electrophoresis)	Pan et al.	pubmed:unassigned104	taxid:83333(ecoli)|taxid:83333("Escherichia coli (strain K12)")	taxid:83333(ecoli)|taxid:83333("Escherichia coli (strain K12)")	psi-mi:"MI:0915"(physical association)	psi-mi:"MI:0469"(IntAct)	intact:EBI-1771037	intact-miscore:0.40	-	psi-mi:"MI:0499"(unspecified role)	psi-mi:"MI:0499"(unspecified role)	psi-mi:"MI:0497"(neutral component)	psi-mi:"MI:0497"(neutral component)	psi-mi:"MI:0326"(protein)	psi-mi:"MI:0326"(protein)	interpro:IPR011991(Winged helix repressor DNA-binding)|interpro:IPR000847(Bacterial regulatory protein, LysR)|interpro:IPR005119(LysR, substrate-binding)|go:"GO:0006351"(transcription, DNA-templated)|go:"GO:0003700"(transcription factor activity, sequence-specific DNA binding)|go:"GO:0003677"(DNA binding)|refseq:NP_415136.1|refseq:WP_000002474.1	interpro:IPR009080(Aminoacyl-tRNA synthetase, class 1a, anticodon-binding)|interpro:IPR014729(Rossmann-like alpha/beta/alpha sandwich fold)|interpro:IPR008909(DALR anticodon binding)|interpro:IPR005148(Arginyl tRNA synthetase, class Ic, N-terminal)|interpro:IPR001278(Arginyl-tRNA synthetase, class Ic)|interpro:IPR001412(Aminoacyl-tRNA synthetase, class I, conserved site)|rcsb pdb:4OBY|go:"GO:0006…	go:"GO:0005737"(cytoplasm)	-	-	-	taxid:83333(ecoli)|taxid:83333("Escherichia coli (strain K12)")	-	2008-05-06	2014-10-16	rogid:bo++tSNjtMDsn6zhkMDW1Y8gbfE83333	rogid:Qkyxk+7MtUD9NnqAuD4dounDC2083333	intact-crc:8DD29D7C290AEF43|rigid:svGb82G4QitYYCK9DefmSijfXL0	FALSE	-	-	-	-	psi-mi:"MI:0427"(Identification by mass spectrometry)	psi-mi:"MI:0427"(Identification by mass spectrometry)	ENOG4105DQS	ENOG4105C75
uniprotkb:P0AEX9	uniprotkb:P0A870	intact:EBI-369910|uniprotkb:Q2M6S0|uniprotkb:P02928	intact:EBI-369026|uniprotkb:P30148	psi-mi:male_ecoli(display_long)|uniprotkb:malE(gene name)|psi-mi:malE(display_short)|uniprotkb:b4034(locus name)|uniprotkb:MMBP(gene name synonym)|uniprotkb:Maltodextrin-binding protein(gene name synonym)|uniprotkb:JW3994(locus name)|uniprotkb:MBP(gene name synonym)	psi-mi:talb_ecoli(display_long)|uniprotkb:talB(gene name)|psi-mi:talB(display_short)|uniprotkb:b0008(locus name)|uniprotkb:JW0007(locus name)|uniprotkb:yaaK(gene name synonym)	psi-mi:"MI:0404"(comigration in non denaturing gel electrophoresis)	Pan et al.	pubmed:unassigned104	taxid:83333(ecoli)|taxid:83333("Escherichia coli (strain K12)")	taxid:83333(ecoli)|taxid:83333("Escherichia coli (strain K12)")	psi-mi:"MI:0915"(physical association)	psi-mi:"MI:0469"(IntAct)	intact:EBI-1771045	intact-miscore:0.40	-	psi-mi:"MI:0499"(unspecified role)	psi-mi:"MI:0499"(unspecified role)	psi-mi:"MI:0497"(neutral component)	psi-mi:"MI:0497"(neutral component)	psi-mi:"MI:0326"(protein)	psi-mi:"MI:0326"(protein)	interpro:IPR006061(Bacterial extracellular solute-binding family 1, conserved site)|interpro:IPR006059(Bacterial extracellular solute-binding, family 1)|interpro:IPR006060(Maltose binding protein)|rcsb pdb:3SEY|rcsb pdb:3SEX|rcsb pdb:3SEW|rcsb pdb:3SEV|rcsb pdb:3SEU|rcsb pdb:3SET|rcsb pdb:3SES|rcsb pdb:3SER|rcsb pdb:4KI0|rcsb pdb:4KHZ|rcsb pdb:3OSR|rcsb pdb:3OSQ|rcsb pdb:4FED|rcsb pdb:4FEC|rcsb p…	interpro:IPR018225|interpro:IPR004730(Transaldolase AB)|interpro:IPR001585(Transaldolase)|interpro:IPR013785(Aldolase-type TIM barrel)|rcsb pdb:3KOF|rcsb pdb:1UCW|rcsb pdb:1ONR|rcsb pdb:1I2R|rcsb pdb:1I2Q|rcsb pdb:1I2P|rcsb pdb:1I2O|rcsb pdb:1I2N|go:"GO:0006098"(pentose-phosphate shunt)|go:"GO:0004801"("sedoheptulose-7-phosphate:D-glyceraldehyde-3-phosphate glyceronetransferase activity")|go:"GO:…	go:"GO:0005737"(cytoplasm)	-	-	-	taxid:83333(ecoli)|taxid:83333("Escherichia coli (strain K12)")	-	2008-05-06	2014-10-16	rogid:eRW6SNukWqn5RNc2mgN4yOfxK3k83333	rogid:5EtCq6CzIQrw0b/9ZuYEF9FbCC883333	intact-crc:067DBA4438BF8B08|rigid:cBlJ014abVu3biE9LvRxVqtk/oI	FALSE	-	-	-	-	psi-mi:"MI:0427"(Identification by mass spectrometry)	psi-mi:"MI:0427"(Identification by mass spectrometry)	ENOG4107FKK	ENOG4105CW3
uniprotkb:P15254	uniprotkb:P15288	intact:EBI-546806|uniprotkb:Q2MAH3|uniprotkb:P78097	intact:EBI-542419	psi-mi:pur4_ecoli(display_long)|uniprotkb:purL(gene name)|psi-mi:purL(display_short)|uniprotkb:purI(gene name synonym)|uniprotkb:b2557(locus name)|uniprotkb:JW2541(locus name)|uniprotkb:Formylglycinamide ribonucleotide amidotransferase(gene name synonym)	psi-mi:pepd_ecoli(display_long)|uniprotkb:pepD(gene name)|psi-mi:pepD(display_short)|uniprotkb:pepH(gene name synonym)|uniprotkb:b0237(locus name)|uniprotkb:Xaa-His dipeptidase(gene name synonym)|uniprotkb:Beta-alanyl-histidine dipeptidase(gene name synonym)|uniprotkb:Carnosinase(gene name synonym)|uniprotkb:Cysteinylglycinase(gene name synonym)|uniprotkb:Peptidase D(gene name synonym)|uniprotkb:…	psi-mi:"MI:0404"(comigration in non denaturing gel electrophoresis)	Pan et al.	pubmed:unassigned104	taxid:83333(ecoli)|taxid:83333("Escherichia coli (strain K12)")	taxid:83333(ecoli)|taxid:83333("Escherichia coli (strain K12)")	psi-mi:"MI:0915"(physical association)	psi-mi:"MI:0469"(IntAct)	intact:EBI-1771048	intact-miscore:0.40	-	psi-mi:"MI:0499"(unspecified role)	psi-mi:"MI:0499"(unspecified role)	psi-mi:"MI:0497"(neutral component)	psi-mi:"MI:0497"(neutral component)	psi-mi:"MI:0326"(protein)	psi-mi:"MI:0326"(protein)	interpro:IPR016188(PurM, N-terminal-like)|interpro:IPR010073(Phosphoribosylformylglycinamidine synthase, eukaryotes and proteobacteria)|interpro:IPR017926|interpro:IPR010918(AIR synthase related protein, C-terminal)|interpro:IPR000728(AIR synthase related protein)|interpro:IPR029062|go:"GO:0006541"(glutamine metabolic process)|go:"GO:0006189"('de novo' IMP biosynthetic process)|go:"GO:0004642"(ph…	interpro:IPR001160(Peptidase M20C, Xaa-His dipeptidase)|interpro:IPR011650(Peptidase M20, dimerisation)|interpro:IPR002933(Peptidase M20)|go:"GO:0070573"(metallodipeptidase activity)|go:"GO:0008270"(zinc ion binding)|go:"GO:0016805"(dipeptidase activity)|go:"GO:0043171"(peptide catabolic process)|refseq:NP_414772.1|refseq:WP_001292994.1	go:"GO:0005737"(cytoplasm)	-	-	-	taxid:83333(ecoli)|taxid:83333("Escherichia coli (strain K12)")	-	2008-05-06	2014-10-16	rogid:J/YYv4a3YGltvMysl24deHXNjEI83333	rogid:FPcuIxYSL7RPmQx1evKrFisCaQg83333	intact-crc:A8F24569C4010C94|rigid:MNx5s5UfpMm9i73Nj/6lvDBLjYY	FALSE	-	-	-	-	psi-mi:"MI:0427"(Identification by mass spectrometry)	psi-mi:"MI:0427"(Identification by mass spectrometry)	ENOG4108ETH	ENOG4105CIN
uniprotkb:P0A6L7	uniprotkb:P0A850	intact:EBI-1124360|uniprotkb:P78064|uniprotkb:P24214	intact:EBI-544862|uniprotkb:Q2MBZ0|uniprotkb:P77603|uniprotkb:P22257|uniprotkb:P15299	psi-mi:uxab_ecoli(display_long)|uniprotkb:uxaB(gene name)|psi-mi:uxaB(display_short)|uniprotkb:b1521(locus name)|uniprotkb:JW1514(locus name)|uniprotkb:Tagaturonate reductase(gene name synonym)|uniprotkb:Tagaturonate dehydrogenase(gene name synonym)	psi-mi:tig_ecoli(display_long)|uniprotkb:tig(gene name)|psi-mi:tig(display_short)|uniprotkb:PPIase(gene name synonym)|uniprotkb:JW0426(locus name)|uniprotkb:b0436(locus name)	psi-mi:"MI:0404"(comigration in non denaturing gel electrophoresis)	Pan et al.	pubmed:unassigned104	taxid:83333(ecoli)|taxid:83333("Escherichia coli (strain K12)")	taxid:83333(ecoli)|taxid:83333("Escherichia coli (strain K12)")	psi-mi:"MI:0915"(physical association)	psi-mi:"MI:0469"(IntAct)	intact:EBI-1771052	intact-miscore:0.40	-	psi-mi:"MI:0499"(unspecified role)	psi-mi:"MI:0499"(unspecified role)	psi-mi:"MI:0497"(neutral component)	psi-mi:"MI:0497"(neutral component)	psi-mi:"MI:0326"(protein)	psi-mi:"MI:0326"(protein)	interpro:IPR016040("NAD(P)-binding")|interpro:IPR013131(Mannitol dehydrogenase, N-terminal)|interpro:IPR013118(Mannitol dehydrogenase, C-terminal)|interpro:IPR013328(Dehydrogenase, multihelical)|interpro:IPR023668|interpro:IPR008927(6-phosphogluconate dehydrogenase, C-terminal-like)|go:"GO:0019698"(D-galacturonate catabolic process)|go:"GO:0009026"(tagaturonate reductase activity)|go:"GO:0051287"…	interpro:IPR008881(Trigger factor, ribosome-binding, bacterial)|interpro:IPR008880(Trigger factor, C-terminal, bacterial)|interpro:IPR005215(Trigger factor)|interpro:IPR001179(Peptidyl-prolyl cis-trans isomerase, FKBP-type)|interpro:IPR027304|rcsb pdb:2VRH|rcsb pdb:1W2B|rcsb pdb:1W26|rcsb pdb:1P9Y|rcsb pdb:1OMS|rcsb pdb:1L1P|rcsb pdb:2MLZ|rcsb pdb:2MLY|rcsb pdb:2MLX|go:"GO:0015031"(protein transp…	go:"GO:0005737"(cytoplasm)	-	-	-	taxid:83333(ecoli)|taxid:83333("Escherichia coli (strain K12)")	-	2008-05-06	2014-10-16	rogid:hPRS1qVw40eQ9xm+zEYbmCYyFyw83333	rogid:EbLq+XWCsGgpDeC7vB++QNkf+KM83333	intact-crc:FA1113850DC457C8|rigid:Xtpz7fc62w1XDhE9rBt5MOV5TLc	FALSE	-	-	-	-	psi-mi:"MI:0427"(Identification by mass spectrometry)	psi-mi:"MI:0427"(Identification by mass spectrometry)	ENOG4107QZW	ENOG4105DEA
uniprotkb:P0ABK5	uniprotkb:P0AGD3	intact:EBI-553933|uniprotkb:P21546|uniprotkb:P11096	intact:EBI-909512|uniprotkb:P09157	psi-mi:cysk_ecoli(display_long)|uniprotkb:O-acetylserine sulfhydrylase A(gene name synonym)|uniprotkb:"O-acetylserine (thiol)-lyase A"(gene name synonym)|uniprotkb:Sulfate starvation-induced protein 5(gene name synonym)|uniprotkb:cysK(gene name)|psi-mi:cysK(display_short)|uniprotkb:cysZ(gene name synonym)|uniprotkb:b2414(locus name)|uniprotkb:JW2407(locus name)|uniprotkb:S-carboxymethylcysteine s…	psi-mi:sodf_ecoli(display_long)|uniprotkb:sodB(gene name)|psi-mi:sodB(display_short)|uniprotkb:b1656(locus name)|uniprotkb:JW1648(locus name)	psi-mi:"MI:0404"(comigration in non denaturing gel electrophoresis)	Pan et al.	pubmed:unassigned104	taxid:83333(ecoli)|taxid:83333("Escherichia coli (strain K12)")	taxid:83333(ecoli)|taxid:83333("Escherichia coli (strain K12)")	psi-mi:"MI:0915"(physical association)	psi-mi:"MI:0469"(IntAct)	intact:EBI-1771057	intact-miscore:0.40	psi-mi:"MI:1060"(spoke expansion)	psi-mi:"MI:0499"(unspecified role)	psi-mi:"MI:0499"(unspecified role)	psi-mi:"MI:0497"(neutral component)	psi-mi:"MI:0497"(neutral component)	psi-mi:"MI:0326"(protein)	psi-mi:"MI:0326"(protein)	interpro:IPR001926(Pyridoxal phosphate-dependent enzyme, beta subunit)|interpro:IPR005859(Cysteine synthase A)|interpro:IPR005856(Cysteine synthase K/M)|interpro:IPR001216(Cysteine synthase/cystathionine beta-synthase P-phosphate-binding site)|go:"GO:0050272"(S-carboxymethylcysteine synthase activity)|go:"GO:0009333"(cysteine synthase complex)|go:"GO:0006535"(cysteine biosynthetic process from se…	interpro:IPR019831|interpro:IPR019832|interpro:IPR019833|interpro:IPR001189(Manganese and iron superoxide dismutase)|rcsb pdb:1ISB|rcsb pdb:1ISA|rcsb pdb:1ZA5|rcsb pdb:1ISC|rcsb pdb:2NYB|rcsb pdb:2BKB|go:"GO:0019430"(removal of superoxide radicals)|go:"GO:0004784"(superoxide dismutase activity)|go:"GO:0016020"(membrane)|go:"GO:0005829"(cytosol)|go:"GO:0005506"(iron ion binding)|go:"GO:0055114"(ox…	go:"GO:0005737"(cytoplasm)	-	-	-	taxid:83333(ecoli)|taxid:83333("Escherichia coli (strain K12)")	-	2008-05-06	2014-10-16	rogid:gzmmdLj100pnY3s+a8Gc+7pfhUs83333	rogid:m06ULG7RcoPnOZuEQDWIf6ua+qQ83333	intact-crc:82C1CF134E5DD77F|rigid:1lNi5L6N6hdPLUGvjqAmeHeiatg	FALSE	-	-	-	-	psi-mi:"MI:0427"(Identification by mass spectrometry)	psi-mi:"MI:0427"(Identification by mass spectrometry)	ENOG4105C6T	ENOG4105CK4
uniprotkb:P0ABK5	uniprotkb:P04805	intact:EBI-553933|uniprotkb:P21546|uniprotkb:P11096	intact:EBI-549949	psi-mi:cysk_ecoli(display_long)|uniprotkb:O-acetylserine sulfhydrylase A(gene name synonym)|uniprotkb:"O-acetylserine (thiol)-lyase A"(gene name synonym)|uniprotkb:Sulfate starvation-induced protein 5(gene name synonym)|uniprotkb:cysK(gene name)|psi-mi:cysK(display_short)|uniprotkb:cysZ(gene name synonym)|uniprotkb:b2414(locus name)|uniprotkb:JW2407(locus name)|uniprotkb:S-carboxymethylcysteine s…	psi-mi:sye_ecoli(display_long)|uniprotkb:gltX(gene name)|psi-mi:gltX(display_short)|uniprotkb:Glutamyl-tRNA synthetase(gene name synonym)|uniprotkb:JW2395(locus name)|uniprotkb:b2400(locus name)	psi-mi:"MI:0404"(comigration in non denaturing gel electrophoresis)	Pan et al.	pubmed:unassigned104	taxid:83333(ecoli)|taxid:83333("Escherichia coli (strain K12)")	taxid:83333(ecoli)|taxid:83333("Escherichia coli (strain K12)")	psi-mi:"MI:0915"(physical association)	psi-mi:"MI:0469"(IntAct)	intact:EBI-1771057	intact-miscore:0.40	psi-mi:"MI:1060"(spoke expansion)	psi-mi:"MI:0499"(unspecified role)	psi-mi:"MI:0499"(unspecified role)	psi-mi:"MI:0497"(neutral component)	psi-mi:"MI:0497"(neutral component)	psi-mi:"MI:0326"(protein)	psi-mi:"MI:0326"(protein)	interpro:IPR001926(Pyridoxal phosphate-dependent enzyme, beta subunit)|interpro:IPR005859(Cysteine synthase A)|interpro:IPR005856(Cysteine synthase K/M)|interpro:IPR001216(Cysteine synthase/cystathionine beta-synthase P-phosphate-binding site)|go:"GO:0050272"(S-carboxymethylcysteine synthase activity)|go:"GO:0009333"(cysteine synthase complex)|go:"GO:0006535"(cysteine biosynthetic process from se…	interpro:IPR014729(Rossmann-like alpha/beta/alpha sandwich fold)|interpro:IPR020058|interpro:IPR020061|interpro:IPR000924(Glutamyl/glutaminyl-tRNA synthetase, class Ic)|interpro:IPR004527(Glutamyl-tRNA synthetase, class Ic, bacterial/mitochondrial)|interpro:IPR001412(Aminoacyl-tRNA synthetase, class I, conserved site)|interpro:IPR020751|interpro:IPR008925(Aminoacyl-tRNA synthetase, class I, antic…	go:"GO:0005737"(cytoplasm)	-	-	-	taxid:83333(ecoli)|taxid:83333("Escherichia coli (strain K12)")	-	2008-05-06	2014-10-16	rogid:gzmmdLj100pnY3s+a8Gc+7pfhUs83333	rogid:HPikpEuJ7jfBtmMWs62kJM+Oyog83333	intact-crc:82C1CF134E5DD77F|rigid:1lNi5L6N6hdPLUGvjqAmeHeiatg	FALSE	-	-	-	-	psi-mi:"MI:0427"(Identification by mass spectrometry)	psi-mi:"MI:0427"(Identification by mass spectrometry)	ENOG4105C6T	ENOG4105C20
uniprotkb:P63284-1	uniprotkb:P16659	intact:EBI-1014225	intact:EBI-549550|uniprotkb:Q59430|uniprotkb:P78272	psi-mi:p63284-1(display_long)|uniprotkb:clpB(gene name)|psi-mi:clpB(display_short)|uniprotkb:htpM(gene name synonym)|uniprotkb:Heat shock protein F84.1(gene name synonym)|uniprotkb:b2592(locus name)|uniprotkb:JW2573(locus name)	psi-mi:syp_ecoli(display_long)|uniprotkb:b0194(locus name)|uniprotkb:proS(gene name)|psi-mi:proS(display_short)|uniprotkb:drpA(gene name synonym)|uniprotkb:Global RNA synthesis factor(gene name synonym)|uniprotkb:JW0190(locus name)|uniprotkb:Prolyl-tRNA synthetase(gene name synonym)	psi-mi:"MI:0404"(comigration in non denaturing gel electrophoresis)	Pan et al.	pubmed:unassigned104	taxid:83333(ecoli)|taxid:83333("Escherichia coli (strain K12)")	taxid:83333(ecoli)|taxid:83333("Escherichia coli (strain K12)")	psi-mi:"MI:0915"(physical association)	psi-mi:"MI:0469"(IntAct)	intact:EBI-1771061	intact-miscore:0.40	-	psi-mi:"MI:0499"(unspecified role)	psi-mi:"MI:0499"(unspecified role)	psi-mi:"MI:0497"(neutral component)	psi-mi:"MI:0497"(neutral component)	psi-mi:"MI:0326"(protein)	psi-mi:"MI:0326"(protein)	intact:EBI-546182(clpb_ecoli)	interpro:IPR007214(YbaK/aminoacyl-tRNA synthetase associated region)|interpro:IPR023717|interpro:IPR004500(Prolyl-tRNA synthetase, class IIa, bacterial)|interpro:IPR002316(Prolyl-tRNA synthetase, class IIa)|interpro:IPR004154(Anticodon-binding)|interpro:IPR006195(Aminoacyl-tRNA synthetase, class II)|interpro:IPR002314("Aminoacyl-tRNA synthetase, class II (G, H, P and S)")|go:"GO:0006450"(regulati…	go:"GO:0005737"(cytoplasm)	-	-	-	taxid:83333(ecoli)|taxid:83333("Escherichia coli (strain K12)")	-	2008-05-06	2014-10-16	rogid:TpZoKsWC20K1+V6Y0or7s4WiFRo83333	rogid:qye0NsDByJYXmKFpBeBcyTDVyvc83333	intact-crc:AA80D4F520FE74D1|rigid:ZNE+p4tHeDs70zN5IlBD3CuVLKM	FALSE	-	-	-	-	psi-mi:"MI:0427"(Identification by mass spectrometry)	psi-mi:"MI:0427"(Identification by mass spectrometry)	P63284-1	ENOG4105C90
uniprotkb:P21889	uniprotkb:P0A6Y8	intact:EBI-544239	intact:EBI-542092|uniprotkb:P04475	psi-mi:syd_ecoli(display_long)|uniprotkb:aspS(gene name)|psi-mi:aspS(display_short)|uniprotkb:tls(gene name synonym)|uniprotkb:b1866(locus name)|uniprotkb:JW1855(locus name)|uniprotkb:Aspartyl-tRNA synthetase(gene name synonym)	psi-mi:dnak_ecoli(display_long)|uniprotkb:dnaK(gene name)|psi-mi:dnaK(display_short)|uniprotkb:groP(gene name synonym)|uniprotkb:grpF(gene name synonym)|uniprotkb:seg(gene name synonym)|uniprotkb:b0014(locus name)|uniprotkb:Heat shock protein 70(gene name synonym)|uniprotkb:Heat shock 70 kDa protein(gene name synonym)|uniprotkb:HSP70(gene name synonym)|uniprotkb:JW0013(locus name)	psi-mi:"MI:0404"(comigration in non denaturing gel electrophoresis)	Pan et al.	pubmed:unassigned104	taxid:83333(ecoli)|taxid:83333("Escherichia coli (strain K12)")	taxid:83333(ecoli)|taxid:83333("Escherichia coli (strain K12)")	psi-mi:"MI:0915"(physical association)	psi-mi:"MI:0469"(IntAct)	intact:EBI-1771500	intact-miscore:0.40	-	psi-mi:"MI:0499"(unspecified role)	psi-mi:"MI:0499"(unspecified role)	psi-mi:"MI:0497"(neutral component)	psi-mi:"MI:0497"(neutral component)	psi-mi:"MI:0326"(protein)	psi-mi:"MI:0326"(protein)	interpro:IPR029351|interpro:IPR004365(Nucleic acid binding, OB-fold, tRNA/helicase-type)|interpro:IPR012340(Nucleic acid-binding, OB-fold)|interpro:IPR004115(GAD)|interpro:IPR002312(Aspartyl-tRNA synthetase, class IIb)|interpro:IPR004524(Aspartyl-tRNA synthetase, class IIb, bacterial/mitochondrial type)|interpro:IPR006195(Aminoacyl-tRNA synthetase, class II)|interpro:IPR018150|interpro:IPR004364(…	interpro:IPR013126(Heat shock protein 70)|interpro:IPR018181|interpro:IPR012725(Chaperone DnaK)|interpro:IPR029048|interpro:IPR029047|rcsb pdb:4JWI|rcsb pdb:4JWE|rcsb pdb:4JWD|rcsb pdb:4JWC|rcsb pdb:4JNF|rcsb pdb:4JNE|rcsb pdb:4JN4|rcsb pdb:4HYB|rcsb pdb:4HY9|rcsb pdb:4F01|rcsb pdb:4F00|rcsb pdb:4EZZ|rcsb pdb:4EZY|rcsb pdb:4EZX|rcsb pdb:4EZW|rcsb pdb:4EZV|rcsb pdb:4EZU|rcsb pdb:4EZT|rcsb pdb:4EZS…	go:"GO:0005737"(cytoplasm)	-	-	-	taxid:83333(ecoli)|taxid:83333("Escherichia coli (strain K12)")	-	2008-05-06	2014-10-16	rogid:mnWbuSddVy3DsluKipBjzDQ/KDc83333	rogid:jm8ErX3H3EOAYYuSDcddoE/NQx483333	intact-crc:0A7F4C55AE4BBE56|rigid:UxmIMLknkGhaJO3kp9vlePITmlQ	FALSE	-	-	-	-	psi-mi:"MI:0427"(Identification by mass spectrometry)	psi-mi:"MI:0427"(Identification by mass spectrometry)	ENOG4105C9M	ENOG4105CFG
uniprotkb:P07118	uniprotkb:P37330	intact:EBI-559242|uniprotkb:Q7X4V7|uniprotkb:Q2M651|uniprotkb:P78142	intact:EBI-547001|uniprotkb:Q2M9M0	psi-mi:syv_ecoli(display_long)|uniprotkb:valS(gene name)|psi-mi:valS(display_short)|uniprotkb:Valyl-tRNA synthetase(gene name synonym)|uniprotkb:JW4215(locus name)|uniprotkb:b4258(locus name)	psi-mi:masz_ecoli(display_long)|uniprotkb:glcB(gene name)|psi-mi:glcB(display_short)|uniprotkb:glc(gene name synonym)|uniprotkb:b2976(locus name)|uniprotkb:JW2943(locus name)	psi-mi:"MI:0404"(comigration in non denaturing gel electrophoresis)	Pan et al.	pubmed:unassigned104	taxid:83333(ecoli)|taxid:83333("Escherichia coli (strain K12)")	taxid:83333(ecoli)|taxid:83333("Escherichia coli (strain K12)")	psi-mi:"MI:0915"(physical association)	psi-mi:"MI:0469"(IntAct)	intact:EBI-1771504	intact-miscore:0.40	-	psi-mi:"MI:0499"(unspecified role)	psi-mi:"MI:0499"(unspecified role)	psi-mi:"MI:0497"(neutral component)	psi-mi:"MI:0497"(neutral component)	psi-mi:"MI:0326"(protein)	psi-mi:"MI:0326"(protein)	interpro:IPR002303(Valyl-tRNA synthetase, class Ia)|interpro:IPR009008(Valyl/Leucyl/Isoleucyl-tRNA synthetase, class Ia, editing)|interpro:IPR019499|interpro:IPR013155(Valyl/Leucyl/Isoleucyl-tRNA synthetase, class I, anticodon-binding)|interpro:IPR009080(Aminoacyl-tRNA synthetase, class 1a, anticodon-binding)|interpro:IPR010978(tRNA-binding arm)|interpro:IPR014729(Rossmann-like alpha/beta/alpha s…	interpro:IPR006253(Malate synthase G)|interpro:IPR001465(Malate synthase)|interpro:IPR023310|interpro:IPR011076(Malate synthase-like, core)|rcsb pdb:2JQX|rcsb pdb:1Y8B|rcsb pdb:1P7T|rcsb pdb:1D8C|go:"GO:0046872"(metal ion binding)|go:"GO:0006099"(tricarboxylic acid cycle)|go:"GO:0006097"(glyoxylate cycle)|go:"GO:0009436"(glyoxylate catabolic process)|go:"GO:0004474"(malate synthase activity)|go:"…	go:"GO:0005737"(cytoplasm)	-	-	-	taxid:83333(ecoli)|taxid:83333("Escherichia coli (strain K12)")	-	2008-05-06	2014-10-16	rogid:I5+QOjIiqLvgfxegSWG+dwkuP2483333	rogid:TPtu9suy4tZm5YzQ18Lyv98s+Es83333	intact-crc:9359116EC5D75957|rigid:8YrFJbzLjz1mllfQeNxvSur/QTU	FALSE	-	-	-	-	psi-mi:"MI:0427"(Identification by mass spectrometry)	psi-mi:"MI:0427"(Identification by mass spectrometry)	ENOG4105CA4	COG2225
uniprotkb:P15639	uniprotkb:P0A8N5	intact:EBI-1123648|uniprotkb:Q2M8U3	intact:EBI-542178|uniprotkb:Q2M6H4|uniprotkb:P14825	psi-mi:pur9_ecoli(display_long)|uniprotkb:purH(gene name)|psi-mi:purH(display_short)|uniprotkb:b4006(locus name)|uniprotkb:JW3970(locus name)	psi-mi:syk2_ecoli(display_long)|uniprotkb:lysU(gene name)|psi-mi:lysU(display_short)|uniprotkb:Lysyl-tRNA synthetase(gene name synonym)|uniprotkb:JW4090(locus name)|uniprotkb:b4129(locus name)	psi-mi:"MI:0404"(comigration in non denaturing gel electrophoresis)	Pan et al.	pubmed:unassigned104	taxid:83333(ecoli)|taxid:83333("Escherichia coli (strain K12)")	taxid:83333(ecoli)|taxid:83333("Escherichia coli (strain K12)")	psi-mi:"MI:0915"(physical association)	psi-mi:"MI:0469"(IntAct)	intact:EBI-1771524	intact-miscore:0.40	psi-mi:"MI:1060"(spoke expansion)	psi-mi:"MI:0499"(unspecified role)	psi-mi:"MI:0499"(unspecified role)	psi-mi:"MI:0497"(neutral component)	psi-mi:"MI:0497"(neutral component)	psi-mi:"MI:0326"(protein)	psi-mi:"MI:0326"(protein)	interpro:IPR011607(MGS-like)|interpro:IPR016193(Cytidine deaminase-like)|interpro:IPR002695(AICARFT/IMPCHase bienzyme)|interpro:IPR024051|go:"GO:0004643"(phosphoribosylaminoimidazolecarboxamide formyltransferase activity)|go:"GO:0003937"(IMP cyclohydrolase activity)|go:"GO:0042710"(biofilm formation)|go:"GO:0006189"('de novo' IMP biosynthetic process)|refseq:WP_001187559.1|refseq:NP_418434.1	interpro:IPR004365(Nucleic acid binding, OB-fold, tRNA/helicase-type)|interpro:IPR012340(Nucleic acid-binding, OB-fold)|interpro:IPR018149|interpro:IPR002313(Lysyl-tRNA synthetase, class II)|interpro:IPR006195(Aminoacyl-tRNA synthetase, class II)|interpro:IPR018150|interpro:IPR004364("Aminoacyl-tRNA synthetase, class II (D, K and N)")|rcsb pdb:1LYL|rcsb pdb:1E24|rcsb pdb:1E22|rcsb pdb:1E1T|rcsb p…	go:"GO:0005737"(cytoplasm)	-	-	-	taxid:83333(ecoli)|taxid:83333("Escherichia coli (strain K12)")	-	2008-05-06	2014-10-16	rogid:NZZ6Y0wJBTUpBRDI2S2i2stBj8A83333	rogid:L2qkJls/HA6doBgpA3fmsbhQm6g83333	intact-crc:17484D7DB312F18E|rigid:WHVleroVaBH2/lcq+NU/Qve5u8I	FALSE	-	-	-	-	psi-mi:"MI:0427"(Identification by mass spectrometry)	psi-mi:"MI:0427"(Identification by mass spectrometry)	ENOG4105DC1	ENOG4105CRK
uniprotkb:P15639	uniprotkb:P27302	intact:EBI-1123648|uniprotkb:Q2M8U3	intact:EBI-1771507|uniprotkb:Q6BF59|uniprotkb:Q2M9Q8	psi-mi:pur9_ecoli(display_long)|uniprotkb:purH(gene name)|psi-mi:purH(display_short)|uniprotkb:b4006(locus name)|uniprotkb:JW3970(locus name)	psi-mi:tkt1_ecoli(display_long)|uniprotkb:tktA(gene name)|psi-mi:tktA(display_short)|uniprotkb:tkt(gene name synonym)|uniprotkb:b2935(locus name)|uniprotkb:JW5478(locus name)	psi-mi:"MI:0404"(comigration in non denaturing gel electrophoresis)	Pan et al.	pubmed:unassigned104	taxid:83333(ecoli)|taxid:83333("Escherichia coli (strain K12)")	taxid:83333(ecoli)|taxid:83333("Escherichia coli (strain K12)")	psi-mi:"MI:0915"(physical association)	psi-mi:"MI:0469"(IntAct)	intact:EBI-1771524	intact-miscore:0.40	psi-mi:"MI:1060"(spoke expansion)	psi-mi:"MI:0499"(unspecified role)	psi-mi:"MI:0499"(unspecified role)	psi-mi:"MI:0497"(neutral component)	psi-mi:"MI:0497"(neutral component)	psi-mi:"MI:0326"(protein)	psi-mi:"MI:0326"(protein)	interpro:IPR011607(MGS-like)|interpro:IPR016193(Cytidine deaminase-like)|interpro:IPR002695(AICARFT/IMPCHase bienzyme)|interpro:IPR024051|go:"GO:0004643"(phosphoribosylaminoimidazolecarboxamide formyltransferase activity)|go:"GO:0003937"(IMP cyclohydrolase activity)|go:"GO:0042710"(biofilm formation)|go:"GO:0006189"('de novo' IMP biosynthetic process)|refseq:WP_001187559.1|refseq:NP_418434.1	interpro:IPR029061|interpro:IPR005474(Transketolase, N-terminal)|interpro:IPR005476(Transketolase, C-terminal)|interpro:IPR020826|interpro:IPR005478(Bacterial transketolase)|interpro:IPR005475(Transketolase, central region)|interpro:IPR009014(Transketolase, C-terminal/Pyruvate-ferredoxin oxidoreductase, domain II)|rcsb pdb:2R8P|rcsb pdb:2R8O|rcsb pdb:2R5N|rcsb pdb:1QGD|go:"GO:0030976"(thiamine py…	go:"GO:0005737"(cytoplasm)	-	-	-	taxid:83333(ecoli)|taxid:83333("Escherichia coli (strain K12)")	-	2008-05-06	2014-10-16	rogid:NZZ6Y0wJBTUpBRDI2S2i2stBj8A83333	rogid:N1CboeSbZxOObybrUTJj9aHZCvM83333	intact-crc:17484D7DB312F18E|rigid:WHVleroVaBH2/lcq+NU/Qve5u8I	FALSE	-	-	-	-	psi-mi:"MI:0427"(Identification by mass spectrometry)	psi-mi:"MI:0427"(Identification by mass spectrometry)	ENOG4105DC1	ENOG4105CV1
uniprotkb:P61889	uniprotkb:P0A8N3	intact:EBI-558740|uniprotkb:Q9FDQ5|uniprotkb:Q9FDQ4|uniprotkb:Q9FDQ3|uniprotkb:Q93R02|uniprotkb:Q933J3|uniprotkb:Q60150|uniprotkb:Q60133|uniprotkb:Q59348|uniprotkb:Q59347|uniprotkb:Q59346|uniprotkb:Q59345|uniprotkb:Q59344|uniprotkb:Q59343|uniprotkb:Q2M8X7|uniprotkb:P06994|uniprotkb:O30403|uniprotkb:O30402|uniprotkb:O30401	intact:EBI-552719|uniprotkb:Q2M9V1|uniprotkb:P13030	psi-mi:mdh_ecoli(display_long)|uniprotkb:mdh(gene name)|psi-mi:mdh(display_short)|uniprotkb:b3236(locus name)|uniprotkb:JW3205(locus name)	psi-mi:syk1_ecoli(display_long)|uniprotkb:lysS(gene name)|psi-mi:lysS(display_short)|uniprotkb:asuD(gene name synonym)|uniprotkb:herC(gene name synonym)|uniprotkb:b2890(locus name)|uniprotkb:JW2858(locus name)|uniprotkb:Lysyl-tRNA synthetase(gene name synonym)	psi-mi:"MI:0404"(comigration in non denaturing gel electrophoresis)	Pan et al.	pubmed:unassigned104	taxid:83333(ecoli)|taxid:83333("Escherichia coli (strain K12)")	taxid:83333(ecoli)|taxid:83333("Escherichia coli (strain K12)")	psi-mi:"MI:0915"(physical association)	psi-mi:"MI:0469"(IntAct)	intact:EBI-1771534	intact-miscore:0.40	psi-mi:"MI:1060"(spoke expansion)	psi-mi:"MI:0499"(unspecified role)	psi-mi:"MI:0499"(unspecified role)	psi-mi:"MI:0497"(neutral component)	psi-mi:"MI:0497"(neutral component)	psi-mi:"MI:0326"(protein)	psi-mi:"MI:0326"(protein)	interpro:IPR016040("NAD(P)-binding")|interpro:IPR023958|interpro:IPR010097(Malate dehydrogenase, NAD-dependent, eukaryotes and gamma proteobacteria)|interpro:IPR001252(Malate dehydrogenase, active site)|interpro:IPR015955(Lactate dehydrogenase/glycoside hydrolase, family 4, C-terminal)|interpro:IPR001236(Lactate/malate dehydrogenase)|interpro:IPR022383|interpro:IPR001557(L-lactate/malate dehydrog…	interpro:IPR004365(Nucleic acid binding, OB-fold, tRNA/helicase-type)|interpro:IPR012340(Nucleic acid-binding, OB-fold)|interpro:IPR018149|interpro:IPR002313(Lysyl-tRNA synthetase, class II)|interpro:IPR006195(Aminoacyl-tRNA synthetase, class II)|interpro:IPR018150|interpro:IPR004364("Aminoacyl-tRNA synthetase, class II (D, K and N)")|rcsb pdb:1KRT|rcsb pdb:1KRS|rcsb pdb:1BBW|rcsb pdb:1BBU|go:"GO…	go:"GO:0005737"(cytoplasm)	-	-	-	taxid:83333(ecoli)|taxid:83333("Escherichia coli (strain K12)")	-	2008-05-06	2014-10-16	rogid:nnTexl7xgSz5zJEjD9mdRqxluTI83333	rogid:HdZ42y+koOAYsCdNcdiOPKaStoo83333	intact-crc:0345A8BC55077F1B|rigid:3Kmtr1GLvFtEU3minvyoSWPufuE	FALSE	-	-	-	-	psi-mi:"MI:0427"(Identification by mass spectrometry)	psi-mi:"MI:0427"(Identification by mass spectrometry)	P61889	ENOG4105CRK
uniprotkb:P61889	uniprotkb:P07813	intact:EBI-558740|uniprotkb:Q9FDQ5|uniprotkb:Q9FDQ4|uniprotkb:Q9FDQ3|uniprotkb:Q93R02|uniprotkb:Q933J3|uniprotkb:Q60150|uniprotkb:Q60133|uniprotkb:Q59348|uniprotkb:Q59347|uniprotkb:Q59346|uniprotkb:Q59345|uniprotkb:Q59344|uniprotkb:Q59343|uniprotkb:Q2M8X7|uniprotkb:P06994|uniprotkb:O30403|uniprotkb:O30402|uniprotkb:O30401	intact:EBI-553345|uniprotkb:P78292|uniprotkb:P77110	psi-mi:mdh_ecoli(display_long)|uniprotkb:mdh(gene name)|psi-mi:mdh(display_short)|uniprotkb:b3236(locus name)|uniprotkb:JW3205(locus name)	psi-mi:syl_ecoli(display_long)|uniprotkb:leuS(gene name)|psi-mi:leuS(display_short)|uniprotkb:Leucyl-tRNA synthetase(gene name synonym)|uniprotkb:JW0637(locus name)|uniprotkb:b0642(locus name)	psi-mi:"MI:0404"(comigration in non denaturing gel electrophoresis)	Pan et al.	pubmed:unassigned104	taxid:83333(ecoli)|taxid:83333("Escherichia coli (strain K12)")	taxid:83333(ecoli)|taxid:83333("Escherichia coli (strain K12)")	psi-mi:"MI:0915"(physical association)	psi-mi:"MI:0469"(IntAct)	intact:EBI-1771534	intact-miscore:0.40	psi-mi:"MI:1060"(spoke expansion)	psi-mi:"MI:0499"(unspecified role)	psi-mi:"MI:0499"(unspecified role)	psi-mi:"MI:0497"(neutral component)	psi-mi:"MI:0497"(neutral component)	psi-mi:"MI:0326"(protein)	psi-mi:"MI:0326"(protein)	interpro:IPR016040("NAD(P)-binding")|interpro:IPR023958|interpro:IPR010097(Malate dehydrogenase, NAD-dependent, eukaryotes and gamma proteobacteria)|interpro:IPR001252(Malate dehydrogenase, active site)|interpro:IPR015955(Lactate dehydrogenase/glycoside hydrolase, family 4, C-terminal)|interpro:IPR001236(Lactate/malate dehydrogenase)|interpro:IPR022383|interpro:IPR001557(L-lactate/malate dehydrog…	interpro:IPR009008(Valyl/Leucyl/Isoleucyl-tRNA synthetase, class Ia, editing)|interpro:IPR013155(Valyl/Leucyl/Isoleucyl-tRNA synthetase, class I, anticodon-binding)|interpro:IPR009080(Aminoacyl-tRNA synthetase, class 1a, anticodon-binding)|interpro:IPR014729(Rossmann-like alpha/beta/alpha sandwich fold)|interpro:IPR002302(Leucyl-tRNA synthetase, class Ia, bacterial/mitochondrial)|interpro:IPR0023…	go:"GO:0005737"(cytoplasm)	-	-	-	taxid:83333(ecoli)|taxid:83333("Escherichia coli (strain K12)")	-	2008-05-06	2014-10-16	rogid:nnTexl7xgSz5zJEjD9mdRqxluTI83333	rogid:iD9/wUkXjWOzHvGFaTPO3vnnKN483333	intact-crc:0345A8BC55077F1B|rigid:3Kmtr1GLvFtEU3minvyoSWPufuE	FALSE	-	-	-	-	psi-mi:"MI:0427"(Identification by mass spectrometry)	psi-mi:"MI:0427"(Identification by mass spectrometry)	P61889	ENOG4105C8T
uniprotkb:P61889	uniprotkb:P0A8G3	intact:EBI-558740|uniprotkb:Q9FDQ5|uniprotkb:Q9FDQ4|uniprotkb:Q9FDQ3|uniprotkb:Q93R02|uniprotkb:Q933J3|uniprotkb:Q60150|uniprotkb:Q60133|uniprotkb:Q59348|uniprotkb:Q59347|uniprotkb:Q59346|uniprotkb:Q59345|uniprotkb:Q59344|uniprotkb:Q59343|uniprotkb:Q2M8X7|uniprotkb:P06994|uniprotkb:O30403|uniprotkb:O30402|uniprotkb:O30401	intact:EBI-1113270|uniprotkb:Q2M9B4|uniprotkb:P76664|uniprotkb:P76663|uniprotkb:P76662|uniprotkb:P42607|uniprotkb:P42606|uniprotkb:P42605	psi-mi:mdh_ecoli(display_long)|uniprotkb:mdh(gene name)|psi-mi:mdh(display_short)|uniprotkb:b3236(locus name)|uniprotkb:JW3205(locus name)	psi-mi:uxac_ecoli(display_long)|uniprotkb:Uronic isomerase(gene name synonym)|uniprotkb:uxaC(gene name)|psi-mi:uxaC(display_short)|uniprotkb:b3092(locus name)|uniprotkb:JW3063(locus name)|uniprotkb:Glucuronate isomerase(gene name synonym)|uniprotkb:ygjX(gene name synonym)|uniprotkb:ygjY(gene name synonym)|uniprotkb:ygjZ(gene name synonym)	psi-mi:"MI:0404"(comigration in non denaturing gel electrophoresis)	Pan et al.	pubmed:unassigned104	taxid:83333(ecoli)|taxid:83333("Escherichia coli (strain K12)")	taxid:83333(ecoli)|taxid:83333("Escherichia coli (strain K12)")	psi-mi:"MI:0915"(physical association)	psi-mi:"MI:0469"(IntAct)	intact:EBI-1771534	intact-miscore:0.40	psi-mi:"MI:1060"(spoke expansion)	psi-mi:"MI:0499"(unspecified role)	psi-mi:"MI:0499"(unspecified role)	psi-mi:"MI:0497"(neutral component)	psi-mi:"MI:0497"(neutral component)	psi-mi:"MI:0326"(protein)	psi-mi:"MI:0326"(protein)	interpro:IPR016040("NAD(P)-binding")|interpro:IPR023958|interpro:IPR010097(Malate dehydrogenase, NAD-dependent, eukaryotes and gamma proteobacteria)|interpro:IPR001252(Malate dehydrogenase, active site)|interpro:IPR015955(Lactate dehydrogenase/glycoside hydrolase, family 4, C-terminal)|interpro:IPR001236(Lactate/malate dehydrogenase)|interpro:IPR022383|interpro:IPR001557(L-lactate/malate dehydrog…	interpro:IPR023177|interpro:IPR003766(Glucuronate isomerase)|go:"GO:0042840"(D-glucuronate catabolic process)|go:"GO:0019698"(D-galacturonate catabolic process)|go:"GO:0008880"(glucuronate isomerase activity)|refseq:WP_000187442.1|refseq:NP_417563.1	go:"GO:0005737"(cytoplasm)	-	-	-	taxid:83333(ecoli)|taxid:83333("Escherichia coli (strain K12)")	-	2008-05-06	2014-10-16	rogid:nnTexl7xgSz5zJEjD9mdRqxluTI83333	rogid:xOwUHbu0sRAV4Kz/0GO7YzPWEUM83333	intact-crc:0345A8BC55077F1B|rigid:3Kmtr1GLvFtEU3minvyoSWPufuE	FALSE	-	-	-	-	psi-mi:"MI:0427"(Identification by mass spectrometry)	psi-mi:"MI:0427"(Identification by mass spectrometry)	P61889	ENOG4105D2H
uniprotkb:P0ABH7	uniprotkb:P0ABH7	intact:EBI-547808|uniprotkb:P78257|uniprotkb:P00891|uniprotkb:O32552	intact:EBI-547808|uniprotkb:P78257|uniprotkb:P00891|uniprotkb:O32552	psi-mi:cisy_ecoli(display_long)|uniprotkb:gltA(gene name)|psi-mi:gltA(display_short)|uniprotkb:gluT(gene name synonym)|uniprotkb:icdB(gene name synonym)|uniprotkb:b0720(locus name)|uniprotkb:JW0710(locus name)	psi-mi:cisy_ecoli(display_long)|uniprotkb:gltA(gene name)|psi-mi:gltA(display_short)|uniprotkb:gluT(gene name synonym)|uniprotkb:icdB(gene name synonym)|uniprotkb:b0720(locus name)|uniprotkb:JW0710(locus name)	psi-mi:"MI:0404"(comigration in non denaturing gel electrophoresis)	Pan et al.	pubmed:unassigned104	taxid:83333(ecoli)|taxid:83333("Escherichia coli (strain K12)")	taxid:83333(ecoli)|taxid:83333("Escherichia coli (strain K12)")	psi-mi:"MI:0915"(physical association)	psi-mi:"MI:0469"(IntAct)	intact:EBI-1771539	intact-miscore:0.69	-	psi-mi:"MI:0499"(unspecified role)	psi-mi:"MI:0499"(unspecified role)	psi-mi:"MI:0497"(neutral component)	psi-mi:"MI:0497"(neutral component)	psi-mi:"MI:0326"(protein)	psi-mi:"MI:0326"(protein)	interpro:IPR010953(Citrate synthase, type II)|interpro:IPR024176|interpro:IPR019810|interpro:IPR002020(Citrate synthase-like)|interpro:IPR016143(Citrate synthase-like, small alpha subdomain)|interpro:IPR016142(Citrate synthase-like, large alpha subdomain)|rcsb pdb:4G6B|rcsb pdb:1OWC|rcsb pdb:1OWB|rcsb pdb:1NXG|rcsb pdb:1NXE|rcsb pdb:4JAG|rcsb pdb:4JAF|rcsb pdb:4JAE|rcsb pdb:4JAD|go:"GO:0042802"(i…	interpro:IPR010953(Citrate synthase, type II)|interpro:IPR024176|interpro:IPR019810|interpro:IPR002020(Citrate synthase-like)|interpro:IPR016143(Citrate synthase-like, small alpha subdomain)|interpro:IPR016142(Citrate synthase-like, large alpha subdomain)|rcsb pdb:4G6B|rcsb pdb:1OWC|rcsb pdb:1OWB|rcsb pdb:1NXG|rcsb pdb:1NXE|rcsb pdb:4JAG|rcsb pdb:4JAF|rcsb pdb:4JAE|rcsb pdb:4JAD|go:"GO:0042802"(i…	go:"GO:0042802"(identical protein binding)|go:"GO:0005737"(cytoplasm)	-	-	comment:The interaction was identified by the authors as a homomeric complex of proteins.	taxid:83333(ecoli)|taxid:83333("Escherichia coli (strain K12)")	-	2008-05-06	2014-10-16	rogid:SxusL7naJV8505xiAEyABtC/3kE83333	rogid:SxusL7naJV8505xiAEyABtC/3kE83333	intact-crc:CBFE7C3A9C44BAFE|rigid:iqkfaY50xXIAn+TbAMEFoTcpVBE	FALSE	-	-	-	0	psi-mi:"MI:0427"(Identification by mass spectrometry)	psi-mi:"MI:0427"(Identification by mass spectrometry)	ENOG4105BZN	ENOG4105BZN
uniprotkb:P0A9C5	uniprotkb:P0A9C5	intact:EBI-909063|uniprotkb:Q2M8G7|uniprotkb:P06711	intact:EBI-909063|uniprotkb:Q2M8G7|uniprotkb:P06711	psi-mi:glna_ecoli(display_long)|uniprotkb:glnA(gene name)|psi-mi:glnA(display_short)|uniprotkb:b3870(locus name)|uniprotkb:Glutamate--ammonia ligase(gene name synonym)|uniprotkb:JW3841(locus name)	psi-mi:glna_ecoli(display_long)|uniprotkb:glnA(gene name)|psi-mi:glnA(display_short)|uniprotkb:b3870(locus name)|uniprotkb:Glutamate--ammonia ligase(gene name synonym)|uniprotkb:JW3841(locus name)	psi-mi:"MI:0404"(comigration in non denaturing gel electrophoresis)	Pan et al.	pubmed:unassigned104	taxid:83333(ecoli)|taxid:83333("Escherichia coli (strain K12)")	taxid:83333(ecoli)|taxid:83333("Escherichia coli (strain K12)")	psi-mi:"MI:0915"(physical association)	psi-mi:"MI:0469"(IntAct)	intact:EBI-1771542	intact-miscore:0.59	-	psi-mi:"MI:0499"(unspecified role)	psi-mi:"MI:0499"(unspecified role)	psi-mi:"MI:0497"(neutral component)	psi-mi:"MI:0497"(neutral component)	psi-mi:"MI:0326"(protein)	psi-mi:"MI:0326"(protein)	interpro:IPR001637(Glutamine synthetase class-I, adenylation site)|interpro:IPR004809(Glutamine synthetase type I)|interpro:IPR008146(Glutamine synthetase, catalytic region)|interpro:IPR014746(Glutamine synthetase/guanido kinase, catalytic region)|interpro:IPR008147(Glutamine synthetase, beta-Grasp)|interpro:IPR027303|interpro:IPR027302|go:"GO:0009399"(nitrogen fixation)|go:"GO:0006542"(glutamine…	interpro:IPR001637(Glutamine synthetase class-I, adenylation site)|interpro:IPR004809(Glutamine synthetase type I)|interpro:IPR008146(Glutamine synthetase, catalytic region)|interpro:IPR014746(Glutamine synthetase/guanido kinase, catalytic region)|interpro:IPR008147(Glutamine synthetase, beta-Grasp)|interpro:IPR027303|interpro:IPR027302|go:"GO:0009399"(nitrogen fixation)|go:"GO:0006542"(glutamine…	go:"GO:0042802"(identical protein binding)|go:"GO:0005737"(cytoplasm)	-	-	comment:The interaction was identified by the authors as a homomeric complex of proteins.	taxid:83333(ecoli)|taxid:83333("Escherichia coli (strain K12)")	-	2008-05-06	2014-10-16	rogid:ih09ljvrAO0XJ54butjYVyL40u483333	rogid:ih09ljvrAO0XJ54butjYVyL40u483333	intact-crc:16BA55519ABD074D|rigid:12B0elwZz3FJ9BITXf2x5xwlQno	FALSE	-	-	-	0	psi-mi:"MI:0427"(Identification by mass spectrometry)	psi-mi:"MI:0427"(Identification by mass spectrometry)	ENOG4105C5F	ENOG4105C5F
uniprotkb:P00490	uniprotkb:P00490	intact:EBI-551914|uniprotkb:Q9R783|uniprotkb:Q2M782	intact:EBI-551914|uniprotkb:Q9R783|uniprotkb:Q2M782	psi-mi:phsm_ecoli(display_long)|uniprotkb:malP(gene name)|psi-mi:malP(display_short)|uniprotkb:b3417(locus name)|uniprotkb:JW5689(locus name)	psi-mi:phsm_ecoli(display_long)|uniprotkb:malP(gene name)|psi-mi:malP(display_short)|uniprotkb:b3417(locus name)|uniprotkb:JW5689(locus name)	psi-mi:"MI:0404"(comigration in non denaturing gel electrophoresis)	Pan et al.	pubmed:unassigned104	taxid:83333(ecoli)|taxid:83333("Escherichia coli (strain K12)")	taxid:83333(ecoli)|taxid:83333("Escherichia coli (strain K12)")	psi-mi:"MI:0915"(physical association)	psi-mi:"MI:0469"(IntAct)	intact:EBI-1771547	intact-miscore:0.40	-	psi-mi:"MI:0499"(unspecified role)	psi-mi:"MI:0499"(unspecified role)	psi-mi:"MI:0497"(neutral component)	psi-mi:"MI:0497"(neutral component)	psi-mi:"MI:0326"(protein)	psi-mi:"MI:0326"(protein)	interpro:IPR000811(Glycosyl transferase, family 35)|interpro:IPR011833(Glycogen/starch/alpha-glucan phosphorylase)|rcsb pdb:2ECP|rcsb pdb:2AZD|rcsb pdb:2AW3|rcsb pdb:2AV6|rcsb pdb:2ASV|rcsb pdb:1QM5|rcsb pdb:1L6I|rcsb pdb:1L5W|rcsb pdb:1L5V|rcsb pdb:1E4O|rcsb pdb:1AHP|go:"GO:0030170"(pyridoxal phosphate binding)|go:"GO:0005980"(glycogen catabolic process)|go:"GO:0005737"(cytoplasm)|go:"GO:0031220…	interpro:IPR000811(Glycosyl transferase, family 35)|interpro:IPR011833(Glycogen/starch/alpha-glucan phosphorylase)|rcsb pdb:2ECP|rcsb pdb:2AZD|rcsb pdb:2AW3|rcsb pdb:2AV6|rcsb pdb:2ASV|rcsb pdb:1QM5|rcsb pdb:1L6I|rcsb pdb:1L5W|rcsb pdb:1L5V|rcsb pdb:1E4O|rcsb pdb:1AHP|go:"GO:0030170"(pyridoxal phosphate binding)|go:"GO:0005980"(glycogen catabolic process)|go:"GO:0005737"(cytoplasm)|go:"GO:0031220…	go:"GO:0042802"(identical protein binding)|go:"GO:0005737"(cytoplasm)	-	-	comment:The interaction was identified by the authors as a homomeric complex of proteins.	taxid:83333(ecoli)|taxid:83333("Escherichia coli (strain K12)")	-	2008-05-06	2014-10-16	rogid:SX/UjCRU//3ME+lMJh28mQJLedA83333	rogid:SX/UjCRU//3ME+lMJh28mQJLedA83333	intact-crc:FE019D05661F2574|rigid:Iiq5KIDCgfvVejBpd9yCJGk8Hp8	FALSE	-	-	-	0	psi-mi:"MI:0427"(Identification by mass spectrometry)	psi-mi:"MI:0427"(Identification by mass spectrometry)	ENOG4108IUN	ENOG4108IUN
uniprotkb:P00957	uniprotkb:P00957	intact:EBI-544061|uniprotkb:P78279	intact:EBI-544061|uniprotkb:P78279	psi-mi:sya_ecoli(display_long)|uniprotkb:alaS(gene name)|psi-mi:alaS(display_short)|uniprotkb:lovB(gene name synonym)|uniprotkb:b2697(locus name)|uniprotkb:JW2667(locus name)|uniprotkb:Alanyl-tRNA synthetase(gene name synonym)	psi-mi:sya_ecoli(display_long)|uniprotkb:alaS(gene name)|psi-mi:alaS(display_short)|uniprotkb:lovB(gene name synonym)|uniprotkb:b2697(locus name)|uniprotkb:JW2667(locus name)|uniprotkb:Alanyl-tRNA synthetase(gene name synonym)	psi-mi:"MI:0404"(comigration in non denaturing gel electrophoresis)	Pan et al.	pubmed:unassigned104	taxid:83333(ecoli)|taxid:83333("Escherichia coli (strain K12)")	taxid:83333(ecoli)|taxid:83333("Escherichia coli (strain K12)")	psi-mi:"MI:0915"(physical association)	psi-mi:"MI:0469"(IntAct)	intact:EBI-1771550	intact-miscore:0.59	-	psi-mi:"MI:0499"(unspecified role)	psi-mi:"MI:0499"(unspecified role)	psi-mi:"MI:0497"(neutral component)	psi-mi:"MI:0497"(neutral component)	psi-mi:"MI:0326"(protein)	psi-mi:"MI:0326"(protein)	interpro:IPR012947(Threonyl/alanyl tRNA synthetase, SAD)|interpro:IPR018163|interpro:IPR003156(Phosphoesterase, DHHA1)|interpro:IPR023033|interpro:IPR018164|interpro:IPR018165|interpro:IPR018162|interpro:IPR002318(Alanyl-tRNA synthetase, class IIc)|interpro:IPR009000(Translation elongation and initiation factors/Ribosomal, beta-barrel)|rcsb pdb:3HY1|rcsb pdb:3HY0|rcsb pdb:3HXZ|rcsb pdb:3HXY|rcsb …	interpro:IPR012947(Threonyl/alanyl tRNA synthetase, SAD)|interpro:IPR018163|interpro:IPR003156(Phosphoesterase, DHHA1)|interpro:IPR023033|interpro:IPR018164|interpro:IPR018165|interpro:IPR018162|interpro:IPR002318(Alanyl-tRNA synthetase, class IIc)|interpro:IPR009000(Translation elongation and initiation factors/Ribosomal, beta-barrel)|rcsb pdb:3HY1|rcsb pdb:3HY0|rcsb pdb:3HXZ|rcsb pdb:3HXY|rcsb …	go:"GO:0042802"(identical protein binding)|go:"GO:0005737"(cytoplasm)	-	-	comment:The interaction was identified by the authors as a homomeric complex of proteins.	taxid:83333(ecoli)|taxid:83333("Escherichia coli (strain K12)")	-	2008-05-06	2014-10-16	rogid:m4ae8VYQvx1jNWOEB/QStBJYmfc83333	rogid:m4ae8VYQvx1jNWOEB/QStBJYmfc83333	intact-crc:6A7CCE8277EC14CB|rigid:jP9yrcaC7AUqQoQV+vZKDBIAzpk	FALSE	-	-	-	0	psi-mi:"MI:0427"(Identification by mass spectrometry)	psi-mi:"MI:0427"(Identification by mass spectrometry)	ENOG4105CIM	ENOG4105CIM
uniprotkb:P33195	uniprotkb:P33195	intact:EBI-551489|uniprotkb:Q2M9T8	intact:EBI-551489|uniprotkb:Q2M9T8	psi-mi:gcsp_ecoli(display_long)|uniprotkb:Glycine decarboxylase(gene name synonym)|uniprotkb:Glycine cleavage system P-protein(gene name synonym)|uniprotkb:gcvP(gene name)|psi-mi:gcvP(display_short)|uniprotkb:"Glycine dehydrogenase (aminomethyl-transferring)"(gene name synonym)|uniprotkb:JW2871(locus name)|uniprotkb:b2903(locus name)	psi-mi:gcsp_ecoli(display_long)|uniprotkb:Glycine decarboxylase(gene name synonym)|uniprotkb:Glycine cleavage system P-protein(gene name synonym)|uniprotkb:gcvP(gene name)|psi-mi:gcvP(display_short)|uniprotkb:"Glycine dehydrogenase (aminomethyl-transferring)"(gene name synonym)|uniprotkb:JW2871(locus name)|uniprotkb:b2903(locus name)	psi-mi:"MI:0404"(comigration in non denaturing gel electrophoresis)	Pan et al.	pubmed:unassigned104	taxid:83333(ecoli)|taxid:83333("Escherichia coli (strain K12)")	taxid:83333(ecoli)|taxid:83333("Escherichia coli (strain K12)")	psi-mi:"MI:0915"(physical association)	psi-mi:"MI:0469"(IntAct)	intact:EBI-1771553	intact-miscore:0.59	-	psi-mi:"MI:0499"(unspecified role)	psi-mi:"MI:0499"(unspecified role)	psi-mi:"MI:0497"(neutral component)	psi-mi:"MI:0497"(neutral component)	psi-mi:"MI:0326"(protein)	psi-mi:"MI:0326"(protein)	interpro:IPR015421(Pyridoxal phosphate-dependent transferase, major region, subdomain 1)|interpro:IPR015424(Pyridoxal phosphate-dependent transferase, major region)|interpro:IPR003437(Glycine cleavage system P-protein)|interpro:IPR020581|interpro:IPR020580|go:"GO:0030170"(pyridoxal phosphate binding)|go:"GO:0004375"("glycine dehydrogenase (decarboxylating) activity")|go:"GO:0005829"(cytosol)|go:"…	interpro:IPR015421(Pyridoxal phosphate-dependent transferase, major region, subdomain 1)|interpro:IPR015424(Pyridoxal phosphate-dependent transferase, major region)|interpro:IPR003437(Glycine cleavage system P-protein)|interpro:IPR020581|interpro:IPR020580|go:"GO:0030170"(pyridoxal phosphate binding)|go:"GO:0004375"("glycine dehydrogenase (decarboxylating) activity")|go:"GO:0005829"(cytosol)|go:"…	go:"GO:0042802"(identical protein binding)|go:"GO:0005737"(cytoplasm)	-	-	comment:The interaction was identified by the authors as a homomeric complex of proteins.	taxid:83333(ecoli)|taxid:83333("Escherichia coli (strain K12)")	-	2008-05-06	2014-10-16	rogid:LWV3zWuluPp4XHJO2OrHsNmb6is83333	rogid:LWV3zWuluPp4XHJO2OrHsNmb6is83333	intact-crc:E742DE3028823E09|rigid:gu5WhJ0Oryv708HGJJT7Yo9JN1Q	FALSE	-	-	-	0	psi-mi:"MI:0427"(Identification by mass spectrometry)	psi-mi:"MI:0427"(Identification by mass spectrometry)	ENOG4105CBI	ENOG4105CBI
uniprotkb:P0AFG8	uniprotkb:P0AFG8	intact:EBI-542683|uniprotkb:Q53382|uniprotkb:P78049|uniprotkb:P06958	intact:EBI-542683|uniprotkb:Q53382|uniprotkb:P78049|uniprotkb:P06958	psi-mi:odp1_ecoli(display_long)|uniprotkb:aceE(gene name)|psi-mi:aceE(display_short)|uniprotkb:b0114(locus name)|uniprotkb:JW0110(locus name)	psi-mi:odp1_ecoli(display_long)|uniprotkb:aceE(gene name)|psi-mi:aceE(display_short)|uniprotkb:b0114(locus name)|uniprotkb:JW0110(locus name)	psi-mi:"MI:0404"(comigration in non denaturing gel electrophoresis)	Pan et al.	pubmed:unassigned104	taxid:83333(ecoli)|taxid:83333("Escherichia coli (strain K12)")	taxid:83333(ecoli)|taxid:83333("Escherichia coli (strain K12)")	psi-mi:"MI:0915"(physical association)	psi-mi:"MI:0469"(IntAct)	intact:EBI-1771559	intact-miscore:0.59	-	psi-mi:"MI:0499"(unspecified role)	psi-mi:"MI:0499"(unspecified role)	psi-mi:"MI:0497"(neutral component)	psi-mi:"MI:0497"(neutral component)	psi-mi:"MI:0326"(protein)	psi-mi:"MI:0326"(protein)	interpro:IPR005474(Transketolase, N-terminal)|interpro:IPR009014(Transketolase, C-terminal/Pyruvate-ferredoxin oxidoreductase, domain II)|interpro:IPR004660(2-oxo-acid dehydrogenase E1 component homodimeric type)|interpro:IPR029061|rcsb pdb:2QTC|rcsb pdb:2QTA|rcsb pdb:2IEA|rcsb pdb:2G67|rcsb pdb:2G28|rcsb pdb:2G25|rcsb pdb:1RP7|rcsb pdb:1L8A|go:"GO:0042802"(identical protein binding)|go:"GO:00047…	interpro:IPR005474(Transketolase, N-terminal)|interpro:IPR009014(Transketolase, C-terminal/Pyruvate-ferredoxin oxidoreductase, domain II)|interpro:IPR004660(2-oxo-acid dehydrogenase E1 component homodimeric type)|interpro:IPR029061|rcsb pdb:2QTC|rcsb pdb:2QTA|rcsb pdb:2IEA|rcsb pdb:2G67|rcsb pdb:2G28|rcsb pdb:2G25|rcsb pdb:1RP7|rcsb pdb:1L8A|go:"GO:0042802"(identical protein binding)|go:"GO:00047…	go:"GO:0042802"(identical protein binding)|go:"GO:0005737"(cytoplasm)	-	-	comment:The interaction was identified by the authors as a homomeric complex of proteins.	taxid:83333(ecoli)|taxid:83333("Escherichia coli (strain K12)")	-	2008-05-06	2014-10-16	rogid:Mw8XYrFHqJcJIcvxe5fLBt8k65883333	rogid:Mw8XYrFHqJcJIcvxe5fLBt8k65883333	intact-crc:5CD623866C309300|rigid:4hO1spTuXGeO1ihpBMTO8N8Z6SI	FALSE	-	-	-	0	psi-mi:"MI:0427"(Identification by mass spectrometry)	psi-mi:"MI:0427"(Identification by mass spectrometry)	ENOG4105DAQ	ENOG4105DAQ
uniprotkb:P04825	uniprotkb:P04825	intact:EBI-545385	intact:EBI-545385	psi-mi:ampn_ecoli(display_long)|uniprotkb:pepN(gene name)|psi-mi:pepN(display_short)|uniprotkb:b0932(locus name)|uniprotkb:Alpha-aminoacylpeptide hydrolase(gene name synonym)|uniprotkb:JW0915(locus name)	psi-mi:ampn_ecoli(display_long)|uniprotkb:pepN(gene name)|psi-mi:pepN(display_short)|uniprotkb:b0932(locus name)|uniprotkb:Alpha-aminoacylpeptide hydrolase(gene name synonym)|uniprotkb:JW0915(locus name)	psi-mi:"MI:0404"(comigration in non denaturing gel electrophoresis)	Pan et al.	pubmed:unassigned104	taxid:83333(ecoli)|taxid:83333("Escherichia coli (strain K12)")	taxid:83333(ecoli)|taxid:83333("Escherichia coli (strain K12)")	psi-mi:"MI:0915"(physical association)	psi-mi:"MI:0469"(IntAct)	intact:EBI-1771564	intact-miscore:0.57	-	psi-mi:"MI:0499"(unspecified role)	psi-mi:"MI:0499"(unspecified role)	psi-mi:"MI:0497"(neutral component)	psi-mi:"MI:0497"(neutral component)	psi-mi:"MI:0326"(protein)	psi-mi:"MI:0326"(protein)	interpro:IPR024601|interpro:IPR012779(Peptidase M1, alanyl aminopeptidase)|interpro:IPR014782(Peptidase M1, membrane alanine aminopeptidase, N-terminal)|interpro:IPR001930(Peptidase M1, membrane alanine aminopeptidase)|rcsb pdb:3QJX|rcsb pdb:3PUU|rcsb pdb:3KED|rcsb pdb:3B3B|rcsb pdb:4Q4I|rcsb pdb:4Q4E|rcsb pdb:3B37|rcsb pdb:3B34|rcsb pdb:3B2X|rcsb pdb:3B2P|rcsb pdb:2ZXG|rcsb pdb:2HPT|rcsb pdb:2HP…	interpro:IPR024601|interpro:IPR012779(Peptidase M1, alanyl aminopeptidase)|interpro:IPR014782(Peptidase M1, membrane alanine aminopeptidase, N-terminal)|interpro:IPR001930(Peptidase M1, membrane alanine aminopeptidase)|rcsb pdb:3QJX|rcsb pdb:3PUU|rcsb pdb:3KED|rcsb pdb:3B3B|rcsb pdb:4Q4I|rcsb pdb:4Q4E|rcsb pdb:3B37|rcsb pdb:3B34|rcsb pdb:3B2X|rcsb pdb:3B2P|rcsb pdb:2ZXG|rcsb pdb:2HPT|rcsb pdb:2HP…	go:"GO:0042802"(identical protein binding)|go:"GO:0005737"(cytoplasm)	-	-	comment:The interaction was identified by the authors as a homomeric complex of proteins.	taxid:83333(ecoli)|taxid:83333("Escherichia coli (strain K12)")	-	2008-05-06	2014-10-16	rogid:ud9H4FkC7sAyeh2n5twyYdQP3k483333	rogid:ud9H4FkC7sAyeh2n5twyYdQP3k483333	intact-crc:40D62042CBD80187|rigid:62KQCmIww/F1OAGnxPr1MM499j8	FALSE	-	-	-	0	psi-mi:"MI:0427"(Identification by mass spectrometry)	psi-mi:"MI:0427"(Identification by mass spectrometry)	ENOG4105CD8	ENOG4105CD8
uniprotkb:P63284	uniprotkb:P63284	intact:EBI-546182|uniprotkb:P03815	intact:EBI-546182|uniprotkb:P03815	psi-mi:clpb_ecoli(display_long)|uniprotkb:clpB(gene name)|psi-mi:clpB(display_short)|uniprotkb:htpM(gene name synonym)|uniprotkb:b2592(locus name)|uniprotkb:Heat shock protein F84.1(gene name synonym)|uniprotkb:JW2573(locus name)	psi-mi:clpb_ecoli(display_long)|uniprotkb:clpB(gene name)|psi-mi:clpB(display_short)|uniprotkb:htpM(gene name synonym)|uniprotkb:b2592(locus name)|uniprotkb:Heat shock protein F84.1(gene name synonym)|uniprotkb:JW2573(locus name)	psi-mi:"MI:0404"(comigration in non denaturing gel electrophoresis)	Pan et al.	pubmed:unassigned104	taxid:83333(ecoli)|taxid:83333("Escherichia coli (strain K12)")	taxid:83333(ecoli)|taxid:83333("Escherichia coli (strain K12)")	psi-mi:"MI:0915"(physical association)	psi-mi:"MI:0469"(IntAct)	intact:EBI-1771567	intact-miscore:0.59	-	psi-mi:"MI:0499"(unspecified role)	psi-mi:"MI:0499"(unspecified role)	psi-mi:"MI:0497"(neutral component)	psi-mi:"MI:0497"(neutral component)	psi-mi:"MI:0326"(protein)	psi-mi:"MI:0326"(protein)	interpro:IPR028299|interpro:IPR027417|interpro:IPR023150|interpro:IPR004176(Clp, N-terminal)|interpro:IPR019489|interpro:IPR001270(Chaperonin clpA/B)|interpro:IPR017730(Chaperonin ClpB)|interpro:IPR018368|interpro:IPR003959(AAA ATPase, core)|interpro:IPR003593(AAA+ ATPase, core)|rcsb pdb:4D2X|rcsb pdb:4D2U|rcsb pdb:4D2Q|rcsb pdb:1KHY|rcsb pdb:1JBK|rcsb pdb:4CIU|go:"GO:0042802"(identical protein b…	interpro:IPR028299|interpro:IPR027417|interpro:IPR023150|interpro:IPR004176(Clp, N-terminal)|interpro:IPR019489|interpro:IPR001270(Chaperonin clpA/B)|interpro:IPR017730(Chaperonin ClpB)|interpro:IPR018368|interpro:IPR003959(AAA ATPase, core)|interpro:IPR003593(AAA+ ATPase, core)|rcsb pdb:4D2X|rcsb pdb:4D2U|rcsb pdb:4D2Q|rcsb pdb:1KHY|rcsb pdb:1JBK|rcsb pdb:4CIU|go:"GO:0042802"(identical protein b…	go:"GO:0042802"(identical protein binding)|go:"GO:0005737"(cytoplasm)	-	-	comment:The interaction was identified by the authors as a homomeric complex of proteins.	taxid:83333(ecoli)|taxid:83333("Escherichia coli (strain K12)")	-	2008-05-06	2014-10-16	rogid:TpZoKsWC20K1+V6Y0or7s4WiFRo83333	rogid:TpZoKsWC20K1+V6Y0or7s4WiFRo83333	intact-crc:17EA279EE6763A82|rigid:n/JWQ9ezYMC/DTBeWrddf3yeRrQ	FALSE	-	-	-	0	psi-mi:"MI:0427"(Identification by mass spectrometry)	psi-mi:"MI:0427"(Identification by mass spectrometry)	ENOG4105C2Z	ENOG4105C2Z
uniprotkb:P0AG67	uniprotkb:P0AG67	intact:EBI-546520|uniprotkb:P77352|uniprotkb:P02349	intact:EBI-546520|uniprotkb:P77352|uniprotkb:P02349	psi-mi:rs1_ecoli(display_long)|uniprotkb:rpsA(gene name)|psi-mi:rpsA(display_short)|uniprotkb:ssyF(gene name synonym)|uniprotkb:b0911(locus name)|uniprotkb:JW0894(locus name)|uniprotkb:Bacteriophage Q beta RNA-directed RNA polymerase subunit I(gene name synonym)	psi-mi:rs1_ecoli(display_long)|uniprotkb:rpsA(gene name)|psi-mi:rpsA(display_short)|uniprotkb:ssyF(gene name synonym)|uniprotkb:b0911(locus name)|uniprotkb:JW0894(locus name)|uniprotkb:Bacteriophage Q beta RNA-directed RNA polymerase subunit I(gene name synonym)	psi-mi:"MI:0404"(comigration in non denaturing gel electrophoresis)	Pan et al.	pubmed:unassigned104	taxid:83333(ecoli)|taxid:83333("Escherichia coli (strain K12)")	taxid:83333(ecoli)|taxid:83333("Escherichia coli (strain K12)")	psi-mi:"MI:0915"(physical association)	psi-mi:"MI:0469"(IntAct)	intact:EBI-1771576	intact-miscore:0.40	-	psi-mi:"MI:0499"(unspecified role)	psi-mi:"MI:0499"(unspecified role)	psi-mi:"MI:0497"(neutral component)	psi-mi:"MI:0497"(neutral component)	psi-mi:"MI:0326"(protein)	psi-mi:"MI:0326"(protein)	interpro:IPR022967|interpro:IPR000110(Ribosomal protein S1)|interpro:IPR003029(S1, RNA binding)|interpro:IPR012340(Nucleic acid-binding, OB-fold)|rcsb pdb:2KHJ|rcsb pdb:2KHI|rcsb pdb:2BH8|rcsb pdb:4Q7J|go:"GO:0005737"(cytoplasm)|go:"GO:0003723"(RNA binding)|go:"GO:2000766"(negative regulation of cytoplasmic translation)|go:"GO:0022627"(cytosolic small ribosomal subunit)|go:"GO:0003729"(mRNA bindi…	interpro:IPR022967|interpro:IPR000110(Ribosomal protein S1)|interpro:IPR003029(S1, RNA binding)|interpro:IPR012340(Nucleic acid-binding, OB-fold)|rcsb pdb:2KHJ|rcsb pdb:2KHI|rcsb pdb:2BH8|rcsb pdb:4Q7J|go:"GO:0005737"(cytoplasm)|go:"GO:0003723"(RNA binding)|go:"GO:2000766"(negative regulation of cytoplasmic translation)|go:"GO:0022627"(cytosolic small ribosomal subunit)|go:"GO:0003729"(mRNA bindi…	go:"GO:0042802"(identical protein binding)|go:"GO:0005737"(cytoplasm)	-	-	comment:The interaction was identified by the authors as a homomeric complex of proteins.	taxid:83333(ecoli)|taxid:83333("Escherichia coli (strain K12)")	-	2008-05-06	2014-10-16	rogid:lezIhvXXLGSyuaFA2vbsdoH1+JU83333	rogid:lezIhvXXLGSyuaFA2vbsdoH1+JU83333	intact-crc:E584E908169F13B2|rigid:BBSTx9mYAtuWAzktIhtU9kZT6DY	FALSE	-	-	-	0	psi-mi:"MI:0427"(Identification by mass spectrometry)	psi-mi:"MI:0427"(Identification by mass spectrometry)	ENOG4105CAV	ENOG4105CAV
uniprotkb:P27298	uniprotkb:P27298	intact:EBI-561182|uniprotkb:Q2M7G0	intact:EBI-561182|uniprotkb:Q2M7G0	psi-mi:opda_ecoli(display_long)|uniprotkb:prlC(gene name)|psi-mi:prlC(display_short)|uniprotkb:opdA(gene name synonym)|uniprotkb:b3498(locus name)|uniprotkb:JW3465(locus name)	psi-mi:opda_ecoli(display_long)|uniprotkb:prlC(gene name)|psi-mi:prlC(display_short)|uniprotkb:opdA(gene name synonym)|uniprotkb:b3498(locus name)|uniprotkb:JW3465(locus name)	psi-mi:"MI:0404"(comigration in non denaturing gel electrophoresis)	Pan et al.	pubmed:unassigned104	taxid:83333(ecoli)|taxid:83333("Escherichia coli (strain K12)")	taxid:83333(ecoli)|taxid:83333("Escherichia coli (strain K12)")	psi-mi:"MI:0915"(physical association)	psi-mi:"MI:0469"(IntAct)	intact:EBI-1771579	intact-miscore:0.40	-	psi-mi:"MI:0499"(unspecified role)	psi-mi:"MI:0499"(unspecified role)	psi-mi:"MI:0497"(neutral component)	psi-mi:"MI:0497"(neutral component)	psi-mi:"MI:0326"(protein)	psi-mi:"MI:0326"(protein)	interpro:IPR001567(Peptidase M3A and M3B, thimet/oligopeptidase F)|interpro:IPR024080|interpro:IPR024077|interpro:IPR024079|go:"GO:0004222"(metalloendopeptidase activity)|go:"GO:0046872"(metal ion binding)|go:"GO:0008233"(peptidase activity)|go:"GO:0006465"(signal peptide processing)|go:"GO:0005737"(cytoplasm)|go:"GO:0006260"(DNA replication)|refseq:NP_417955.1|refseq:WP_001298719.1	interpro:IPR001567(Peptidase M3A and M3B, thimet/oligopeptidase F)|interpro:IPR024080|interpro:IPR024077|interpro:IPR024079|go:"GO:0004222"(metalloendopeptidase activity)|go:"GO:0046872"(metal ion binding)|go:"GO:0008233"(peptidase activity)|go:"GO:0006465"(signal peptide processing)|go:"GO:0005737"(cytoplasm)|go:"GO:0006260"(DNA replication)|refseq:NP_417955.1|refseq:WP_001298719.1	go:"GO:0042802"(identical protein binding)|go:"GO:0005737"(cytoplasm)	-	-	comment:The interaction was identified by the authors as a homomeric complex of proteins.	taxid:83333(ecoli)|taxid:83333("Escherichia coli (strain K12)")	-	2008-05-06	2014-10-16	rogid:GAfOeaGneH0m/Pl3+fxBnDTNRgo83333	rogid:GAfOeaGneH0m/Pl3+fxBnDTNRgo83333	intact-crc:3E8582E9A182A951|rigid:h8ZPNEZL/vVYhXBIJ0uXlUYJH+E	FALSE	-	-	-	0	psi-mi:"MI:0427"(Identification by mass spectrometry)	psi-mi:"MI:0427"(Identification by mass spectrometry)	ENOG4105DGW	ENOG4105DGW
uniprotkb:P0AG67	uniprotkb:P0AG67	intact:EBI-546520|uniprotkb:P77352|uniprotkb:P02349	intact:EBI-546520|uniprotkb:P77352|uniprotkb:P02349	psi-mi:rs1_ecoli(display_long)|uniprotkb:rpsA(gene name)|psi-mi:rpsA(display_short)|uniprotkb:ssyF(gene name synonym)|uniprotkb:b0911(locus name)|uniprotkb:JW0894(locus name)|uniprotkb:Bacteriophage Q beta RNA-directed RNA polymerase subunit I(gene name synonym)	psi-mi:rs1_ecoli(display_long)|uniprotkb:rpsA(gene name)|psi-mi:rpsA(display_short)|uniprotkb:ssyF(gene name synonym)|uniprotkb:b0911(locus name)|uniprotkb:JW0894(locus name)|uniprotkb:Bacteriophage Q beta RNA-directed RNA polymerase subunit I(gene name synonym)	psi-mi:"MI:0404"(comigration in non denaturing gel electrophoresis)	Pan et al.	pubmed:unassigned104	taxid:83333(ecoli)|taxid:83333("Escherichia coli (strain K12)")	taxid:83333(ecoli)|taxid:83333("Escherichia coli (strain K12)")	psi-mi:"MI:0915"(physical association)	psi-mi:"MI:0469"(IntAct)	intact:EBI-1771582	intact-miscore:0.40	-	psi-mi:"MI:0499"(unspecified role)	psi-mi:"MI:0499"(unspecified role)	psi-mi:"MI:0497"(neutral component)	psi-mi:"MI:0497"(neutral component)	psi-mi:"MI:0326"(protein)	psi-mi:"MI:0326"(protein)	interpro:IPR022967|interpro:IPR000110(Ribosomal protein S1)|interpro:IPR003029(S1, RNA binding)|interpro:IPR012340(Nucleic acid-binding, OB-fold)|rcsb pdb:2KHJ|rcsb pdb:2KHI|rcsb pdb:2BH8|rcsb pdb:4Q7J|go:"GO:0005737"(cytoplasm)|go:"GO:0003723"(RNA binding)|go:"GO:2000766"(negative regulation of cytoplasmic translation)|go:"GO:0022627"(cytosolic small ribosomal subunit)|go:"GO:0003729"(mRNA bindi…	interpro:IPR022967|interpro:IPR000110(Ribosomal protein S1)|interpro:IPR003029(S1, RNA binding)|interpro:IPR012340(Nucleic acid-binding, OB-fold)|rcsb pdb:2KHJ|rcsb pdb:2KHI|rcsb pdb:2BH8|rcsb pdb:4Q7J|go:"GO:0005737"(cytoplasm)|go:"GO:0003723"(RNA binding)|go:"GO:2000766"(negative regulation of cytoplasmic translation)|go:"GO:0022627"(cytosolic small ribosomal subunit)|go:"GO:0003729"(mRNA bindi…	go:"GO:0042802"(identical protein binding)|go:"GO:0005737"(cytoplasm)	-	-	comment:The interaction was identified by the authors as a homomeric complex of proteins.	taxid:83333(ecoli)|taxid:83333("Escherichia coli (strain K12)")	-	2008-05-06	2014-10-16	rogid:lezIhvXXLGSyuaFA2vbsdoH1+JU83333	rogid:lezIhvXXLGSyuaFA2vbsdoH1+JU83333	intact-crc:E584E908169F13B2|rigid:BBSTx9mYAtuWAzktIhtU9kZT6DY	FALSE	-	-	-	0	psi-mi:"MI:0427"(Identification by mass spectrometry)	psi-mi:"MI:0427"(Identification by mass spectrometry)	ENOG4105CAV	ENOG4105CAV
uniprotkb:P04079	uniprotkb:P04079	intact:EBI-909122	intact:EBI-909122	psi-mi:guaa_ecoli(display_long)|uniprotkb:guaA(gene name)|psi-mi:guaA(display_short)|uniprotkb:b2507(locus name)|uniprotkb:Glutamine amidotransferase(gene name synonym)|uniprotkb:GMP synthetase(gene name synonym)|uniprotkb:JW2491(locus name)	psi-mi:guaa_ecoli(display_long)|uniprotkb:guaA(gene name)|psi-mi:guaA(display_short)|uniprotkb:b2507(locus name)|uniprotkb:Glutamine amidotransferase(gene name synonym)|uniprotkb:GMP synthetase(gene name synonym)|uniprotkb:JW2491(locus name)	psi-mi:"MI:0404"(comigration in non denaturing gel electrophoresis)	Pan et al.	pubmed:unassigned104	taxid:83333(ecoli)|taxid:83333("Escherichia coli (strain K12)")	taxid:83333(ecoli)|taxid:83333("Escherichia coli (strain K12)")	psi-mi:"MI:0915"(physical association)	psi-mi:"MI:0469"(IntAct)	intact:EBI-1771585	intact-miscore:0.59	-	psi-mi:"MI:0499"(unspecified role)	psi-mi:"MI:0499"(unspecified role)	psi-mi:"MI:0497"(neutral component)	psi-mi:"MI:0497"(neutral component)	psi-mi:"MI:0326"(protein)	psi-mi:"MI:0326"(protein)	interpro:IPR014729(Rossmann-like alpha/beta/alpha sandwich fold)|interpro:IPR022310|interpro:IPR022955|interpro:IPR004739(GMP synthase, N-terminal)|interpro:IPR001674(GMP synthase, C-terminal)|interpro:IPR017926|interpro:IPR025777|interpro:IPR029062|rcsb pdb:1GPM|go:"GO:0006541"(glutamine metabolic process)|go:"GO:0003921"(GMP synthase activity)|go:"GO:0003922"("GMP synthase (glutamine-hydrolyzin…	interpro:IPR014729(Rossmann-like alpha/beta/alpha sandwich fold)|interpro:IPR022310|interpro:IPR022955|interpro:IPR004739(GMP synthase, N-terminal)|interpro:IPR001674(GMP synthase, C-terminal)|interpro:IPR017926|interpro:IPR025777|interpro:IPR029062|rcsb pdb:1GPM|go:"GO:0006541"(glutamine metabolic process)|go:"GO:0003921"(GMP synthase activity)|go:"GO:0003922"("GMP synthase (glutamine-hydrolyzin…	go:"GO:0042802"(identical protein binding)|go:"GO:0005737"(cytoplasm)	-	-	comment:The interaction was identified by the authors as a homomeric complex of proteins.	taxid:83333(ecoli)|taxid:83333("Escherichia coli (strain K12)")	-	2008-05-06	2014-10-16	rogid:EM3OuV6sPyIcrOaDRgrnnXhsiiw83333	rogid:EM3OuV6sPyIcrOaDRgrnnXhsiiw83333	intact-crc:11C29B99ED26A552|rigid:GcX35Do9KSSloic1Mke9ZtmLXzY	FALSE	-	-	-	0	psi-mi:"MI:0427"(Identification by mass spectrometry)	psi-mi:"MI:0427"(Identification by mass spectrometry)	ENOG4105CM0	ENOG4105CM0
uniprotkb:P0A850	uniprotkb:P0A850	intact:EBI-544862|uniprotkb:Q2MBZ0|uniprotkb:P77603|uniprotkb:P22257|uniprotkb:P15299	intact:EBI-544862|uniprotkb:Q2MBZ0|uniprotkb:P77603|uniprotkb:P22257|uniprotkb:P15299	psi-mi:tig_ecoli(display_long)|uniprotkb:tig(gene name)|psi-mi:tig(display_short)|uniprotkb:PPIase(gene name synonym)|uniprotkb:JW0426(locus name)|uniprotkb:b0436(locus name)	psi-mi:tig_ecoli(display_long)|uniprotkb:tig(gene name)|psi-mi:tig(display_short)|uniprotkb:PPIase(gene name synonym)|uniprotkb:JW0426(locus name)|uniprotkb:b0436(locus name)	psi-mi:"MI:0404"(comigration in non denaturing gel electrophoresis)	Pan et al.	pubmed:unassigned104	taxid:83333(ecoli)|taxid:83333("Escherichia coli (strain K12)")	taxid:83333(ecoli)|taxid:83333("Escherichia coli (strain K12)")	psi-mi:"MI:0915"(physical association)	psi-mi:"MI:0469"(IntAct)	intact:EBI-1771588	intact-miscore:0.59	-	psi-mi:"MI:0499"(unspecified role)	psi-mi:"MI:0499"(unspecified role)	psi-mi:"MI:0497"(neutral component)	psi-mi:"MI:0497"(neutral component)	psi-mi:"MI:0326"(protein)	psi-mi:"MI:0326"(protein)	interpro:IPR008881(Trigger factor, ribosome-binding, bacterial)|interpro:IPR008880(Trigger factor, C-terminal, bacterial)|interpro:IPR005215(Trigger factor)|interpro:IPR001179(Peptidyl-prolyl cis-trans isomerase, FKBP-type)|interpro:IPR027304|rcsb pdb:2VRH|rcsb pdb:1W2B|rcsb pdb:1W26|rcsb pdb:1P9Y|rcsb pdb:1OMS|rcsb pdb:1L1P|rcsb pdb:2MLZ|rcsb pdb:2MLY|rcsb pdb:2MLX|go:"GO:0015031"(protein transp…	interpro:IPR008881(Trigger factor, ribosome-binding, bacterial)|interpro:IPR008880(Trigger factor, C-terminal, bacterial)|interpro:IPR005215(Trigger factor)|interpro:IPR001179(Peptidyl-prolyl cis-trans isomerase, FKBP-type)|interpro:IPR027304|rcsb pdb:2VRH|rcsb pdb:1W2B|rcsb pdb:1W26|rcsb pdb:1P9Y|rcsb pdb:1OMS|rcsb pdb:1L1P|rcsb pdb:2MLZ|rcsb pdb:2MLY|rcsb pdb:2MLX|go:"GO:0015031"(protein transp…	go:"GO:0042802"(identical protein binding)|go:"GO:0005737"(cytoplasm)	-	-	comment:The interaction was identified by the authors as a homomeric complex of proteins.	taxid:83333(ecoli)|taxid:83333("Escherichia coli (strain K12)")	-	2008-05-06	2014-10-16	rogid:EbLq+XWCsGgpDeC7vB++QNkf+KM83333	rogid:EbLq+XWCsGgpDeC7vB++QNkf+KM83333	intact-crc:44C661A51DD5A055|rigid:NpvpXl8mEirJT6MNum0C4fHg3yI	FALSE	-	-	-	0	psi-mi:"MI:0427"(Identification by mass spectrometry)	psi-mi:"MI:0427"(Identification by mass spectrometry)	ENOG4105DEA	ENOG4105DEA
uniprotkb:P0A8L1	uniprotkb:P0A8L1	intact:EBI-548422|uniprotkb:P09156	intact:EBI-548422|uniprotkb:P09156	psi-mi:sys_ecoli(display_long)|uniprotkb:serS(gene name)|psi-mi:serS(display_short)|uniprotkb:b0893(locus name)|uniprotkb:"Seryl-tRNA(Ser/Sec) synthetase"(gene name synonym)|uniprotkb:JW0876(locus name)|uniprotkb:Seryl-tRNA synthetase(gene name synonym)	psi-mi:sys_ecoli(display_long)|uniprotkb:serS(gene name)|psi-mi:serS(display_short)|uniprotkb:b0893(locus name)|uniprotkb:"Seryl-tRNA(Ser/Sec) synthetase"(gene name synonym)|uniprotkb:JW0876(locus name)|uniprotkb:Seryl-tRNA synthetase(gene name synonym)	psi-mi:"MI:0404"(comigration in non denaturing gel electrophoresis)	Pan et al.	pubmed:unassigned104	taxid:83333(ecoli)|taxid:83333("Escherichia coli (strain K12)")	taxid:83333(ecoli)|taxid:83333("Escherichia coli (strain K12)")	psi-mi:"MI:0915"(physical association)	psi-mi:"MI:0469"(IntAct)	intact:EBI-1771596	intact-miscore:0.69	-	psi-mi:"MI:0499"(unspecified role)	psi-mi:"MI:0499"(unspecified role)	psi-mi:"MI:0497"(neutral component)	psi-mi:"MI:0497"(neutral component)	psi-mi:"MI:0326"(protein)	psi-mi:"MI:0326"(protein)	interpro:IPR010978(tRNA-binding arm)|interpro:IPR015866(Seryl-tRNA synthetase, class IIa, N-terminal)|interpro:IPR002317(Seryl-tRNA synthetase, class IIa)|interpro:IPR006195(Aminoacyl-tRNA synthetase, class II)|interpro:IPR002314("Aminoacyl-tRNA synthetase, class II (G, H, P and S)")|go:"GO:0097056"("selenocysteinyl-tRNA(Sec) biosynthetic process")|go:"GO:0042802"(identical protein binding)|go:"G…	interpro:IPR010978(tRNA-binding arm)|interpro:IPR015866(Seryl-tRNA synthetase, class IIa, N-terminal)|interpro:IPR002317(Seryl-tRNA synthetase, class IIa)|interpro:IPR006195(Aminoacyl-tRNA synthetase, class II)|interpro:IPR002314("Aminoacyl-tRNA synthetase, class II (G, H, P and S)")|go:"GO:0097056"("selenocysteinyl-tRNA(Sec) biosynthetic process")|go:"GO:0042802"(identical protein binding)|go:"G…	go:"GO:0042802"(identical protein binding)|go:"GO:0005737"(cytoplasm)	-	-	comment:The interaction was identified by the authors as a homomeric complex of proteins.	taxid:83333(ecoli)|taxid:83333("Escherichia coli (strain K12)")	-	2008-05-06	2014-10-16	rogid:TfVeWSYbCC9QWz/5YzThPx+EBV083333	rogid:TfVeWSYbCC9QWz/5YzThPx+EBV083333	intact-crc:A0FA41C1C472DDF7|rigid:Pn6vE54DPc8fhp8iakaZzimUNV4	FALSE	-	-	-	0	psi-mi:"MI:0427"(Identification by mass spectrometry)	psi-mi:"MI:0427"(Identification by mass spectrometry)	ENOG4105CGR	ENOG4105CGR
uniprotkb:P0A825	uniprotkb:P0A825	intact:EBI-909080|uniprotkb:P00477	intact:EBI-909080|uniprotkb:P00477	psi-mi:glya_ecoli(display_long)|uniprotkb:glyA(gene name)|psi-mi:glyA(display_short)|uniprotkb:b2551(locus name)|uniprotkb:JW2535(locus name)	psi-mi:glya_ecoli(display_long)|uniprotkb:glyA(gene name)|psi-mi:glyA(display_short)|uniprotkb:b2551(locus name)|uniprotkb:JW2535(locus name)	psi-mi:"MI:0404"(comigration in non denaturing gel electrophoresis)	Pan et al.	pubmed:unassigned104	taxid:83333(ecoli)|taxid:83333("Escherichia coli (strain K12)")	taxid:83333(ecoli)|taxid:83333("Escherichia coli (strain K12)")	psi-mi:"MI:0915"(physical association)	psi-mi:"MI:0469"(IntAct)	intact:EBI-1771599	intact-miscore:0.71	-	psi-mi:"MI:0499"(unspecified role)	psi-mi:"MI:0499"(unspecified role)	psi-mi:"MI:0497"(neutral component)	psi-mi:"MI:0497"(neutral component)	psi-mi:"MI:0326"(protein)	psi-mi:"MI:0326"(protein)	interpro:IPR019798|interpro:IPR001085(Glycine hydroxymethyltransferase)|interpro:IPR015422(Pyridoxal phosphate-dependent transferase, major region, subdomain 2)|interpro:IPR015421(Pyridoxal phosphate-dependent transferase, major region, subdomain 1)|interpro:IPR015424(Pyridoxal phosphate-dependent transferase, major region)|rcsb pdb:1DFO|rcsb pdb:3G8M|rcsb pdb:1EQB|go:"GO:0006565"(L-serine catabo…	interpro:IPR019798|interpro:IPR001085(Glycine hydroxymethyltransferase)|interpro:IPR015422(Pyridoxal phosphate-dependent transferase, major region, subdomain 2)|interpro:IPR015421(Pyridoxal phosphate-dependent transferase, major region, subdomain 1)|interpro:IPR015424(Pyridoxal phosphate-dependent transferase, major region)|rcsb pdb:1DFO|rcsb pdb:3G8M|rcsb pdb:1EQB|go:"GO:0006565"(L-serine catabo…	go:"GO:0042802"(identical protein binding)|go:"GO:0005737"(cytoplasm)	-	-	comment:The interaction was identified by the authors as a homomeric complex of proteins.	taxid:83333(ecoli)|taxid:83333("Escherichia coli (strain K12)")	-	2008-05-06	2014-10-16	rogid:RihO+Pg6sLFNN8t9TWf9l69O9x083333	rogid:RihO+Pg6sLFNN8t9TWf9l69O9x083333	intact-crc:4351CF202FED0097|rigid:/tKvxwqDzkc76A8Ojb78OFNp4Y4	FALSE	-	-	-	0	psi-mi:"MI:0427"(Identification by mass spectrometry)	psi-mi:"MI:0427"(Identification by mass spectrometry)	ENOG4105C65	ENOG4105C65
uniprotkb:P0A799	uniprotkb:P0A799	intact:EBI-551506|uniprotkb:Q2M9R6|uniprotkb:P11665	intact:EBI-551506|uniprotkb:Q2M9R6|uniprotkb:P11665	psi-mi:pgk_ecoli(display_long)|uniprotkb:pgk(gene name)|psi-mi:pgk(display_short)|uniprotkb:b2926(locus name)|uniprotkb:JW2893(locus name)	psi-mi:pgk_ecoli(display_long)|uniprotkb:pgk(gene name)|psi-mi:pgk(display_short)|uniprotkb:b2926(locus name)|uniprotkb:JW2893(locus name)	psi-mi:"MI:0404"(comigration in non denaturing gel electrophoresis)	Pan et al.	pubmed:unassigned104	taxid:83333(ecoli)|taxid:83333("Escherichia coli (strain K12)")	taxid:83333(ecoli)|taxid:83333("Escherichia coli (strain K12)")	psi-mi:"MI:0915"(physical association)	psi-mi:"MI:0469"(IntAct)	intact:EBI-1771602	intact-miscore:0.40	-	psi-mi:"MI:0499"(unspecified role)	psi-mi:"MI:0499"(unspecified role)	psi-mi:"MI:0497"(neutral component)	psi-mi:"MI:0497"(neutral component)	psi-mi:"MI:0326"(protein)	psi-mi:"MI:0326"(protein)	interpro:IPR015824(Phosphoglycerate kinase, N-terminal)|interpro:IPR015911(Phosphoglycerate kinase, conserved site)|interpro:IPR015901(Phosphoglycerate kinase, C-terminal)|interpro:IPR001576(Phosphoglycerate kinase)|rcsb pdb:1ZMR|go:"GO:0006096"(glycolytic process)|go:"GO:0004618"(phosphoglycerate kinase activity)|go:"GO:0005524"(ATP binding)|go:"GO:0005737"(cytoplasm)|refseq:NP_417401.1|refseq:W…	interpro:IPR015824(Phosphoglycerate kinase, N-terminal)|interpro:IPR015911(Phosphoglycerate kinase, conserved site)|interpro:IPR015901(Phosphoglycerate kinase, C-terminal)|interpro:IPR001576(Phosphoglycerate kinase)|rcsb pdb:1ZMR|go:"GO:0006096"(glycolytic process)|go:"GO:0004618"(phosphoglycerate kinase activity)|go:"GO:0005524"(ATP binding)|go:"GO:0005737"(cytoplasm)|refseq:NP_417401.1|refseq:W…	go:"GO:0042802"(identical protein binding)|go:"GO:0005737"(cytoplasm)	-	-	comment:The interaction was identified by the authors as a homomeric complex of proteins.	taxid:83333(ecoli)|taxid:83333("Escherichia coli (strain K12)")	-	2008-05-06	2014-10-16	rogid:mK6/4kaBHShzk+vtw+ha6/5YnZk83333	rogid:mK6/4kaBHShzk+vtw+ha6/5YnZk83333	intact-crc:BFF849C537BF7254|rigid:8CfwmL8qI2tV4T0RkkGmkDb2WV4	FALSE	-	-	-	0	psi-mi:"MI:0427"(Identification by mass spectrometry)	psi-mi:"MI:0427"(Identification by mass spectrometry)	ENOG4105BZA	ENOG4105BZA
uniprotkb:P0A9P0	uniprotkb:P0A9P0	intact:EBI-542856|uniprotkb:P00391	intact:EBI-542856|uniprotkb:P00391	psi-mi:dldh_ecoli(display_long)|uniprotkb:lpdA(gene name)|psi-mi:lpdA(display_short)|uniprotkb:lpd(gene name synonym)|uniprotkb:b0116(locus name)|uniprotkb:Dihydrolipoamide dehydrogenase(gene name synonym)|uniprotkb:E3 component of pyruvate and 2-oxoglutarate dehydrogenases complexes(gene name synonym)|uniprotkb:Glycine cleavage system L protein(gene name synonym)|uniprotkb:JW0112(locus name)	psi-mi:dldh_ecoli(display_long)|uniprotkb:lpdA(gene name)|psi-mi:lpdA(display_short)|uniprotkb:lpd(gene name synonym)|uniprotkb:b0116(locus name)|uniprotkb:Dihydrolipoamide dehydrogenase(gene name synonym)|uniprotkb:E3 component of pyruvate and 2-oxoglutarate dehydrogenases complexes(gene name synonym)|uniprotkb:Glycine cleavage system L protein(gene name synonym)|uniprotkb:JW0112(locus name)	psi-mi:"MI:0404"(comigration in non denaturing gel electrophoresis)	Pan et al.	pubmed:unassigned104	taxid:83333(ecoli)|taxid:83333("Escherichia coli (strain K12)")	taxid:83333(ecoli)|taxid:83333("Escherichia coli (strain K12)")	psi-mi:"MI:0915"(physical association)	psi-mi:"MI:0469"(IntAct)	intact:EBI-1771605	intact-miscore:0.59	-	psi-mi:"MI:0499"(unspecified role)	psi-mi:"MI:0499"(unspecified role)	psi-mi:"MI:0497"(neutral component)	psi-mi:"MI:0497"(neutral component)	psi-mi:"MI:0326"(protein)	psi-mi:"MI:0326"(protein)	interpro:IPR001327(Pyridine nucleotide-disulphide oxidoreductase, NAD-binding region)|interpro:IPR012999(Pyridine nucleotide-disulphide oxidoreductase, class I, active site)|interpro:IPR023753|interpro:IPR004099(Pyridine nucleotide-disulphide oxidoreductase, dimerisation)|interpro:IPR006258(Dihydrolipoamide dehydrogenase)|interpro:IPR016156(FAD/NAD-linked reductase, dimerisation)|rcsb pdb:4JDR|go…	interpro:IPR001327(Pyridine nucleotide-disulphide oxidoreductase, NAD-binding region)|interpro:IPR012999(Pyridine nucleotide-disulphide oxidoreductase, class I, active site)|interpro:IPR023753|interpro:IPR004099(Pyridine nucleotide-disulphide oxidoreductase, dimerisation)|interpro:IPR006258(Dihydrolipoamide dehydrogenase)|interpro:IPR016156(FAD/NAD-linked reductase, dimerisation)|rcsb pdb:4JDR|go…	go:"GO:0042802"(identical protein binding)	-	-	comment:The interaction was identified by the authors as a homomeric complex of proteins.	taxid:83333(ecoli)|taxid:83333("Escherichia coli (strain K12)")	-	2008-05-06	2014-10-16	rogid:oc2hxDzJBU/OGc3RnmN+S66qR5I83333	rogid:oc2hxDzJBU/OGc3RnmN+S66qR5I83333	intact-crc:DA43A715FD90F27B|rigid:BgpB5paS7yHzOsyF6NJh+faCcZ8	FALSE	-	-	-	0	psi-mi:"MI:0427"(Identification by mass spectrometry)	psi-mi:"MI:0427"(Identification by mass spectrometry)	ENOG4107QN2	ENOG4107QN2
uniprotkb:P0ABB4	uniprotkb:P0ABB4	intact:EBI-368783|uniprotkb:Q2M850|uniprotkb:P00824	intact:EBI-368783|uniprotkb:Q2M850|uniprotkb:P00824	psi-mi:atpb_ecoli(display_long)|uniprotkb:atpD(gene name)|psi-mi:atpD(display_short)|uniprotkb:papB(gene name synonym)|uniprotkb:uncD(gene name synonym)|uniprotkb:b3732(locus name)|uniprotkb:JW3710(locus name)|uniprotkb:ATP synthase F1 sector subunit beta(gene name synonym)|uniprotkb:F-ATPase subunit beta(gene name synonym)	psi-mi:atpb_ecoli(display_long)|uniprotkb:atpD(gene name)|psi-mi:atpD(display_short)|uniprotkb:papB(gene name synonym)|uniprotkb:uncD(gene name synonym)|uniprotkb:b3732(locus name)|uniprotkb:JW3710(locus name)|uniprotkb:ATP synthase F1 sector subunit beta(gene name synonym)|uniprotkb:F-ATPase subunit beta(gene name synonym)	psi-mi:"MI:0404"(comigration in non denaturing gel electrophoresis)	Pan et al.	pubmed:unassigned104	taxid:83333(ecoli)|taxid:83333("Escherichia coli (strain K12)")	taxid:83333(ecoli)|taxid:83333("Escherichia coli (strain K12)")	psi-mi:"MI:0915"(physical association)	psi-mi:"MI:0469"(IntAct)	intact:EBI-1771608	intact-miscore:0.40	-	psi-mi:"MI:0499"(unspecified role)	psi-mi:"MI:0499"(unspecified role)	psi-mi:"MI:0497"(neutral component)	psi-mi:"MI:0497"(neutral component)	psi-mi:"MI:0326"(protein)	psi-mi:"MI:0326"(protein)	interpro:IPR027417|interpro:IPR024034|interpro:IPR000194(ATPase, F1/V1/A1 complex, alpha/beta subunit, nucleotide-binding)|interpro:IPR004100(ATPase, F1/V1/A1 complex, alpha/beta subunit, N-terminal)|interpro:IPR000793(ATPase, F1/V1/A1 complex, alpha/beta subunit, C-terminal)|interpro:IPR005722(ATPase, F1 complex, beta subunit)|interpro:IPR003593(AAA+ ATPase, core)|interpro:IPR020003|rcsb pdb:3OA…	interpro:IPR027417|interpro:IPR024034|interpro:IPR000194(ATPase, F1/V1/A1 complex, alpha/beta subunit, nucleotide-binding)|interpro:IPR004100(ATPase, F1/V1/A1 complex, alpha/beta subunit, N-terminal)|interpro:IPR000793(ATPase, F1/V1/A1 complex, alpha/beta subunit, C-terminal)|interpro:IPR005722(ATPase, F1 complex, beta subunit)|interpro:IPR003593(AAA+ ATPase, core)|interpro:IPR020003|rcsb pdb:3OA…	go:"GO:0042802"(identical protein binding)|go:"GO:0005737"(cytoplasm)	-	-	comment:The interaction was identified by the authors as a homomeric complex of proteins.	taxid:83333(ecoli)|taxid:83333("Escherichia coli (strain K12)")	-	2008-05-06	2014-10-16	rogid:7p8uAF1b7b/u6Sksgw1OXZy0NC483333	rogid:7p8uAF1b7b/u6Sksgw1OXZy0NC483333	intact-crc:78C442690A02C4E6|rigid:22e6KnDU/edx9IHIc+x1HEMb73s	FALSE	-	-	-	0	psi-mi:"MI:0427"(Identification by mass spectrometry)	psi-mi:"MI:0427"(Identification by mass spectrometry)	ENOG4105C4J	ENOG4105C4J
uniprotkb:P0A991	uniprotkb:P0A991	intact:EBI-545269|uniprotkb:Q2MAX2|uniprotkb:P76416|uniprotkb:P71295	intact:EBI-545269|uniprotkb:Q2MAX2|uniprotkb:P76416|uniprotkb:P71295	psi-mi:alf1_ecoli(display_long)|uniprotkb:fbaB(gene name)|psi-mi:fbaB(display_short)|uniprotkb:dhnA(gene name synonym)|uniprotkb:b2097(locus name)|uniprotkb:Fructose-bisphosphate aldolase class I(gene name synonym)|uniprotkb:JW5344(locus name)	psi-mi:alf1_ecoli(display_long)|uniprotkb:fbaB(gene name)|psi-mi:fbaB(display_short)|uniprotkb:dhnA(gene name synonym)|uniprotkb:b2097(locus name)|uniprotkb:Fructose-bisphosphate aldolase class I(gene name synonym)|uniprotkb:JW5344(locus name)	psi-mi:"MI:0404"(comigration in non denaturing gel electrophoresis)	Pan et al.	pubmed:unassigned104	taxid:83333(ecoli)|taxid:83333("Escherichia coli (strain K12)")	taxid:83333(ecoli)|taxid:83333("Escherichia coli (strain K12)")	psi-mi:"MI:0915"(physical association)	psi-mi:"MI:0469"(IntAct)	intact:EBI-1771611	intact-miscore:0.59	-	psi-mi:"MI:0499"(unspecified role)	psi-mi:"MI:0499"(unspecified role)	psi-mi:"MI:0497"(neutral component)	psi-mi:"MI:0497"(neutral component)	psi-mi:"MI:0326"(protein)	psi-mi:"MI:0326"(protein)	interpro:IPR002915(Deoxyribose-phosphate aldolase/phospho-2-dehydro-3-deoxyheptonate aldolase)|interpro:IPR013785(Aldolase-type TIM barrel)|go:"GO:0006096"(glycolytic process)|go:"GO:0004332"(fructose-bisphosphate aldolase activity)|go:"GO:0016020"(membrane)|go:"GO:0005829"(cytosol)|go:"GO:0042802"(identical protein binding)|refseq:NP_416600.4|refseq:WP_000129551.1	interpro:IPR002915(Deoxyribose-phosphate aldolase/phospho-2-dehydro-3-deoxyheptonate aldolase)|interpro:IPR013785(Aldolase-type TIM barrel)|go:"GO:0006096"(glycolytic process)|go:"GO:0004332"(fructose-bisphosphate aldolase activity)|go:"GO:0016020"(membrane)|go:"GO:0005829"(cytosol)|go:"GO:0042802"(identical protein binding)|refseq:NP_416600.4|refseq:WP_000129551.1	go:"GO:0042802"(identical protein binding)|go:"GO:0005737"(cytoplasm)	-	-	comment:The interaction was identified by the authors as a homomeric complex of proteins.	taxid:83333(ecoli)|taxid:83333("Escherichia coli (strain K12)")	-	2008-05-06	2014-10-16	rogid:EvjW8XtQVagNowwLnkFwr6n20y083333	rogid:EvjW8XtQVagNowwLnkFwr6n20y083333	intact-crc:B8A7C8703573CB1C|rigid:IZ5D3h0K+M3wHExffHlSIsx5nRo	FALSE	-	-	-	0	psi-mi:"MI:0427"(Identification by mass spectrometry)	psi-mi:"MI:0427"(Identification by mass spectrometry)	ENOG4105EIE	ENOG4105EIE
uniprotkb:P09147	uniprotkb:P09147	intact:EBI-909010|uniprotkb:Q47493	intact:EBI-909010|uniprotkb:Q47493	psi-mi:gale_ecoli(display_long)|uniprotkb:galE(gene name)|psi-mi:galE(display_short)|uniprotkb:galD(gene name synonym)|uniprotkb:b0759(locus name)|uniprotkb:JW0742(locus name)|uniprotkb:UDP-galactose 4-epimerase(gene name synonym)|uniprotkb:Galactowaldenase(gene name synonym)	psi-mi:gale_ecoli(display_long)|uniprotkb:galE(gene name)|psi-mi:galE(display_short)|uniprotkb:galD(gene name synonym)|uniprotkb:b0759(locus name)|uniprotkb:JW0742(locus name)|uniprotkb:UDP-galactose 4-epimerase(gene name synonym)|uniprotkb:Galactowaldenase(gene name synonym)	psi-mi:"MI:0404"(comigration in non denaturing gel electrophoresis)	Pan et al.	pubmed:unassigned104	taxid:83333(ecoli)|taxid:83333("Escherichia coli (strain K12)")	taxid:83333(ecoli)|taxid:83333("Escherichia coli (strain K12)")	psi-mi:"MI:0915"(physical association)	psi-mi:"MI:0469"(IntAct)	intact:EBI-1771615	intact-miscore:0.69	-	psi-mi:"MI:0499"(unspecified role)	psi-mi:"MI:0499"(unspecified role)	psi-mi:"MI:0497"(neutral component)	psi-mi:"MI:0497"(neutral component)	psi-mi:"MI:0326"(protein)	psi-mi:"MI:0326"(protein)	interpro:IPR025308|interpro:IPR016040("NAD(P)-binding")|interpro:IPR005886(UDP-glucose 4-epimerase)|interpro:IPR001509(NAD-dependent epimerase/dehydratase)|rcsb pdb:1KVT|rcsb pdb:1KVS|rcsb pdb:1KVR|rcsb pdb:1KVQ|rcsb pdb:1A9Z|rcsb pdb:1LRL|rcsb pdb:1LRK|rcsb pdb:1LRJ|rcsb pdb:1A9Y|rcsb pdb:1KVU|rcsb pdb:2UDP|rcsb pdb:1XEL|rcsb pdb:1UDC|rcsb pdb:1UDB|rcsb pdb:1UDA|rcsb pdb:1NAI|rcsb pdb:1NAH|go:"G…	interpro:IPR025308|interpro:IPR016040("NAD(P)-binding")|interpro:IPR005886(UDP-glucose 4-epimerase)|interpro:IPR001509(NAD-dependent epimerase/dehydratase)|rcsb pdb:1KVT|rcsb pdb:1KVS|rcsb pdb:1KVR|rcsb pdb:1KVQ|rcsb pdb:1A9Z|rcsb pdb:1LRL|rcsb pdb:1LRK|rcsb pdb:1LRJ|rcsb pdb:1A9Y|rcsb pdb:1KVU|rcsb pdb:2UDP|rcsb pdb:1XEL|rcsb pdb:1UDC|rcsb pdb:1UDB|rcsb pdb:1UDA|rcsb pdb:1NAI|rcsb pdb:1NAH|go:"G…	go:"GO:0042802"(identical protein binding)|go:"GO:0005737"(cytoplasm)	-	-	comment:The interaction was identified by the authors as a homomeric complex of proteins.	taxid:83333(ecoli)|taxid:83333("Escherichia coli (strain K12)")	-	2008-05-06	2014-10-16	rogid:SO3Kkd9U8NLDfbkb9mbnKgIWKNI83333	rogid:SO3Kkd9U8NLDfbkb9mbnKgIWKNI83333	intact-crc:1374E25445006B13|rigid:nnWPaXFmG9nX2HbUAw/0uUvCMjU	FALSE	-	-	-	0	psi-mi:"MI:0427"(Identification by mass spectrometry)	psi-mi:"MI:0427"(Identification by mass spectrometry)	ENOG4105CMR	ENOG4105CMR
uniprotkb:P0A8V2	uniprotkb:P0A8T7	intact:EBI-544996|uniprotkb:Q2M8S3|uniprotkb:P78242|uniprotkb:P00576|uniprotkb:P00575	intact:EBI-543604|uniprotkb:Q2M8S4|uniprotkb:P78134|uniprotkb:P00578|uniprotkb:P00577	psi-mi:rpob_ecoli(display_long)|uniprotkb:rpoB(gene name)|psi-mi:rpoB(display_short)|uniprotkb:groN(gene name synonym)|uniprotkb:nitB(gene name synonym)|uniprotkb:rif(gene name synonym)|uniprotkb:ron(gene name synonym)|uniprotkb:stl(gene name synonym)|uniprotkb:stv(gene name synonym)|uniprotkb:tabD(gene name synonym)|uniprotkb:b3987(locus name)|uniprotkb:Transcriptase subunit beta(gene name synon…	psi-mi:rpoc_ecoli(display_long)|uniprotkb:rpoC(gene name)|psi-mi:rpoC(display_short)|uniprotkb:tabB(gene name synonym)|uniprotkb:b3988(locus name)|uniprotkb:JW3951(locus name)|uniprotkb:Transcriptase subunit beta'(gene name synonym)|uniprotkb:RNA polymerase subunit beta'(gene name synonym)	psi-mi:"MI:0030"(cross-linking study)	Weerasekera et al. (2007)	pubmed:17960736|imex:IM-11894	taxid:83333(ecoli)|taxid:83333("Escherichia coli (strain K12)")	taxid:83333(ecoli)|taxid:83333("Escherichia coli (strain K12)")	psi-mi:"MI:0915"(physical association)	psi-mi:"MI:0469"(IntAct)	intact:EBI-1780332|imex:IM-11894-2	intact-miscore:0.67	-	psi-mi:"MI:0499"(unspecified role)	psi-mi:"MI:0499"(unspecified role)	psi-mi:"MI:0497"(neutral component)	psi-mi:"MI:0497"(neutral component)	psi-mi:"MI:0326"(protein)	psi-mi:"MI:0326"(protein)	interpro:IPR014724(RNA polymerase Rpb2, OB-fold)|interpro:IPR007641(RNA polymerase Rpb2, domain 7)|interpro:IPR007645(RNA polymerase Rpb2, domain 3)|interpro:IPR007642(RNA polymerase Rpb2, domain 2)|interpro:IPR007644(RNA polymerase, beta subunit, protrusion)|interpro:IPR007121(RNA polymerase, beta subunit, conserved site)|interpro:IPR007120(DNA-directed RNA polymerase, subunit 2, domain 6)|inter…	interpro:IPR007081(RNA polymerase Rpb1, domain 5)|interpro:IPR007083(RNA polymerase Rpb1, domain 4)|interpro:IPR007066(RNA polymerase Rpb1, domain 3)|interpro:IPR007080(RNA polymerase Rpb1, domain 1)|interpro:IPR006592(RNA polymerase, N-terminal)|interpro:IPR000722(RNA polymerase, alpha subunit)|interpro:IPR012754(DNA-directed RNA polymerase, subunit beta-prime)|rcsb pdb:4JK1|rcsb pdb:4KN7|rcsb p…	psi-mi:"MI:0469"(intact)	-	-	figure legend:Table 1, Supplementary Table 1, Supplementary Table 2|full coverage:Only protein-protein interactions|curation depth:imex curation	taxid:-1(in vitro)|taxid:-1(In vitro)	-	2008-02-25	2014-10-16	rogid:K9pRCxbEIBkKUFwpFYd0/YJ2n2483333	rogid:uZC9aRrl+QIT7zZtcO7WPVedhnA83333	intact-crc:9FD045EA6A7B76F0|rigid:hZ2R/0XxUhAlvOF2CLA/o1xRmm8	FALSE	sufficient binding region:131-238|sufficient binding region:316-369|sufficient binding region:430-459	sufficient binding region:933-1025|sufficient binding region:1190-1260	-	-	psi-mi:"MI:0082"(peptide massfingerprinting)	psi-mi:"MI:0082"(peptide massfingerprinting)	ENOG4108IIJ	ENOG4105D27
uniprotkb:P52231	uniprotkb:Q55662	intact:EBI-862916	intact:EBI-1616479	psi-mi:thio_syny3(display_long)|uniprotkb:trxA(gene name)|psi-mi:trxA(display_short)|uniprotkb:slr0623(locus name)	psi-mi:q55662_syny3(display_long)|uniprotkb:clpC(gene name)|psi-mi:clpC(display_short)	psi-mi:"MI:0004"(affinity chromatography technology)	Mata-Cabana et al. (2007)	pubmed:17922517|imex:IM-11895	taxid:1111708(syny3)|taxid:1111708("Synechocystis sp. (strain PCC 6803 / Kazusa)")	taxid:1111708(syny3)|taxid:1111708("Synechocystis sp. (strain PCC 6803 / Kazusa)")	psi-mi:"MI:0914"(association)	psi-mi:"MI:0469"(IntAct)	intact:EBI-1641938|imex:IM-11895-1	author score:These proteins were identified in fraction I in at least two out of three indepemndent experiments undertaken.|intact-miscore:0.35	psi-mi:"MI:1060"(spoke expansion)	psi-mi:"MI:0499"(unspecified role)	psi-mi:"MI:0499"(unspecified role)	psi-mi:"MI:0496"(bait)	psi-mi:"MI:0498"(prey)	psi-mi:"MI:0326"(protein)	psi-mi:"MI:0326"(protein)	interpro:IPR013766(Thioredoxin domain)|interpro:IPR017937|interpro:IPR012336(Thioredoxin-like fold)|interpro:IPR005746(Thioredoxin)|go:"GO:0006662"(glycerol ether metabolic process)|go:"GO:0045454"(cell redox homeostasis)|go:"GO:0015035"(protein disulfide oxidoreductase activity)|go:"GO:0055114"(oxidation-reduction process)|go:"GO:0034599"(cellular response to oxidative stress)|go:"GO:0016671"(ox…	interpro:IPR001943(UvrB/UvrC protein)|interpro:IPR023150|interpro:IPR004176(Clp, N-terminal)|interpro:IPR019489|interpro:IPR001270(Chaperonin clpA/B)|interpro:IPR018368|interpro:IPR003959(AAA ATPase, core)|interpro:IPR027417|interpro:IPR028299|interpro:IPR003593(AAA+ ATPase, core)|go:"GO:0008233"(peptidase activity)|go:"GO:0005524"(ATP binding)	psi-mi:"MI:0469"(intact)	-	-	figure legend:Table 1|comment:"\"These proteins were identified in fraction I; defined by the authors as arising from membranes \\"collected by centrifugation and the supernatant, which contained weakly associated membrane proteins \\".\""|caution:"\"Note the protein identified as sll1329 is incorrectly identified. The correct identifier should be slr1329 (confirmed by authors).\""|full coverage:…	taxid:-1(in vitro)|taxid:-1(In vitro)	-	2008-02-25	2014-10-16	rogid:7Kmdp/PlhePcbJx9Xkq+qA2C/sw1111708	rogid:1OM0vukBfk3yjaGKeSsr32H0KGE1111708	intact-crc:FFE540B517EF27F2|rigid:x1TMM3t/Q9VuQh1SgVyQ7n7jq7g	FALSE	his tag:c-c|mutation increasing interaction:35-35	-	-	-	psi-mi:"MI:0082"(peptide massfingerprinting)	psi-mi:"MI:0082"(peptide massfingerprinting)	ENOG4105K63	ENOG4105C2Z
uniprotkb:P52231	uniprotkb:Q55544	intact:EBI-862916	intact:EBI-862826|intact:EBI-1623974	psi-mi:thio_syny3(display_long)|uniprotkb:trxA(gene name)|psi-mi:trxA(display_short)|uniprotkb:slr0623(locus name)	psi-mi:apce_syny3(display_long)|uniprotkb:apcE(gene name)|psi-mi:apcE(display_short)|uniprotkb:slr0335(locus name)|uniprotkb:Phycobilisome LCM core-membrane linker polypeptide(gene name synonym)|uniprotkb:Phycobilisome core-membrane linker phycobiliprotein ApcE(gene name synonym)	psi-mi:"MI:0004"(affinity chromatography technology)	Mata-Cabana et al. (2007)	pubmed:17922517|imex:IM-11895	taxid:1111708(syny3)|taxid:1111708("Synechocystis sp. (strain PCC 6803 / Kazusa)")	taxid:1111708(syny3)|taxid:1111708("Synechocystis sp. (strain PCC 6803 / Kazusa)")	psi-mi:"MI:0914"(association)	psi-mi:"MI:0469"(IntAct)	intact:EBI-1641938|imex:IM-11895-1	author score:These proteins were identified in fraction I in at least two out of three indepemndent experiments undertaken.|intact-miscore:0.59	psi-mi:"MI:1060"(spoke expansion)	psi-mi:"MI:0499"(unspecified role)	psi-mi:"MI:0499"(unspecified role)	psi-mi:"MI:0496"(bait)	psi-mi:"MI:0498"(prey)	psi-mi:"MI:0326"(protein)	psi-mi:"MI:0326"(protein)	interpro:IPR013766(Thioredoxin domain)|interpro:IPR017937|interpro:IPR012336(Thioredoxin-like fold)|interpro:IPR005746(Thioredoxin)|go:"GO:0006662"(glycerol ether metabolic process)|go:"GO:0045454"(cell redox homeostasis)|go:"GO:0015035"(protein disulfide oxidoreductase activity)|go:"GO:0055114"(oxidation-reduction process)|go:"GO:0034599"(cellular response to oxidative stress)|go:"GO:0016671"(ox…	interpro:IPR012128(Phycobilisome alpha and beta chains)|interpro:IPR001297(Phycobilisome linker polypeptide)|interpro:IPR009050(Globin-like)|rcsb pdb:3OSJ|rcsb pdb:3OHW|rcsb pdb:2L06|go:"GO:0018298"(protein-chromophore linkage)|go:"GO:0015979"(photosynthesis)|go:"GO:0016829"(lyase activity)|go:"GO:0030089"(phycobilisome)|go:"GO:0055114"(oxidation-reduction process)	psi-mi:"MI:0469"(intact)	-	-	figure legend:Table 1|comment:"\"These proteins were identified in fraction I; defined by the authors as arising from membranes \\"collected by centrifugation and the supernatant, which contained weakly associated membrane proteins \\".\""|caution:"\"Note the protein identified as sll1329 is incorrectly identified. The correct identifier should be slr1329 (confirmed by authors).\""|full coverage:…	taxid:-1(in vitro)|taxid:-1(In vitro)	-	2008-02-25	2014-10-16	rogid:7Kmdp/PlhePcbJx9Xkq+qA2C/sw1111708	rogid:ZQRoM6Abj5t96O6SZ5RCgBrDB3k1111708	intact-crc:FFE540B517EF27F2|rigid:x1TMM3t/Q9VuQh1SgVyQ7n7jq7g	FALSE	his tag:c-c|mutation increasing interaction:35-35	-	-	-	psi-mi:"MI:0082"(peptide massfingerprinting)	psi-mi:"MI:0082"(peptide massfingerprinting)	ENOG4105K63	ENOG4105EEK
uniprotkb:P52231	uniprotkb:P37101	intact:EBI-862916	intact:EBI-932936|intact:EBI-1617101|uniprotkb:P74363	psi-mi:thio_syny3(display_long)|uniprotkb:trxA(gene name)|psi-mi:trxA(display_short)|uniprotkb:slr0623(locus name)	psi-mi:kppr_syny3(display_long)|uniprotkb:Phosphopentokinase(gene name synonym)|uniprotkb:prk(gene name)|psi-mi:prk(display_short)|uniprotkb:ptk(gene name synonym)|uniprotkb:sll1525(locus name)	psi-mi:"MI:0004"(affinity chromatography technology)	Mata-Cabana et al. (2007)	pubmed:17922517|imex:IM-11895	taxid:1111708(syny3)|taxid:1111708("Synechocystis sp. (strain PCC 6803 / Kazusa)")	taxid:1111708(syny3)|taxid:1111708("Synechocystis sp. (strain PCC 6803 / Kazusa)")	psi-mi:"MI:0914"(association)	psi-mi:"MI:0469"(IntAct)	intact:EBI-1641938|imex:IM-11895-1	author score:These proteins were identified in fraction I in at least two out of three indepemndent experiments undertaken.|intact-miscore:0.53	psi-mi:"MI:1060"(spoke expansion)	psi-mi:"MI:0499"(unspecified role)	psi-mi:"MI:0499"(unspecified role)	psi-mi:"MI:0496"(bait)	psi-mi:"MI:0498"(prey)	psi-mi:"MI:0326"(protein)	psi-mi:"MI:0326"(protein)	interpro:IPR013766(Thioredoxin domain)|interpro:IPR017937|interpro:IPR012336(Thioredoxin-like fold)|interpro:IPR005746(Thioredoxin)|go:"GO:0006662"(glycerol ether metabolic process)|go:"GO:0045454"(cell redox homeostasis)|go:"GO:0015035"(protein disulfide oxidoreductase activity)|go:"GO:0055114"(oxidation-reduction process)|go:"GO:0034599"(cellular response to oxidative stress)|go:"GO:0016671"(ox…	interpro:IPR006083(Phosphoribulokinase/uridine kinase)|interpro:IPR006082(Phosphoribulokinase)|interpro:IPR027417|go:"GO:0019253"(reductive pentose-phosphate cycle)|go:"GO:0008974"(phosphoribulokinase activity)|go:"GO:0005524"(ATP binding)	psi-mi:"MI:0469"(intact)	-	-	figure legend:Table 1|comment:"\"These proteins were identified in fraction I; defined by the authors as arising from membranes \\"collected by centrifugation and the supernatant, which contained weakly associated membrane proteins \\".\""|caution:"\"Note the protein identified as sll1329 is incorrectly identified. The correct identifier should be slr1329 (confirmed by authors).\""|full coverage:…	taxid:-1(in vitro)|taxid:-1(In vitro)	-	2008-02-25	2014-10-16	rogid:7Kmdp/PlhePcbJx9Xkq+qA2C/sw1111708	rogid:LF2aHE3ODIcutSFpzt68h+jNZbI1111708	intact-crc:FFE540B517EF27F2|rigid:x1TMM3t/Q9VuQh1SgVyQ7n7jq7g	FALSE	his tag:c-c|mutation increasing interaction:35-35	-	-	-	psi-mi:"MI:0082"(peptide massfingerprinting)	psi-mi:"MI:0082"(peptide massfingerprinting)	ENOG4105K63	ENOG4108DHM
uniprotkb:P52231	uniprotkb:Q54714	intact:EBI-862916	intact:EBI-597742|intact:EBI-1617952|uniprotkb:P73205	psi-mi:thio_syny3(display_long)|uniprotkb:trxA(gene name)|psi-mi:trxA(display_short)|uniprotkb:slr0623(locus name)	psi-mi:phcb_syny3(display_long)|uniprotkb:cpcB(gene name)|psi-mi:cpcB(display_short)|uniprotkb:sll1577(locus name)	psi-mi:"MI:0004"(affinity chromatography technology)	Mata-Cabana et al. (2007)	pubmed:17922517|imex:IM-11895	taxid:1111708(syny3)|taxid:1111708("Synechocystis sp. (strain PCC 6803 / Kazusa)")	taxid:1111708(syny3)|taxid:1111708("Synechocystis sp. (strain PCC 6803 / Kazusa)")	psi-mi:"MI:0914"(association)	psi-mi:"MI:0469"(IntAct)	intact:EBI-1641938|imex:IM-11895-1	author score:These proteins were identified in fraction I in at least two out of three indepemndent experiments undertaken.|intact-miscore:0.53	psi-mi:"MI:1060"(spoke expansion)	psi-mi:"MI:0499"(unspecified role)	psi-mi:"MI:0499"(unspecified role)	psi-mi:"MI:0496"(bait)	psi-mi:"MI:0498"(prey)	psi-mi:"MI:0326"(protein)	psi-mi:"MI:0326"(protein)	interpro:IPR013766(Thioredoxin domain)|interpro:IPR017937|interpro:IPR012336(Thioredoxin-like fold)|interpro:IPR005746(Thioredoxin)|go:"GO:0006662"(glycerol ether metabolic process)|go:"GO:0045454"(cell redox homeostasis)|go:"GO:0015035"(protein disulfide oxidoreductase activity)|go:"GO:0055114"(oxidation-reduction process)|go:"GO:0034599"(cellular response to oxidative stress)|go:"GO:0016671"(ox…	interpro:IPR009050(Globin-like)|interpro:IPR006247(Phycocyanin, beta subunit)|interpro:IPR012128(Phycobilisome alpha and beta chains)|rcsb pdb:4F0T|go:"GO:0055114"(oxidation-reduction process)|go:"GO:0018298"(protein-chromophore linkage)|go:"GO:0015979"(photosynthesis)|go:"GO:0015797"(mannitol transport)|go:"GO:0030089"(phycobilisome)	psi-mi:"MI:0469"(intact)	-	-	figure legend:Table 1|comment:"\"These proteins were identified in fraction I; defined by the authors as arising from membranes \\"collected by centrifugation and the supernatant, which contained weakly associated membrane proteins \\".\""|caution:"\"Note the protein identified as sll1329 is incorrectly identified. The correct identifier should be slr1329 (confirmed by authors).\""|full coverage:…	taxid:-1(in vitro)|taxid:-1(In vitro)	-	2008-02-25	2014-10-16	rogid:7Kmdp/PlhePcbJx9Xkq+qA2C/sw1111708	rogid:6ij8WGjnubxW7rNND3JGgmF3pR01111708	intact-crc:FFE540B517EF27F2|rigid:x1TMM3t/Q9VuQh1SgVyQ7n7jq7g	FALSE	his tag:c-c|mutation increasing interaction:35-35	-	-	-	psi-mi:"MI:0082"(peptide massfingerprinting)	psi-mi:"MI:0082"(peptide massfingerprinting)	ENOG4105K63	ENOG4105D6V
uniprotkb:P52231	uniprotkb:P74490	intact:EBI-862916	intact:EBI-1620628	psi-mi:thio_syny3(display_long)|uniprotkb:trxA(gene name)|psi-mi:trxA(display_short)|uniprotkb:slr0623(locus name)	psi-mi:p74490_syny3(display_long)|uniprotkb:pdhA(gene name)|psi-mi:pdhA(display_short)|uniprotkb:slr1934(locus name)	psi-mi:"MI:0004"(affinity chromatography technology)	Mata-Cabana et al. (2007)	pubmed:17922517|imex:IM-11895	taxid:1111708(syny3)|taxid:1111708("Synechocystis sp. (strain PCC 6803 / Kazusa)")	taxid:1111708(syny3)|taxid:1111708("Synechocystis sp. (strain PCC 6803 / Kazusa)")	psi-mi:"MI:0914"(association)	psi-mi:"MI:0469"(IntAct)	intact:EBI-1641938|imex:IM-11895-1	author score:These proteins were identified in fraction I in at least two out of three indepemndent experiments undertaken.|intact-miscore:0.35	psi-mi:"MI:1060"(spoke expansion)	psi-mi:"MI:0499"(unspecified role)	psi-mi:"MI:0499"(unspecified role)	psi-mi:"MI:0496"(bait)	psi-mi:"MI:0498"(prey)	psi-mi:"MI:0326"(protein)	psi-mi:"MI:0326"(protein)	interpro:IPR013766(Thioredoxin domain)|interpro:IPR017937|interpro:IPR012336(Thioredoxin-like fold)|interpro:IPR005746(Thioredoxin)|go:"GO:0006662"(glycerol ether metabolic process)|go:"GO:0045454"(cell redox homeostasis)|go:"GO:0015035"(protein disulfide oxidoreductase activity)|go:"GO:0055114"(oxidation-reduction process)|go:"GO:0034599"(cellular response to oxidative stress)|go:"GO:0016671"(ox…	interpro:IPR017597("Pyruvate dehydrogenase (acetyl-transferring) E1 component, alpha subunit, subgroup y")|interpro:IPR001017(Dehydrogenase, E1 component)|interpro:IPR029061|go:"GO:0006096"(glycolytic process)|go:"GO:0004739"("pyruvate dehydrogenase (acetyl-transferring) activity")|go:"GO:0043231"(intracellular membrane-bounded organelle)	psi-mi:"MI:0469"(intact)	-	-	figure legend:Table 1|comment:"\"These proteins were identified in fraction I; defined by the authors as arising from membranes \\"collected by centrifugation and the supernatant, which contained weakly associated membrane proteins \\".\""|caution:"\"Note the protein identified as sll1329 is incorrectly identified. The correct identifier should be slr1329 (confirmed by authors).\""|full coverage:…	taxid:-1(in vitro)|taxid:-1(In vitro)	-	2008-02-25	2014-10-16	rogid:7Kmdp/PlhePcbJx9Xkq+qA2C/sw1111708	rogid:7vNJ+VzAyRWrvou6qTyNcD7/Hjc1111708	intact-crc:FFE540B517EF27F2|rigid:x1TMM3t/Q9VuQh1SgVyQ7n7jq7g	FALSE	his tag:c-c|mutation increasing interaction:35-35	-	-	-	psi-mi:"MI:0082"(peptide massfingerprinting)	psi-mi:"MI:0082"(peptide massfingerprinting)	ENOG4105K63	ENOG4107R0V
uniprotkb:P52231	uniprotkb:P26527	intact:EBI-862916	intact:EBI-595471|intact:EBI-1607916	psi-mi:thio_syny3(display_long)|uniprotkb:trxA(gene name)|psi-mi:trxA(display_short)|uniprotkb:slr0623(locus name)	psi-mi:atpb_syny3(display_long)|uniprotkb:ATP synthase F1 sector subunit beta(gene name synonym)|uniprotkb:atpD(gene name)|psi-mi:atpD(display_short)|uniprotkb:atpB(gene name synonym)|uniprotkb:slr1329(locus name)|uniprotkb:F-ATPase subunit beta(gene name synonym)	psi-mi:"MI:0004"(affinity chromatography technology)	Mata-Cabana et al. (2007)	pubmed:17922517|imex:IM-11895	taxid:1111708(syny3)|taxid:1111708("Synechocystis sp. (strain PCC 6803 / Kazusa)")	taxid:1111708(syny3)|taxid:1111708("Synechocystis sp. (strain PCC 6803 / Kazusa)")	psi-mi:"MI:0914"(association)	psi-mi:"MI:0469"(IntAct)	intact:EBI-1641938|imex:IM-11895-1	author score:These proteins were identified in fraction I in at least two out of three indepemndent experiments undertaken.|intact-miscore:0.35	psi-mi:"MI:1060"(spoke expansion)	psi-mi:"MI:0499"(unspecified role)	psi-mi:"MI:0499"(unspecified role)	psi-mi:"MI:0496"(bait)	psi-mi:"MI:0498"(prey)	psi-mi:"MI:0326"(protein)	psi-mi:"MI:0326"(protein)	interpro:IPR013766(Thioredoxin domain)|interpro:IPR017937|interpro:IPR012336(Thioredoxin-like fold)|interpro:IPR005746(Thioredoxin)|go:"GO:0006662"(glycerol ether metabolic process)|go:"GO:0045454"(cell redox homeostasis)|go:"GO:0015035"(protein disulfide oxidoreductase activity)|go:"GO:0055114"(oxidation-reduction process)|go:"GO:0034599"(cellular response to oxidative stress)|go:"GO:0016671"(ox…	interpro:IPR027417|interpro:IPR024034|interpro:IPR000194(ATPase, F1/V1/A1 complex, alpha/beta subunit, nucleotide-binding)|interpro:IPR004100(ATPase, F1/V1/A1 complex, alpha/beta subunit, N-terminal)|interpro:IPR000793(ATPase, F1/V1/A1 complex, alpha/beta subunit, C-terminal)|interpro:IPR005722(ATPase, F1 complex, beta subunit)|interpro:IPR003593(AAA+ ATPase, core)|interpro:IPR020003|go:"GO:00427…	psi-mi:"MI:0469"(intact)	-	-	figure legend:Table 1|comment:"\"These proteins were identified in fraction I; defined by the authors as arising from membranes \\"collected by centrifugation and the supernatant, which contained weakly associated membrane proteins \\".\""|caution:"\"Note the protein identified as sll1329 is incorrectly identified. The correct identifier should be slr1329 (confirmed by authors).\""|full coverage:…	taxid:-1(in vitro)|taxid:-1(In vitro)	-	2008-02-25	2014-10-16	rogid:7Kmdp/PlhePcbJx9Xkq+qA2C/sw1111708	rogid:zYC1SosbeIBcxGSqYkBFMjO4nbg1111708	intact-crc:FFE540B517EF27F2|rigid:x1TMM3t/Q9VuQh1SgVyQ7n7jq7g	FALSE	his tag:c-c|mutation increasing interaction:35-35	-	-	-	psi-mi:"MI:0082"(peptide massfingerprinting)	psi-mi:"MI:0082"(peptide massfingerprinting)	ENOG4105K63	ENOG4105C4J
uniprotkb:P52231	uniprotkb:P72937	intact:EBI-862916	intact:EBI-1643473	psi-mi:thio_syny3(display_long)|uniprotkb:trxA(gene name)|psi-mi:trxA(display_short)|uniprotkb:slr0623(locus name)	psi-mi:p72937_syny3(display_long)|uniprotkb:slr0670(locus name)	psi-mi:"MI:0004"(affinity chromatography technology)	Mata-Cabana et al. (2007)	pubmed:17922517|imex:IM-11895	taxid:1111708(syny3)|taxid:1111708("Synechocystis sp. (strain PCC 6803 / Kazusa)")	taxid:1111708(syny3)|taxid:1111708("Synechocystis sp. (strain PCC 6803 / Kazusa)")	psi-mi:"MI:0914"(association)	psi-mi:"MI:0469"(IntAct)	intact:EBI-1641938|imex:IM-11895-1	author score:These proteins were identified in fraction I in at least two out of three indepemndent experiments undertaken.|intact-miscore:0.35	psi-mi:"MI:1060"(spoke expansion)	psi-mi:"MI:0499"(unspecified role)	psi-mi:"MI:0499"(unspecified role)	psi-mi:"MI:0496"(bait)	psi-mi:"MI:0498"(prey)	psi-mi:"MI:0326"(protein)	psi-mi:"MI:0326"(protein)	interpro:IPR013766(Thioredoxin domain)|interpro:IPR017937|interpro:IPR012336(Thioredoxin-like fold)|interpro:IPR005746(Thioredoxin)|go:"GO:0006662"(glycerol ether metabolic process)|go:"GO:0045454"(cell redox homeostasis)|go:"GO:0015035"(protein disulfide oxidoreductase activity)|go:"GO:0055114"(oxidation-reduction process)|go:"GO:0034599"(cellular response to oxidative stress)|go:"GO:0016671"(ox…	interpro:IPR006016(UspA)|interpro:IPR014729(Rossmann-like alpha/beta/alpha sandwich fold)|go:"GO:0006950"(response to stress)	psi-mi:"MI:0469"(intact)	-	-	figure legend:Table 1|comment:"\"These proteins were identified in fraction I; defined by the authors as arising from membranes \\"collected by centrifugation and the supernatant, which contained weakly associated membrane proteins \\".\""|caution:"\"Note the protein identified as sll1329 is incorrectly identified. The correct identifier should be slr1329 (confirmed by authors).\""|full coverage:…	taxid:-1(in vitro)|taxid:-1(In vitro)	-	2008-02-25	2014-10-16	rogid:7Kmdp/PlhePcbJx9Xkq+qA2C/sw1111708	rogid:vYUVVX6Xl7RqsOvJsUkGG1mnfFU1111708	intact-crc:FFE540B517EF27F2|rigid:x1TMM3t/Q9VuQh1SgVyQ7n7jq7g	FALSE	his tag:c-c|mutation increasing interaction:35-35	-	-	-	psi-mi:"MI:0082"(peptide massfingerprinting)	psi-mi:"MI:0082"(peptide massfingerprinting)	ENOG4105K63	ENOG4108QJW
uniprotkb:P52231	uniprotkb:P73886	intact:EBI-862916	intact:EBI-1643377	psi-mi:thio_syny3(display_long)|uniprotkb:trxA(gene name)|psi-mi:trxA(display_short)|uniprotkb:slr0623(locus name)	psi-mi:p73886_syny3(display_long)|uniprotkb:ychF(gene name)|psi-mi:ychF(display_short)|uniprotkb:sll0245(locus name)	psi-mi:"MI:0004"(affinity chromatography technology)	Mata-Cabana et al. (2007)	pubmed:17922517|imex:IM-11895	taxid:1111708(syny3)|taxid:1111708("Synechocystis sp. (strain PCC 6803 / Kazusa)")	taxid:1111708(syny3)|taxid:1111708("Synechocystis sp. (strain PCC 6803 / Kazusa)")	psi-mi:"MI:0914"(association)	psi-mi:"MI:0469"(IntAct)	intact:EBI-1641938|imex:IM-11895-1	author score:These proteins were identified in fraction I in at least two out of three indepemndent experiments undertaken.|intact-miscore:0.35	psi-mi:"MI:1060"(spoke expansion)	psi-mi:"MI:0499"(unspecified role)	psi-mi:"MI:0499"(unspecified role)	psi-mi:"MI:0496"(bait)	psi-mi:"MI:0498"(prey)	psi-mi:"MI:0326"(protein)	psi-mi:"MI:0326"(protein)	interpro:IPR013766(Thioredoxin domain)|interpro:IPR017937|interpro:IPR012336(Thioredoxin-like fold)|interpro:IPR005746(Thioredoxin)|go:"GO:0006662"(glycerol ether metabolic process)|go:"GO:0045454"(cell redox homeostasis)|go:"GO:0015035"(protein disulfide oxidoreductase activity)|go:"GO:0055114"(oxidation-reduction process)|go:"GO:0034599"(cellular response to oxidative stress)|go:"GO:0016671"(ox…	interpro:IPR012675(Beta-grasp fold, ferredoxin-type)|interpro:IPR031167|interpro:IPR027417|interpro:IPR023192|interpro:IPR012676(TGS-like)|interpro:IPR006073(GTP1/OBG)|interpro:IPR013029(Protein of unknown function DUF933)|interpro:IPR004396(Conserved hypothetical protein CHP00092)|go:"GO:0043023"(ribosomal large subunit binding)|go:"GO:0043022"(ribosome binding)|go:"GO:0016887"(ATPase activity)|…	psi-mi:"MI:0469"(intact)	-	-	figure legend:Table 1|comment:"\"These proteins were identified in fraction I; defined by the authors as arising from membranes \\"collected by centrifugation and the supernatant, which contained weakly associated membrane proteins \\".\""|caution:"\"Note the protein identified as sll1329 is incorrectly identified. The correct identifier should be slr1329 (confirmed by authors).\""|full coverage:…	taxid:-1(in vitro)|taxid:-1(In vitro)	-	2008-02-25	2014-10-16	rogid:7Kmdp/PlhePcbJx9Xkq+qA2C/sw1111708	rogid:XZvqQX4BjC7NgpMX8xqN2IRbYdw1111708	intact-crc:FFE540B517EF27F2|rigid:x1TMM3t/Q9VuQh1SgVyQ7n7jq7g	FALSE	his tag:c-c|mutation increasing interaction:35-35	-	-	-	psi-mi:"MI:0082"(peptide massfingerprinting)	psi-mi:"MI:0082"(peptide massfingerprinting)	ENOG4105K63	ENOG4105C3G
uniprotkb:P52231	uniprotkb:P73348	intact:EBI-862916	intact:EBI-862753|intact:EBI-1609140	psi-mi:thio_syny3(display_long)|uniprotkb:trxA(gene name)|psi-mi:trxA(display_short)|uniprotkb:slr0623(locus name)	psi-mi:p73348_syny3(display_long)|uniprotkb:slr1198(locus name)	psi-mi:"MI:0004"(affinity chromatography technology)	Mata-Cabana et al. (2007)	pubmed:17922517|imex:IM-11895	taxid:1111708(syny3)|taxid:1111708("Synechocystis sp. (strain PCC 6803 / Kazusa)")	taxid:1111708(syny3)|taxid:1111708("Synechocystis sp. (strain PCC 6803 / Kazusa)")	psi-mi:"MI:0914"(association)	psi-mi:"MI:0469"(IntAct)	intact:EBI-1641938|imex:IM-11895-1	author score:These proteins were identified in fraction I in at least two out of three indepemndent experiments undertaken.|intact-miscore:0.67	psi-mi:"MI:1060"(spoke expansion)	psi-mi:"MI:0499"(unspecified role)	psi-mi:"MI:0499"(unspecified role)	psi-mi:"MI:0496"(bait)	psi-mi:"MI:0498"(prey)	psi-mi:"MI:0326"(protein)	psi-mi:"MI:0326"(protein)	interpro:IPR013766(Thioredoxin domain)|interpro:IPR017937|interpro:IPR012336(Thioredoxin-like fold)|interpro:IPR005746(Thioredoxin)|go:"GO:0006662"(glycerol ether metabolic process)|go:"GO:0045454"(cell redox homeostasis)|go:"GO:0015035"(protein disulfide oxidoreductase activity)|go:"GO:0055114"(oxidation-reduction process)|go:"GO:0034599"(cellular response to oxidative stress)|go:"GO:0016671"(ox…	interpro:IPR012336(Thioredoxin-like fold)|interpro:IPR019479|interpro:IPR024706|interpro:IPR000866(Alkyl hydroperoxide reductase/ Thiol specific antioxidant/ Mal allergen)|go:"GO:0051920"(peroxiredoxin activity)|go:"GO:0042802"(identical protein binding)	psi-mi:"MI:0469"(intact)	-	-	figure legend:Table 1|comment:"\"These proteins were identified in fraction I; defined by the authors as arising from membranes \\"collected by centrifugation and the supernatant, which contained weakly associated membrane proteins \\".\""|caution:"\"Note the protein identified as sll1329 is incorrectly identified. The correct identifier should be slr1329 (confirmed by authors).\""|full coverage:…	taxid:-1(in vitro)|taxid:-1(In vitro)	-	2008-02-25	2014-10-16	rogid:7Kmdp/PlhePcbJx9Xkq+qA2C/sw1111708	rogid:unZ6HHdDITX8CCxZXTkJqHD/6Xc1111708	intact-crc:FFE540B517EF27F2|rigid:x1TMM3t/Q9VuQh1SgVyQ7n7jq7g	FALSE	his tag:c-c|mutation increasing interaction:35-35	-	-	-	psi-mi:"MI:0082"(peptide massfingerprinting)	psi-mi:"MI:0082"(peptide massfingerprinting)	ENOG4105K63	ENOG4105D3R
uniprotkb:P52231	uniprotkb:P72700	intact:EBI-862916	intact:EBI-1616384	psi-mi:thio_syny3(display_long)|uniprotkb:trxA(gene name)|psi-mi:trxA(display_short)|uniprotkb:slr0623(locus name)	psi-mi:p72700_syny3(display_long)|uniprotkb:slr0244(locus name)	psi-mi:"MI:0004"(affinity chromatography technology)	Mata-Cabana et al. (2007)	pubmed:17922517|imex:IM-11895	taxid:1111708(syny3)|taxid:1111708("Synechocystis sp. (strain PCC 6803 / Kazusa)")	taxid:1111708(syny3)|taxid:1111708("Synechocystis sp. (strain PCC 6803 / Kazusa)")	psi-mi:"MI:0914"(association)	psi-mi:"MI:0469"(IntAct)	intact:EBI-1641938|imex:IM-11895-1	author score:These proteins were identified in fraction I in at least two out of three indepemndent experiments undertaken.|intact-miscore:0.35	psi-mi:"MI:1060"(spoke expansion)	psi-mi:"MI:0499"(unspecified role)	psi-mi:"MI:0499"(unspecified role)	psi-mi:"MI:0496"(bait)	psi-mi:"MI:0498"(prey)	psi-mi:"MI:0326"(protein)	psi-mi:"MI:0326"(protein)	interpro:IPR013766(Thioredoxin domain)|interpro:IPR017937|interpro:IPR012336(Thioredoxin-like fold)|interpro:IPR005746(Thioredoxin)|go:"GO:0006662"(glycerol ether metabolic process)|go:"GO:0045454"(cell redox homeostasis)|go:"GO:0015035"(protein disulfide oxidoreductase activity)|go:"GO:0055114"(oxidation-reduction process)|go:"GO:0034599"(cellular response to oxidative stress)|go:"GO:0016671"(ox…	interpro:IPR006016(UspA)|interpro:IPR006015("Universal stress protein (Usp)")|interpro:IPR014729(Rossmann-like alpha/beta/alpha sandwich fold)|go:"GO:0006950"(response to stress)	psi-mi:"MI:0469"(intact)	-	-	figure legend:Table 1|comment:"\"These proteins were identified in fraction I; defined by the authors as arising from membranes \\"collected by centrifugation and the supernatant, which contained weakly associated membrane proteins \\".\""|caution:"\"Note the protein identified as sll1329 is incorrectly identified. The correct identifier should be slr1329 (confirmed by authors).\""|full coverage:…	taxid:-1(in vitro)|taxid:-1(In vitro)	-	2008-02-25	2014-10-16	rogid:7Kmdp/PlhePcbJx9Xkq+qA2C/sw1111708	rogid:8/S8MtvI+wt32zcji/nNnqr+lVI1111708	intact-crc:FFE540B517EF27F2|rigid:x1TMM3t/Q9VuQh1SgVyQ7n7jq7g	FALSE	his tag:c-c|mutation increasing interaction:35-35	-	-	-	psi-mi:"MI:0082"(peptide massfingerprinting)	psi-mi:"MI:0082"(peptide massfingerprinting)	ENOG4105K63	ENOG4105EWY
uniprotkb:P52231	uniprotkb:P74463	intact:EBI-862916	intact:EBI-1643427	psi-mi:thio_syny3(display_long)|uniprotkb:trxA(gene name)|psi-mi:trxA(display_short)|uniprotkb:slr0623(locus name)	psi-mi:p74463_syny3(display_long)|uniprotkb:pilT(gene name)|psi-mi:pilT(display_short)	psi-mi:"MI:0004"(affinity chromatography technology)	Mata-Cabana et al. (2007)	pubmed:17922517|imex:IM-11895	taxid:1111708(syny3)|taxid:1111708("Synechocystis sp. (strain PCC 6803 / Kazusa)")	taxid:1111708(syny3)|taxid:1111708("Synechocystis sp. (strain PCC 6803 / Kazusa)")	psi-mi:"MI:0914"(association)	psi-mi:"MI:0469"(IntAct)	intact:EBI-1641938|imex:IM-11895-1	author score:These proteins were identified in fraction I in at least two out of three indepemndent experiments undertaken.|intact-miscore:0.35	psi-mi:"MI:1060"(spoke expansion)	psi-mi:"MI:0499"(unspecified role)	psi-mi:"MI:0499"(unspecified role)	psi-mi:"MI:0496"(bait)	psi-mi:"MI:0498"(prey)	psi-mi:"MI:0326"(protein)	psi-mi:"MI:0326"(protein)	interpro:IPR013766(Thioredoxin domain)|interpro:IPR017937|interpro:IPR012336(Thioredoxin-like fold)|interpro:IPR005746(Thioredoxin)|go:"GO:0006662"(glycerol ether metabolic process)|go:"GO:0045454"(cell redox homeostasis)|go:"GO:0015035"(protein disulfide oxidoreductase activity)|go:"GO:0055114"(oxidation-reduction process)|go:"GO:0034599"(cellular response to oxidative stress)|go:"GO:0016671"(ox…	interpro:IPR027417|interpro:IPR001482(Type II secretion system protein E)|interpro:IPR006321(Pilus retraction protein PilT)|interpro:IPR003593(AAA+ ATPase, core)|go:"GO:0006810"(transport)|go:"GO:0005524"(ATP binding)	psi-mi:"MI:0469"(intact)	-	-	figure legend:Table 1|comment:"\"These proteins were identified in fraction I; defined by the authors as arising from membranes \\"collected by centrifugation and the supernatant, which contained weakly associated membrane proteins \\".\""|caution:"\"Note the protein identified as sll1329 is incorrectly identified. The correct identifier should be slr1329 (confirmed by authors).\""|full coverage:…	taxid:-1(in vitro)|taxid:-1(In vitro)	-	2008-02-25	2014-10-16	rogid:7Kmdp/PlhePcbJx9Xkq+qA2C/sw1111708	rogid:lGEiI/ljrI0e31XIxED3wAbrGfg1111708	intact-crc:FFE540B517EF27F2|rigid:x1TMM3t/Q9VuQh1SgVyQ7n7jq7g	FALSE	his tag:c-c|mutation increasing interaction:35-35	-	-	-	psi-mi:"MI:0082"(peptide massfingerprinting)	psi-mi:"MI:0082"(peptide massfingerprinting)	ENOG4105K63	ENOG4105CZX
uniprotkb:P52231	uniprotkb:Q55614	intact:EBI-862916	intact:EBI-1643389	psi-mi:thio_syny3(display_long)|uniprotkb:trxA(gene name)|psi-mi:trxA(display_short)|uniprotkb:slr0623(locus name)	psi-mi:q55614_syny3(display_long)|uniprotkb:livG(gene name)|psi-mi:livG(display_short)	psi-mi:"MI:0004"(affinity chromatography technology)	Mata-Cabana et al. (2007)	pubmed:17922517|imex:IM-11895	taxid:1111708(syny3)|taxid:1111708("Synechocystis sp. (strain PCC 6803 / Kazusa)")	taxid:1111708(syny3)|taxid:1111708("Synechocystis sp. (strain PCC 6803 / Kazusa)")	psi-mi:"MI:0914"(association)	psi-mi:"MI:0469"(IntAct)	intact:EBI-1641938|imex:IM-11895-1	author score:These proteins were identified in fraction I in at least two out of three indepemndent experiments undertaken.|intact-miscore:0.35	psi-mi:"MI:1060"(spoke expansion)	psi-mi:"MI:0499"(unspecified role)	psi-mi:"MI:0499"(unspecified role)	psi-mi:"MI:0496"(bait)	psi-mi:"MI:0498"(prey)	psi-mi:"MI:0326"(protein)	psi-mi:"MI:0326"(protein)	interpro:IPR013766(Thioredoxin domain)|interpro:IPR017937|interpro:IPR012336(Thioredoxin-like fold)|interpro:IPR005746(Thioredoxin)|go:"GO:0006662"(glycerol ether metabolic process)|go:"GO:0045454"(cell redox homeostasis)|go:"GO:0015035"(protein disulfide oxidoreductase activity)|go:"GO:0055114"(oxidation-reduction process)|go:"GO:0034599"(cellular response to oxidative stress)|go:"GO:0016671"(ox…	interpro:IPR027417|interpro:IPR003593(AAA+ ATPase, core)|interpro:IPR017781(ABC transporter, urea, ATP-binding protein, UrtD)|interpro:IPR017871|interpro:IPR003439(ABC transporter-like)|interpro:IPR029024|go:"GO:0016887"(ATPase activity)|go:"GO:0005524"(ATP binding)	psi-mi:"MI:0469"(intact)	-	-	figure legend:Table 1|comment:"\"These proteins were identified in fraction I; defined by the authors as arising from membranes \\"collected by centrifugation and the supernatant, which contained weakly associated membrane proteins \\".\""|caution:"\"Note the protein identified as sll1329 is incorrectly identified. The correct identifier should be slr1329 (confirmed by authors).\""|full coverage:…	taxid:-1(in vitro)|taxid:-1(In vitro)	-	2008-02-25	2014-10-16	rogid:7Kmdp/PlhePcbJx9Xkq+qA2C/sw1111708	rogid:8FPpKusRI9ZgBN8Krsf/iIpRwl41111708	intact-crc:FFE540B517EF27F2|rigid:x1TMM3t/Q9VuQh1SgVyQ7n7jq7g	FALSE	his tag:c-c|mutation increasing interaction:35-35	-	-	-	psi-mi:"MI:0082"(peptide massfingerprinting)	psi-mi:"MI:0082"(peptide massfingerprinting)	ENOG4105K63	ENOG4108IUY
uniprotkb:P52231	uniprotkb:P36265	intact:EBI-862916	intact:EBI-1608083	psi-mi:thio_syny3(display_long)|uniprotkb:trxA(gene name)|psi-mi:trxA(display_short)|uniprotkb:slr0623(locus name)	psi-mi:nusg_syny3(display_long)|uniprotkb:nusG(gene name)|psi-mi:nusG(display_short)|uniprotkb:sll1742(locus name)	psi-mi:"MI:0004"(affinity chromatography technology)	Mata-Cabana et al. (2007)	pubmed:17922517|imex:IM-11895	taxid:1111708(syny3)|taxid:1111708("Synechocystis sp. (strain PCC 6803 / Kazusa)")	taxid:1111708(syny3)|taxid:1111708("Synechocystis sp. (strain PCC 6803 / Kazusa)")	psi-mi:"MI:0914"(association)	psi-mi:"MI:0469"(IntAct)	intact:EBI-1641938|imex:IM-11895-1	author score:These proteins were identified in fraction I in at least two out of three indepemndent experiments undertaken.|intact-miscore:0.35	psi-mi:"MI:1060"(spoke expansion)	psi-mi:"MI:0499"(unspecified role)	psi-mi:"MI:0499"(unspecified role)	psi-mi:"MI:0496"(bait)	psi-mi:"MI:0498"(prey)	psi-mi:"MI:0326"(protein)	psi-mi:"MI:0326"(protein)	interpro:IPR013766(Thioredoxin domain)|interpro:IPR017937|interpro:IPR012336(Thioredoxin-like fold)|interpro:IPR005746(Thioredoxin)|go:"GO:0006662"(glycerol ether metabolic process)|go:"GO:0045454"(cell redox homeostasis)|go:"GO:0015035"(protein disulfide oxidoreductase activity)|go:"GO:0055114"(oxidation-reduction process)|go:"GO:0034599"(cellular response to oxidative stress)|go:"GO:0016671"(ox…	interpro:IPR008991(Translation protein SH3-like)|interpro:IPR014722(Translation protein SH3-like, subgroup)|interpro:IPR006645(Transcription antitermination protein, NusG, N-terminal)|interpro:IPR015869(Transcription antitermination protein, NusG, bacteria, conserved site)|interpro:IPR001062(Transcription antitermination protein, NusG)|interpro:IPR005824(KOW)|go:"GO:0032784"(regulation of DNA-tem…	psi-mi:"MI:0469"(intact)	-	-	figure legend:Table 1|comment:"\"These proteins were identified in fraction I; defined by the authors as arising from membranes \\"collected by centrifugation and the supernatant, which contained weakly associated membrane proteins \\".\""|caution:"\"Note the protein identified as sll1329 is incorrectly identified. The correct identifier should be slr1329 (confirmed by authors).\""|full coverage:…	taxid:-1(in vitro)|taxid:-1(In vitro)	-	2008-02-25	2014-10-16	rogid:7Kmdp/PlhePcbJx9Xkq+qA2C/sw1111708	rogid:Ynvj0C9z7LBd+T2uTtxYL7osO1s1111708	intact-crc:FFE540B517EF27F2|rigid:x1TMM3t/Q9VuQh1SgVyQ7n7jq7g	FALSE	his tag:c-c|mutation increasing interaction:35-35	-	-	-	psi-mi:"MI:0082"(peptide massfingerprinting)	psi-mi:"MI:0082"(peptide massfingerprinting)	ENOG4105K63	ENOG4105E5V
uniprotkb:P52231	uniprotkb:P72781	intact:EBI-862916	intact:EBI-1610283	psi-mi:thio_syny3(display_long)|uniprotkb:trxA(gene name)|psi-mi:trxA(display_short)|uniprotkb:slr0623(locus name)	psi-mi:p72781_syny3(display_long)|uniprotkb:slr1783(locus name)	psi-mi:"MI:0004"(affinity chromatography technology)	Mata-Cabana et al. (2007)	pubmed:17922517|imex:IM-11895	taxid:1111708(syny3)|taxid:1111708("Synechocystis sp. (strain PCC 6803 / Kazusa)")	taxid:1111708(syny3)|taxid:1111708("Synechocystis sp. (strain PCC 6803 / Kazusa)")	psi-mi:"MI:0914"(association)	psi-mi:"MI:0469"(IntAct)	intact:EBI-1641938|imex:IM-11895-1	author score:These proteins were identified in fraction I in at least two out of three indepemndent experiments undertaken.|intact-miscore:0.35	psi-mi:"MI:1060"(spoke expansion)	psi-mi:"MI:0499"(unspecified role)	psi-mi:"MI:0499"(unspecified role)	psi-mi:"MI:0496"(bait)	psi-mi:"MI:0498"(prey)	psi-mi:"MI:0326"(protein)	psi-mi:"MI:0326"(protein)	interpro:IPR013766(Thioredoxin domain)|interpro:IPR017937|interpro:IPR012336(Thioredoxin-like fold)|interpro:IPR005746(Thioredoxin)|go:"GO:0006662"(glycerol ether metabolic process)|go:"GO:0045454"(cell redox homeostasis)|go:"GO:0015035"(protein disulfide oxidoreductase activity)|go:"GO:0055114"(oxidation-reduction process)|go:"GO:0034599"(cellular response to oxidative stress)|go:"GO:0016671"(ox…	interpro:IPR016032(Signal transduction response regulator, C-terminal effector)|interpro:IPR011991(Winged helix repressor DNA-binding)|interpro:IPR000792(Bacterial regulatory protein, LuxR)|interpro:IPR001789(Signal transduction response regulator, receiver region)|interpro:IPR011006(CheY-like)|go:"GO:0000160"(phosphorelay signal transduction system)|go:"GO:0003677"(DNA binding)|go:"GO:0006351"(t…	psi-mi:"MI:0469"(intact)	-	-	figure legend:Table 1|comment:"\"These proteins were identified in fraction I; defined by the authors as arising from membranes \\"collected by centrifugation and the supernatant, which contained weakly associated membrane proteins \\".\""|caution:"\"Note the protein identified as sll1329 is incorrectly identified. The correct identifier should be slr1329 (confirmed by authors).\""|full coverage:…	taxid:-1(in vitro)|taxid:-1(In vitro)	-	2008-02-25	2014-10-16	rogid:7Kmdp/PlhePcbJx9Xkq+qA2C/sw1111708	rogid:9mTN0rylQGObxqSG5b0aCLWlvCg1111708	intact-crc:FFE540B517EF27F2|rigid:x1TMM3t/Q9VuQh1SgVyQ7n7jq7g	FALSE	his tag:c-c|mutation increasing interaction:35-35	-	-	-	psi-mi:"MI:0082"(peptide massfingerprinting)	psi-mi:"MI:0082"(peptide massfingerprinting)	ENOG4105K63	ENOG410763H
uniprotkb:P52231	uniprotkb:P74071	intact:EBI-862916	intact:EBI-1643456	psi-mi:thio_syny3(display_long)|uniprotkb:trxA(gene name)|psi-mi:trxA(display_short)|uniprotkb:slr0623(locus name)	psi-mi:rs2_syny3(display_long)|uniprotkb:rpsB(gene name)|psi-mi:rpsB(display_short)|uniprotkb:rps2(gene name synonym)|uniprotkb:sll1260(locus name)	psi-mi:"MI:0004"(affinity chromatography technology)	Mata-Cabana et al. (2007)	pubmed:17922517|imex:IM-11895	taxid:1111708(syny3)|taxid:1111708("Synechocystis sp. (strain PCC 6803 / Kazusa)")	taxid:1111708(syny3)|taxid:1111708("Synechocystis sp. (strain PCC 6803 / Kazusa)")	psi-mi:"MI:0914"(association)	psi-mi:"MI:0469"(IntAct)	intact:EBI-1641938|imex:IM-11895-1	author score:These proteins were identified in fraction I in at least two out of three indepemndent experiments undertaken.|intact-miscore:0.35	psi-mi:"MI:1060"(spoke expansion)	psi-mi:"MI:0499"(unspecified role)	psi-mi:"MI:0499"(unspecified role)	psi-mi:"MI:0496"(bait)	psi-mi:"MI:0498"(prey)	psi-mi:"MI:0326"(protein)	psi-mi:"MI:0326"(protein)	interpro:IPR013766(Thioredoxin domain)|interpro:IPR017937|interpro:IPR012336(Thioredoxin-like fold)|interpro:IPR005746(Thioredoxin)|go:"GO:0006662"(glycerol ether metabolic process)|go:"GO:0045454"(cell redox homeostasis)|go:"GO:0015035"(protein disulfide oxidoreductase activity)|go:"GO:0055114"(oxidation-reduction process)|go:"GO:0034599"(cellular response to oxidative stress)|go:"GO:0016671"(ox…	interpro:IPR023591|interpro:IPR018130|interpro:IPR005706(Ribosomal protein S2, bacterial-type)|interpro:IPR001865(Ribosomal protein S2)|go:"GO:0006412"(translation)|go:"GO:0003735"(structural constituent of ribosome)|go:"GO:0022627"(cytosolic small ribosomal subunit)	psi-mi:"MI:0469"(intact)	-	-	figure legend:Table 1|comment:"\"These proteins were identified in fraction I; defined by the authors as arising from membranes \\"collected by centrifugation and the supernatant, which contained weakly associated membrane proteins \\".\""|caution:"\"Note the protein identified as sll1329 is incorrectly identified. The correct identifier should be slr1329 (confirmed by authors).\""|full coverage:…	taxid:-1(in vitro)|taxid:-1(In vitro)	-	2008-02-25	2014-10-16	rogid:7Kmdp/PlhePcbJx9Xkq+qA2C/sw1111708	rogid:8PtGuUDvE6zl1S0PvkpPqP7dIDM1111708	intact-crc:FFE540B517EF27F2|rigid:x1TMM3t/Q9VuQh1SgVyQ7n7jq7g	FALSE	his tag:c-c|mutation increasing interaction:35-35	-	-	-	psi-mi:"MI:0082"(peptide massfingerprinting)	psi-mi:"MI:0082"(peptide massfingerprinting)	ENOG4105K63	ENOG4105CE9
uniprotkb:P52231	uniprotkb:P80505	intact:EBI-862916	intact:EBI-932919	psi-mi:thio_syny3(display_long)|uniprotkb:trxA(gene name)|psi-mi:trxA(display_short)|uniprotkb:slr0623(locus name)	psi-mi:g3p2_syny3(display_long)|uniprotkb:"NAD(P)-dependent glyceraldehyde-3-phosphate dehydrogenase"(gene name synonym)|uniprotkb:GAPDH 2(gene name synonym)|uniprotkb:gap2(gene name)|psi-mi:gap2(display_short)|uniprotkb:sll1342(locus name)	psi-mi:"MI:0004"(affinity chromatography technology)	Mata-Cabana et al. (2007)	pubmed:17922517|imex:IM-11895	taxid:1111708(syny3)|taxid:1111708("Synechocystis sp. (strain PCC 6803 / Kazusa)")	taxid:1111708(syny3)|taxid:1111708("Synechocystis sp. (strain PCC 6803 / Kazusa)")	psi-mi:"MI:0914"(association)	psi-mi:"MI:0469"(IntAct)	intact:EBI-1641938|imex:IM-11895-1	author score:These proteins were identified in fraction I in at least two out of three indepemndent experiments undertaken.|intact-miscore:0.53	psi-mi:"MI:1060"(spoke expansion)	psi-mi:"MI:0499"(unspecified role)	psi-mi:"MI:0499"(unspecified role)	psi-mi:"MI:0496"(bait)	psi-mi:"MI:0498"(prey)	psi-mi:"MI:0326"(protein)	psi-mi:"MI:0326"(protein)	interpro:IPR013766(Thioredoxin domain)|interpro:IPR017937|interpro:IPR012336(Thioredoxin-like fold)|interpro:IPR005746(Thioredoxin)|go:"GO:0006662"(glycerol ether metabolic process)|go:"GO:0045454"(cell redox homeostasis)|go:"GO:0015035"(protein disulfide oxidoreductase activity)|go:"GO:0055114"(oxidation-reduction process)|go:"GO:0034599"(cellular response to oxidative stress)|go:"GO:0016671"(ox…	interpro:IPR016040("NAD(P)-binding")|interpro:IPR006424(Glyceraldehyde-3-phosphate dehydrogenase, type I)|interpro:IPR020828|interpro:IPR020829|interpro:IPR020830|interpro:IPR020831|go:"GO:0006096"(glycolytic process)|go:"GO:0051287"(NAD binding)|go:"GO:0043891"("glyceraldehyde-3-phosphate dehydrogenase (NAD(P)+) (phosphorylating) activity")|go:"GO:0005737"(cytoplasm)|go:"GO:0050661"(NADP binding…	psi-mi:"MI:0469"(intact)	-	-	figure legend:Table 1|comment:"\"These proteins were identified in fraction I; defined by the authors as arising from membranes \\"collected by centrifugation and the supernatant, which contained weakly associated membrane proteins \\".\""|caution:"\"Note the protein identified as sll1329 is incorrectly identified. The correct identifier should be slr1329 (confirmed by authors).\""|full coverage:…	taxid:-1(in vitro)|taxid:-1(In vitro)	-	2008-02-25	2014-10-16	rogid:7Kmdp/PlhePcbJx9Xkq+qA2C/sw1111708	rogid:zqUDx0K2T5lRk/v/O8HYxr9WQiU1111708	intact-crc:FFE540B517EF27F2|rigid:x1TMM3t/Q9VuQh1SgVyQ7n7jq7g	FALSE	his tag:c-c|mutation increasing interaction:35-35	-	-	-	psi-mi:"MI:0082"(peptide massfingerprinting)	psi-mi:"MI:0082"(peptide massfingerprinting)	ENOG4105K63	ENOG4105C17
uniprotkb:P52231	uniprotkb:P73376	intact:EBI-862916	intact:EBI-1613816	psi-mi:thio_syny3(display_long)|uniprotkb:trxA(gene name)|psi-mi:trxA(display_short)|uniprotkb:slr0623(locus name)	psi-mi:sepf_syny3(display_long)|uniprotkb:sepF(gene name)|psi-mi:sepF(display_short)|uniprotkb:slr2073(locus name)	psi-mi:"MI:0004"(affinity chromatography technology)	Mata-Cabana et al. (2007)	pubmed:17922517|imex:IM-11895	taxid:1111708(syny3)|taxid:1111708("Synechocystis sp. (strain PCC 6803 / Kazusa)")	taxid:1111708(syny3)|taxid:1111708("Synechocystis sp. (strain PCC 6803 / Kazusa)")	psi-mi:"MI:0914"(association)	psi-mi:"MI:0469"(IntAct)	intact:EBI-1641938|imex:IM-11895-1	author score:These proteins were identified in fraction I in at least two out of three indepemndent experiments undertaken.|intact-miscore:0.35	psi-mi:"MI:1060"(spoke expansion)	psi-mi:"MI:0499"(unspecified role)	psi-mi:"MI:0499"(unspecified role)	psi-mi:"MI:0496"(bait)	psi-mi:"MI:0498"(prey)	psi-mi:"MI:0326"(protein)	psi-mi:"MI:0326"(protein)	interpro:IPR013766(Thioredoxin domain)|interpro:IPR017937|interpro:IPR012336(Thioredoxin-like fold)|interpro:IPR005746(Thioredoxin)|go:"GO:0006662"(glycerol ether metabolic process)|go:"GO:0045454"(cell redox homeostasis)|go:"GO:0015035"(protein disulfide oxidoreductase activity)|go:"GO:0055114"(oxidation-reduction process)|go:"GO:0034599"(cellular response to oxidative stress)|go:"GO:0016671"(ox…	interpro:IPR007561(Protein of unknown function DUF552)|interpro:IPR023052|go:"GO:0000917"(barrier septum assembly)|go:"GO:0005737"(cytoplasm)|go:"GO:0043093"(FtsZ-dependent cytokinesis)	psi-mi:"MI:0469"(intact)	-	-	figure legend:Table 1|comment:"\"These proteins were identified in fraction I; defined by the authors as arising from membranes \\"collected by centrifugation and the supernatant, which contained weakly associated membrane proteins \\".\""|caution:"\"Note the protein identified as sll1329 is incorrectly identified. The correct identifier should be slr1329 (confirmed by authors).\""|full coverage:…	taxid:-1(in vitro)|taxid:-1(In vitro)	-	2008-02-25	2014-10-16	rogid:7Kmdp/PlhePcbJx9Xkq+qA2C/sw1111708	rogid:qqSoWIJ0MSZ72wh6ASqZ0ehVUcI1111708	intact-crc:FFE540B517EF27F2|rigid:x1TMM3t/Q9VuQh1SgVyQ7n7jq7g	FALSE	his tag:c-c|mutation increasing interaction:35-35	-	-	-	psi-mi:"MI:0082"(peptide massfingerprinting)	psi-mi:"MI:0082"(peptide massfingerprinting)	ENOG4105K63	ENOG41080W8
uniprotkb:P52231	uniprotkb:P74737	intact:EBI-862916	intact:EBI-1643398	psi-mi:thio_syny3(display_long)|uniprotkb:trxA(gene name)|psi-mi:trxA(display_short)|uniprotkb:slr0623(locus name)	psi-mi:reca_syny3(display_long)|uniprotkb:recA(gene name)|psi-mi:recA(display_short)|uniprotkb:sll0569(locus name)|uniprotkb:Recombinase A(gene name synonym)	psi-mi:"MI:0004"(affinity chromatography technology)	Mata-Cabana et al. (2007)	pubmed:17922517|imex:IM-11895	taxid:1111708(syny3)|taxid:1111708("Synechocystis sp. (strain PCC 6803 / Kazusa)")	taxid:1111708(syny3)|taxid:1111708("Synechocystis sp. (strain PCC 6803 / Kazusa)")	psi-mi:"MI:0914"(association)	psi-mi:"MI:0469"(IntAct)	intact:EBI-1641938|imex:IM-11895-1	author score:These proteins were identified in fraction I in at least two out of three indepemndent experiments undertaken.|intact-miscore:0.35	psi-mi:"MI:1060"(spoke expansion)	psi-mi:"MI:0499"(unspecified role)	psi-mi:"MI:0499"(unspecified role)	psi-mi:"MI:0496"(bait)	psi-mi:"MI:0498"(prey)	psi-mi:"MI:0326"(protein)	psi-mi:"MI:0326"(protein)	interpro:IPR013766(Thioredoxin domain)|interpro:IPR017937|interpro:IPR012336(Thioredoxin-like fold)|interpro:IPR005746(Thioredoxin)|go:"GO:0006662"(glycerol ether metabolic process)|go:"GO:0045454"(cell redox homeostasis)|go:"GO:0015035"(protein disulfide oxidoreductase activity)|go:"GO:0055114"(oxidation-reduction process)|go:"GO:0034599"(cellular response to oxidative stress)|go:"GO:0016671"(ox…	interpro:IPR027417|interpro:IPR020587|interpro:IPR023400|interpro:IPR020588|interpro:IPR020584|interpro:IPR013765(RecA)|interpro:IPR003593(AAA+ ATPase, core)|go:"GO:0003684"(damaged DNA binding)|go:"GO:0009432"(SOS response)|go:"GO:0006281"(DNA repair)|go:"GO:0006310"(DNA recombination)|go:"GO:0003697"(single-stranded DNA binding)|go:"GO:0008094"(DNA-dependent ATPase activity)|go:"GO:0005524"(ATP…	psi-mi:"MI:0469"(intact)	-	-	figure legend:Table 1|comment:"\"These proteins were identified in fraction I; defined by the authors as arising from membranes \\"collected by centrifugation and the supernatant, which contained weakly associated membrane proteins \\".\""|caution:"\"Note the protein identified as sll1329 is incorrectly identified. The correct identifier should be slr1329 (confirmed by authors).\""|full coverage:…	taxid:-1(in vitro)|taxid:-1(In vitro)	-	2008-02-25	2014-10-16	rogid:7Kmdp/PlhePcbJx9Xkq+qA2C/sw1111708	rogid:G0QRzsbrIwgsS8CxjcDON9aQuJo1111708	intact-crc:FFE540B517EF27F2|rigid:x1TMM3t/Q9VuQh1SgVyQ7n7jq7g	FALSE	his tag:c-c|mutation increasing interaction:35-35	-	-	-	psi-mi:"MI:0082"(peptide massfingerprinting)	psi-mi:"MI:0082"(peptide massfingerprinting)	ENOG4105K63	ENOG4105C68
uniprotkb:P52231	uniprotkb:P73314	intact:EBI-862916	intact:EBI-862866	psi-mi:thio_syny3(display_long)|uniprotkb:trxA(gene name)|psi-mi:trxA(display_short)|uniprotkb:slr0623(locus name)	psi-mi:rs3_syny3(display_long)|uniprotkb:rpsC(gene name)|psi-mi:rpsC(display_short)|uniprotkb:rps3(gene name synonym)|uniprotkb:sll1804(locus name)	psi-mi:"MI:0004"(affinity chromatography technology)	Mata-Cabana et al. (2007)	pubmed:17922517|imex:IM-11895	taxid:1111708(syny3)|taxid:1111708("Synechocystis sp. (strain PCC 6803 / Kazusa)")	taxid:1111708(syny3)|taxid:1111708("Synechocystis sp. (strain PCC 6803 / Kazusa)")	psi-mi:"MI:0914"(association)	psi-mi:"MI:0469"(IntAct)	intact:EBI-1641938|imex:IM-11895-1	author score:These proteins were identified in fraction I in at least two out of three indepemndent experiments undertaken.|intact-miscore:0.69	psi-mi:"MI:1060"(spoke expansion)	psi-mi:"MI:0499"(unspecified role)	psi-mi:"MI:0499"(unspecified role)	psi-mi:"MI:0496"(bait)	psi-mi:"MI:0498"(prey)	psi-mi:"MI:0326"(protein)	psi-mi:"MI:0326"(protein)	interpro:IPR013766(Thioredoxin domain)|interpro:IPR017937|interpro:IPR012336(Thioredoxin-like fold)|interpro:IPR005746(Thioredoxin)|go:"GO:0006662"(glycerol ether metabolic process)|go:"GO:0045454"(cell redox homeostasis)|go:"GO:0015035"(protein disulfide oxidoreductase activity)|go:"GO:0055114"(oxidation-reduction process)|go:"GO:0034599"(cellular response to oxidative stress)|go:"GO:0016671"(ox…	interpro:IPR018280|interpro:IPR001351(Ribosomal protein S3, C-terminal)|interpro:IPR005704(Ribosomal protein S3, bacterial)|interpro:IPR004044(K Homology, type 2)|interpro:IPR009019(K Homology, prokaryotic type)|interpro:IPR015946(K homology-like, alpha/beta)|interpro:IPR004087(K Homology)|go:"GO:0003735"(structural constituent of ribosome)|go:"GO:0019843"(rRNA binding)|go:"GO:0003729"(mRNA bindi…	psi-mi:"MI:0469"(intact)	-	-	figure legend:Table 1|comment:"\"These proteins were identified in fraction I; defined by the authors as arising from membranes \\"collected by centrifugation and the supernatant, which contained weakly associated membrane proteins \\".\""|caution:"\"Note the protein identified as sll1329 is incorrectly identified. The correct identifier should be slr1329 (confirmed by authors).\""|full coverage:…	taxid:-1(in vitro)|taxid:-1(In vitro)	-	2008-02-25	2014-10-16	rogid:7Kmdp/PlhePcbJx9Xkq+qA2C/sw1111708	rogid:pufWjJDtNMe2q9BPXE464d+jxKU1111708	intact-crc:FFE540B517EF27F2|rigid:x1TMM3t/Q9VuQh1SgVyQ7n7jq7g	FALSE	his tag:c-c|mutation increasing interaction:35-35	-	-	-	psi-mi:"MI:0082"(peptide massfingerprinting)	psi-mi:"MI:0082"(peptide massfingerprinting)	ENOG4105K63	ENOG4105CKE
uniprotkb:P52231	uniprotkb:P73297	intact:EBI-862916	intact:EBI-1643414	psi-mi:thio_syny3(display_long)|uniprotkb:trxA(gene name)|psi-mi:trxA(display_short)|uniprotkb:slr0623(locus name)	psi-mi:rpoa_syny3(display_long)|uniprotkb:rpoA(gene name)|psi-mi:rpoA(display_short)|uniprotkb:sll1818(locus name)|uniprotkb:Transcriptase subunit alpha(gene name synonym)|uniprotkb:RNA polymerase subunit alpha(gene name synonym)	psi-mi:"MI:0004"(affinity chromatography technology)	Mata-Cabana et al. (2007)	pubmed:17922517|imex:IM-11895	taxid:1111708(syny3)|taxid:1111708("Synechocystis sp. (strain PCC 6803 / Kazusa)")	taxid:1111708(syny3)|taxid:1111708("Synechocystis sp. (strain PCC 6803 / Kazusa)")	psi-mi:"MI:0914"(association)	psi-mi:"MI:0469"(IntAct)	intact:EBI-1641938|imex:IM-11895-1	author score:These proteins were identified in fraction I in at least two out of three indepemndent experiments undertaken.|intact-miscore:0.35	psi-mi:"MI:1060"(spoke expansion)	psi-mi:"MI:0499"(unspecified role)	psi-mi:"MI:0499"(unspecified role)	psi-mi:"MI:0496"(bait)	psi-mi:"MI:0498"(prey)	psi-mi:"MI:0326"(protein)	psi-mi:"MI:0326"(protein)	interpro:IPR013766(Thioredoxin domain)|interpro:IPR017937|interpro:IPR012336(Thioredoxin-like fold)|interpro:IPR005746(Thioredoxin)|go:"GO:0006662"(glycerol ether metabolic process)|go:"GO:0045454"(cell redox homeostasis)|go:"GO:0015035"(protein disulfide oxidoreductase activity)|go:"GO:0055114"(oxidation-reduction process)|go:"GO:0034599"(cellular response to oxidative stress)|go:"GO:0016671"(ox…	interpro:IPR011260(RNA polymerase, alpha subunit, C-terminal)|interpro:IPR003583(Helix-hairpin-helix DNA-binding, class 1)|interpro:IPR011773(DNA-directed RNA polymerase, alpha subunit)|interpro:IPR011263(DNA-directed RNA polymerase, RpoA/D/Rpb3-type)|interpro:IPR009025(DNA-directed RNA polymerase, RBP11-like)|interpro:IPR011262(DNA-directed RNA polymerase, insert)|go:"GO:0006351"(transcription, …	psi-mi:"MI:0469"(intact)	-	-	figure legend:Table 1|comment:"\"These proteins were identified in fraction I; defined by the authors as arising from membranes \\"collected by centrifugation and the supernatant, which contained weakly associated membrane proteins \\".\""|caution:"\"Note the protein identified as sll1329 is incorrectly identified. The correct identifier should be slr1329 (confirmed by authors).\""|full coverage:…	taxid:-1(in vitro)|taxid:-1(In vitro)	-	2008-02-25	2014-10-16	rogid:7Kmdp/PlhePcbJx9Xkq+qA2C/sw1111708	rogid:/2I3PTez5/7Ql8UPoKiLsMo/2Gg1111708	intact-crc:FFE540B517EF27F2|rigid:x1TMM3t/Q9VuQh1SgVyQ7n7jq7g	FALSE	his tag:c-c|mutation increasing interaction:35-35	-	-	-	psi-mi:"MI:0082"(peptide massfingerprinting)	psi-mi:"MI:0082"(peptide massfingerprinting)	ENOG4105K63	ENOG4105CTF
uniprotkb:P52231	uniprotkb:P73405	intact:EBI-862916	intact:EBI-1613957	psi-mi:thio_syny3(display_long)|uniprotkb:trxA(gene name)|psi-mi:trxA(display_short)|uniprotkb:slr0623(locus name)	psi-mi:p73405_syny3(display_long)|uniprotkb:pdhB(gene name)|psi-mi:pdhB(display_short)	psi-mi:"MI:0004"(affinity chromatography technology)	Mata-Cabana et al. (2007)	pubmed:17922517|imex:IM-11895	taxid:1111708(syny3)|taxid:1111708("Synechocystis sp. (strain PCC 6803 / Kazusa)")	taxid:1111708(syny3)|taxid:1111708("Synechocystis sp. (strain PCC 6803 / Kazusa)")	psi-mi:"MI:0914"(association)	psi-mi:"MI:0469"(IntAct)	intact:EBI-1641938|imex:IM-11895-1	author score:These proteins were identified in fraction I in at least two out of three indepemndent experiments undertaken.|intact-miscore:0.35	psi-mi:"MI:1060"(spoke expansion)	psi-mi:"MI:0499"(unspecified role)	psi-mi:"MI:0499"(unspecified role)	psi-mi:"MI:0496"(bait)	psi-mi:"MI:0498"(prey)	psi-mi:"MI:0326"(protein)	psi-mi:"MI:0326"(protein)	interpro:IPR013766(Thioredoxin domain)|interpro:IPR017937|interpro:IPR012336(Thioredoxin-like fold)|interpro:IPR005746(Thioredoxin)|go:"GO:0006662"(glycerol ether metabolic process)|go:"GO:0045454"(cell redox homeostasis)|go:"GO:0015035"(protein disulfide oxidoreductase activity)|go:"GO:0055114"(oxidation-reduction process)|go:"GO:0034599"(cellular response to oxidative stress)|go:"GO:0016671"(ox…	interpro:IPR005476(Transketolase, C-terminal)|interpro:IPR005475(Transketolase, central region)|interpro:IPR009014(Transketolase, C-terminal/Pyruvate-ferredoxin oxidoreductase, domain II)|interpro:IPR029061|go:"GO:0003824"(catalytic activity)	psi-mi:"MI:0469"(intact)	-	-	figure legend:Table 1|comment:"\"These proteins were identified in fraction I; defined by the authors as arising from membranes \\"collected by centrifugation and the supernatant, which contained weakly associated membrane proteins \\".\""|caution:"\"Note the protein identified as sll1329 is incorrectly identified. The correct identifier should be slr1329 (confirmed by authors).\""|full coverage:…	taxid:-1(in vitro)|taxid:-1(In vitro)	-	2008-02-25	2014-10-16	rogid:7Kmdp/PlhePcbJx9Xkq+qA2C/sw1111708	rogid:TIPlqXNPrJ1+nJL94+ToImJch541111708	intact-crc:FFE540B517EF27F2|rigid:x1TMM3t/Q9VuQh1SgVyQ7n7jq7g	FALSE	his tag:c-c|mutation increasing interaction:35-35	-	-	-	psi-mi:"MI:0082"(peptide massfingerprinting)	psi-mi:"MI:0082"(peptide massfingerprinting)	ENOG4105K63	ENOG4105CPP
uniprotkb:P52231	uniprotkb:P74665	intact:EBI-862916	intact:EBI-1625403	psi-mi:thio_syny3(display_long)|uniprotkb:trxA(gene name)|psi-mi:trxA(display_short)|uniprotkb:slr0623(locus name)	psi-mi:p74665_syny3(display_long)|uniprotkb:gst1(gene name)|psi-mi:gst1(display_short)	psi-mi:"MI:0004"(affinity chromatography technology)	Mata-Cabana et al. (2007)	pubmed:17922517|imex:IM-11895	taxid:1111708(syny3)|taxid:1111708("Synechocystis sp. (strain PCC 6803 / Kazusa)")	taxid:1111708(syny3)|taxid:1111708("Synechocystis sp. (strain PCC 6803 / Kazusa)")	psi-mi:"MI:0914"(association)	psi-mi:"MI:0469"(IntAct)	intact:EBI-1641938|imex:IM-11895-1	author score:These proteins were identified in fraction I in at least two out of three indepemndent experiments undertaken.|intact-miscore:0.35	psi-mi:"MI:1060"(spoke expansion)	psi-mi:"MI:0499"(unspecified role)	psi-mi:"MI:0499"(unspecified role)	psi-mi:"MI:0496"(bait)	psi-mi:"MI:0498"(prey)	psi-mi:"MI:0326"(protein)	psi-mi:"MI:0326"(protein)	interpro:IPR013766(Thioredoxin domain)|interpro:IPR017937|interpro:IPR012336(Thioredoxin-like fold)|interpro:IPR005746(Thioredoxin)|go:"GO:0006662"(glycerol ether metabolic process)|go:"GO:0045454"(cell redox homeostasis)|go:"GO:0015035"(protein disulfide oxidoreductase activity)|go:"GO:0055114"(oxidation-reduction process)|go:"GO:0034599"(cellular response to oxidative stress)|go:"GO:0016671"(ox…	interpro:IPR012336(Thioredoxin-like fold)|interpro:IPR004045(Glutathione S-transferase, N-terminal)|interpro:IPR010987(Glutathione S-transferase, C-terminal-like)|go:"GO:0016740"(transferase activity)	psi-mi:"MI:0469"(intact)	-	-	figure legend:Table 1|comment:"\"These proteins were identified in fraction I; defined by the authors as arising from membranes \\"collected by centrifugation and the supernatant, which contained weakly associated membrane proteins \\".\""|caution:"\"Note the protein identified as sll1329 is incorrectly identified. The correct identifier should be slr1329 (confirmed by authors).\""|full coverage:…	taxid:-1(in vitro)|taxid:-1(In vitro)	-	2008-02-25	2014-10-16	rogid:7Kmdp/PlhePcbJx9Xkq+qA2C/sw1111708	rogid:4Fl2WsRmbJIOUar7nY8AUm3PjtI1111708	intact-crc:FFE540B517EF27F2|rigid:x1TMM3t/Q9VuQh1SgVyQ7n7jq7g	FALSE	his tag:c-c|mutation increasing interaction:35-35	-	-	-	psi-mi:"MI:0082"(peptide massfingerprinting)	psi-mi:"MI:0082"(peptide massfingerprinting)	ENOG4105K63	ENOG4107TV8
uniprotkb:P52231	uniprotkb:P74152	intact:EBI-862916	intact:EBI-1643517	psi-mi:thio_syny3(display_long)|uniprotkb:trxA(gene name)|psi-mi:trxA(display_short)|uniprotkb:slr0623(locus name)	psi-mi:p74152_syny3(display_long)|uniprotkb:slr1467(locus name)	psi-mi:"MI:0004"(affinity chromatography technology)	Mata-Cabana et al. (2007)	pubmed:17922517|imex:IM-11895	taxid:1111708(syny3)|taxid:1111708("Synechocystis sp. (strain PCC 6803 / Kazusa)")	taxid:1111708(syny3)|taxid:1111708("Synechocystis sp. (strain PCC 6803 / Kazusa)")	psi-mi:"MI:0914"(association)	psi-mi:"MI:0469"(IntAct)	intact:EBI-1641938|imex:IM-11895-1	author score:These proteins were identified in fraction I in at least two out of three indepemndent experiments undertaken.|intact-miscore:0.35	psi-mi:"MI:1060"(spoke expansion)	psi-mi:"MI:0499"(unspecified role)	psi-mi:"MI:0499"(unspecified role)	psi-mi:"MI:0496"(bait)	psi-mi:"MI:0498"(prey)	psi-mi:"MI:0326"(protein)	psi-mi:"MI:0326"(protein)	interpro:IPR013766(Thioredoxin domain)|interpro:IPR017937|interpro:IPR012336(Thioredoxin-like fold)|interpro:IPR005746(Thioredoxin)|go:"GO:0006662"(glycerol ether metabolic process)|go:"GO:0045454"(cell redox homeostasis)|go:"GO:0015035"(protein disulfide oxidoreductase activity)|go:"GO:0055114"(oxidation-reduction process)|go:"GO:0034599"(cellular response to oxidative stress)|go:"GO:0016671"(ox…	interpro:IPR003722("Cobalamin (vitamin B12) biosynthesis CobH/CbiC, precorrin-8X methylmutase, core")|go:"GO:0009236"(cobalamin biosynthetic process)|go:"GO:0016993"(precorrin-8X methylmutase activity)	psi-mi:"MI:0469"(intact)	-	-	figure legend:Table 1|comment:"\"These proteins were identified in fraction I; defined by the authors as arising from membranes \\"collected by centrifugation and the supernatant, which contained weakly associated membrane proteins \\".\""|caution:"\"Note the protein identified as sll1329 is incorrectly identified. The correct identifier should be slr1329 (confirmed by authors).\""|full coverage:…	taxid:-1(in vitro)|taxid:-1(In vitro)	-	2008-02-25	2014-10-16	rogid:7Kmdp/PlhePcbJx9Xkq+qA2C/sw1111708	rogid:70LzCJ7LbMlZ2e7tCebQr53/sOA1111708	intact-crc:FFE540B517EF27F2|rigid:x1TMM3t/Q9VuQh1SgVyQ7n7jq7g	FALSE	his tag:c-c|mutation increasing interaction:35-35	-	-	-	psi-mi:"MI:0082"(peptide massfingerprinting)	psi-mi:"MI:0082"(peptide massfingerprinting)	ENOG4105K63	ENOG4108N0P
uniprotkb:P52231	uniprotkb:P74227	intact:EBI-862916	intact:EBI-862703|intact:EBI-1611393	psi-mi:thio_syny3(display_long)|uniprotkb:trxA(gene name)|psi-mi:trxA(display_short)|uniprotkb:slr0623(locus name)	psi-mi:eftu_syny3(display_long)|uniprotkb:tuf(gene name)|psi-mi:tuf(display_short)|uniprotkb:tufA(gene name synonym)|uniprotkb:sll1099(locus name)	psi-mi:"MI:0004"(affinity chromatography technology)	Mata-Cabana et al. (2007)	pubmed:17922517|imex:IM-11895	taxid:1111708(syny3)|taxid:1111708("Synechocystis sp. (strain PCC 6803 / Kazusa)")	taxid:1111708(syny3)|taxid:1111708("Synechocystis sp. (strain PCC 6803 / Kazusa)")	psi-mi:"MI:0914"(association)	psi-mi:"MI:0469"(IntAct)	intact:EBI-1641938|imex:IM-11895-1	author score:These proteins were identified in fraction I in at least two out of three indepemndent experiments undertaken.|intact-miscore:0.69	psi-mi:"MI:1060"(spoke expansion)	psi-mi:"MI:0499"(unspecified role)	psi-mi:"MI:0499"(unspecified role)	psi-mi:"MI:0496"(bait)	psi-mi:"MI:0498"(prey)	psi-mi:"MI:0326"(protein)	psi-mi:"MI:0326"(protein)	interpro:IPR013766(Thioredoxin domain)|interpro:IPR017937|interpro:IPR012336(Thioredoxin-like fold)|interpro:IPR005746(Thioredoxin)|go:"GO:0006662"(glycerol ether metabolic process)|go:"GO:0045454"(cell redox homeostasis)|go:"GO:0015035"(protein disulfide oxidoreductase activity)|go:"GO:0055114"(oxidation-reduction process)|go:"GO:0034599"(cellular response to oxidative stress)|go:"GO:0016671"(ox…	interpro:IPR009000(Translation elongation and initiation factors/Ribosomal, beta-barrel)|interpro:IPR004160(Translation elongation factor EFTu/EF1A, C-terminal)|interpro:IPR004541(Translation elongation factor EFTu/EF1A, bacterial and organelle)|interpro:IPR004161(Translation elongation factor EFTu/EF1A, domain 2)|interpro:IPR009001(Translation elongation factor EF1A/initiation factor IF2gamma, C…	psi-mi:"MI:0469"(intact)	-	-	figure legend:Table 1|comment:"\"These proteins were identified in fraction I; defined by the authors as arising from membranes \\"collected by centrifugation and the supernatant, which contained weakly associated membrane proteins \\".\""|caution:"\"Note the protein identified as sll1329 is incorrectly identified. The correct identifier should be slr1329 (confirmed by authors).\""|full coverage:…	taxid:-1(in vitro)|taxid:-1(In vitro)	-	2008-02-25	2014-10-16	rogid:7Kmdp/PlhePcbJx9Xkq+qA2C/sw1111708	rogid:/5ZZwFYPCCp7NxuN9+FU43rDYmo1111708	intact-crc:FFE540B517EF27F2|rigid:x1TMM3t/Q9VuQh1SgVyQ7n7jq7g	FALSE	his tag:c-c|mutation increasing interaction:35-35	-	-	-	psi-mi:"MI:0082"(peptide massfingerprinting)	psi-mi:"MI:0082"(peptide massfingerprinting)	ENOG4105K63	ENOG4105CGV
uniprotkb:P52231	uniprotkb:Q55589	intact:EBI-862916	intact:EBI-1641983	psi-mi:thio_syny3(display_long)|uniprotkb:trxA(gene name)|psi-mi:trxA(display_short)|uniprotkb:slr0623(locus name)	psi-mi:q55589_syny3(display_long)|uniprotkb:slr0374(locus name)	psi-mi:"MI:0004"(affinity chromatography technology)	Mata-Cabana et al. (2007)	pubmed:17922517|imex:IM-11895	taxid:1111708(syny3)|taxid:1111708("Synechocystis sp. (strain PCC 6803 / Kazusa)")	taxid:1111708(syny3)|taxid:1111708("Synechocystis sp. (strain PCC 6803 / Kazusa)")	psi-mi:"MI:0914"(association)	psi-mi:"MI:0469"(IntAct)	intact:EBI-1641938|imex:IM-11895-1	author score:These proteins were identified in fraction I in at least two out of three indepemndent experiments undertaken.|intact-miscore:0.35	psi-mi:"MI:1060"(spoke expansion)	psi-mi:"MI:0499"(unspecified role)	psi-mi:"MI:0499"(unspecified role)	psi-mi:"MI:0496"(bait)	psi-mi:"MI:0498"(prey)	psi-mi:"MI:0326"(protein)	psi-mi:"MI:0326"(protein)	interpro:IPR013766(Thioredoxin domain)|interpro:IPR017937|interpro:IPR012336(Thioredoxin-like fold)|interpro:IPR005746(Thioredoxin)|go:"GO:0006662"(glycerol ether metabolic process)|go:"GO:0045454"(cell redox homeostasis)|go:"GO:0015035"(protein disulfide oxidoreductase activity)|go:"GO:0055114"(oxidation-reduction process)|go:"GO:0034599"(cellular response to oxidative stress)|go:"GO:0016671"(ox…	interpro:IPR003959(AAA ATPase, core)|interpro:IPR003593(AAA+ ATPase, core)|interpro:IPR027417|go:"GO:0051301"(cell division)|go:"GO:0005524"(ATP binding)	psi-mi:"MI:0469"(intact)	-	-	figure legend:Table 1|comment:"\"These proteins were identified in fraction I; defined by the authors as arising from membranes \\"collected by centrifugation and the supernatant, which contained weakly associated membrane proteins \\".\""|caution:"\"Note the protein identified as sll1329 is incorrectly identified. The correct identifier should be slr1329 (confirmed by authors).\""|full coverage:…	taxid:-1(in vitro)|taxid:-1(In vitro)	-	2008-02-25	2014-10-16	rogid:7Kmdp/PlhePcbJx9Xkq+qA2C/sw1111708	rogid:knNHOabjTSjsz2N3IoTFxbO/IpU1111708	intact-crc:FFE540B517EF27F2|rigid:x1TMM3t/Q9VuQh1SgVyQ7n7jq7g	FALSE	his tag:c-c|mutation increasing interaction:35-35	-	-	-	psi-mi:"MI:0082"(peptide massfingerprinting)	psi-mi:"MI:0082"(peptide massfingerprinting)	ENOG4105K63	ENOG4105DS9
uniprotkb:P52231	uniprotkb:P27179	intact:EBI-862916	intact:EBI-595416	psi-mi:thio_syny3(display_long)|uniprotkb:trxA(gene name)|psi-mi:trxA(display_short)|uniprotkb:slr0623(locus name)	psi-mi:atpa_syny3(display_long)|uniprotkb:ATP synthase F1 sector subunit alpha(gene name synonym)|uniprotkb:atpA(gene name)|psi-mi:atpA(display_short)|uniprotkb:sll1326(locus name)|uniprotkb:F-ATPase subunit alpha(gene name synonym)	psi-mi:"MI:0004"(affinity chromatography technology)	Mata-Cabana et al. (2007)	pubmed:17922517|imex:IM-11895	taxid:1111708(syny3)|taxid:1111708("Synechocystis sp. (strain PCC 6803 / Kazusa)")	taxid:1111708(syny3)|taxid:1111708("Synechocystis sp. (strain PCC 6803 / Kazusa)")	psi-mi:"MI:0914"(association)	psi-mi:"MI:0469"(IntAct)	intact:EBI-1641938|imex:IM-11895-1	author score:These proteins were identified in fraction I in at least two out of three indepemndent experiments undertaken.|intact-miscore:0.35	psi-mi:"MI:1060"(spoke expansion)	psi-mi:"MI:0499"(unspecified role)	psi-mi:"MI:0499"(unspecified role)	psi-mi:"MI:0496"(bait)	psi-mi:"MI:0498"(prey)	psi-mi:"MI:0326"(protein)	psi-mi:"MI:0326"(protein)	interpro:IPR013766(Thioredoxin domain)|interpro:IPR017937|interpro:IPR012336(Thioredoxin-like fold)|interpro:IPR005746(Thioredoxin)|go:"GO:0006662"(glycerol ether metabolic process)|go:"GO:0045454"(cell redox homeostasis)|go:"GO:0015035"(protein disulfide oxidoreductase activity)|go:"GO:0055114"(oxidation-reduction process)|go:"GO:0034599"(cellular response to oxidative stress)|go:"GO:0016671"(ox…	interpro:IPR027417|interpro:IPR000194(ATPase, F1/V1/A1 complex, alpha/beta subunit, nucleotide-binding)|interpro:IPR004100(ATPase, F1/V1/A1 complex, alpha/beta subunit, N-terminal)|interpro:IPR000793(ATPase, F1/V1/A1 complex, alpha/beta subunit, C-terminal)|interpro:IPR023366|interpro:IPR005294(ATPase, F1 complex, alpha subunit)|interpro:IPR020003|go:"GO:0042777"(plasma membrane ATP synthesis cou…	psi-mi:"MI:0469"(intact)	-	-	figure legend:Table 1|comment:"\"These proteins were identified in fraction I; defined by the authors as arising from membranes \\"collected by centrifugation and the supernatant, which contained weakly associated membrane proteins \\".\""|caution:"\"Note the protein identified as sll1329 is incorrectly identified. The correct identifier should be slr1329 (confirmed by authors).\""|full coverage:…	taxid:-1(in vitro)|taxid:-1(In vitro)	-	2008-02-25	2014-10-16	rogid:7Kmdp/PlhePcbJx9Xkq+qA2C/sw1111708	rogid:452Ebk1tU1wSLcytH9yO5IRliG41111708	intact-crc:FFE540B517EF27F2|rigid:x1TMM3t/Q9VuQh1SgVyQ7n7jq7g	FALSE	his tag:c-c|mutation increasing interaction:35-35	-	-	-	psi-mi:"MI:0082"(peptide massfingerprinting)	psi-mi:"MI:0082"(peptide massfingerprinting)	ENOG4105K63	ENOG4105CDG
uniprotkb:P52231	uniprotkb:P72659	intact:EBI-862916	intact:EBI-1609465	psi-mi:thio_syny3(display_long)|uniprotkb:trxA(gene name)|psi-mi:trxA(display_short)|uniprotkb:slr0623(locus name)	psi-mi:pnp_syny3(display_long)|uniprotkb:pnp(gene name)|psi-mi:pnp(display_short)|uniprotkb:Polynucleotide phosphorylase(gene name synonym)|uniprotkb:sll1043(locus name)	psi-mi:"MI:0004"(affinity chromatography technology)	Mata-Cabana et al. (2007)	pubmed:17922517|imex:IM-11895	taxid:1111708(syny3)|taxid:1111708("Synechocystis sp. (strain PCC 6803 / Kazusa)")	taxid:1111708(syny3)|taxid:1111708("Synechocystis sp. (strain PCC 6803 / Kazusa)")	psi-mi:"MI:0914"(association)	psi-mi:"MI:0469"(IntAct)	intact:EBI-1641938|imex:IM-11895-1	author score:These proteins were identified in fraction I in at least two out of three indepemndent experiments undertaken.|intact-miscore:0.35	psi-mi:"MI:1060"(spoke expansion)	psi-mi:"MI:0499"(unspecified role)	psi-mi:"MI:0499"(unspecified role)	psi-mi:"MI:0496"(bait)	psi-mi:"MI:0498"(prey)	psi-mi:"MI:0326"(protein)	psi-mi:"MI:0326"(protein)	interpro:IPR013766(Thioredoxin domain)|interpro:IPR017937|interpro:IPR012336(Thioredoxin-like fold)|interpro:IPR005746(Thioredoxin)|go:"GO:0006662"(glycerol ether metabolic process)|go:"GO:0045454"(cell redox homeostasis)|go:"GO:0015035"(protein disulfide oxidoreductase activity)|go:"GO:0055114"(oxidation-reduction process)|go:"GO:0034599"(cellular response to oxidative stress)|go:"GO:0016671"(ox…	interpro:IPR027408|interpro:IPR022967|interpro:IPR020568|interpro:IPR003029(S1, RNA binding)|interpro:IPR015848(Polynucleotide phosphorylase, phosphorolytic RNA-binding, bacterial/organelle-type)|interpro:IPR012162(Polyribonucleotide nucleotidyltransferase)|interpro:IPR012340(Nucleic acid-binding, OB-fold)|interpro:IPR004088(K Homology, type 1)|interpro:IPR004087(K Homology)|interpro:IPR015847(Ex…	psi-mi:"MI:0469"(intact)	-	-	figure legend:Table 1|comment:"\"These proteins were identified in fraction I; defined by the authors as arising from membranes \\"collected by centrifugation and the supernatant, which contained weakly associated membrane proteins \\".\""|caution:"\"Note the protein identified as sll1329 is incorrectly identified. The correct identifier should be slr1329 (confirmed by authors).\""|full coverage:…	taxid:-1(in vitro)|taxid:-1(In vitro)	-	2008-02-25	2014-10-16	rogid:7Kmdp/PlhePcbJx9Xkq+qA2C/sw1111708	rogid:y5baltrPsmNYa7n/S24ShKDoJKA1111708	intact-crc:FFE540B517EF27F2|rigid:x1TMM3t/Q9VuQh1SgVyQ7n7jq7g	FALSE	his tag:c-c|mutation increasing interaction:35-35	-	-	-	psi-mi:"MI:0082"(peptide massfingerprinting)	psi-mi:"MI:0082"(peptide massfingerprinting)	ENOG4105K63	ENOG4105C62
uniprotkb:P52231	uniprotkb:P72854	intact:EBI-862916	intact:EBI-862835|intact:EBI-1610728	psi-mi:thio_syny3(display_long)|uniprotkb:trxA(gene name)|psi-mi:trxA(display_short)|uniprotkb:slr0623(locus name)	psi-mi:sir_syny3(display_long)|uniprotkb:sir(gene name)|psi-mi:sir(display_short)|uniprotkb:slr0963(locus name)	psi-mi:"MI:0004"(affinity chromatography technology)	Mata-Cabana et al. (2007)	pubmed:17922517|imex:IM-11895	taxid:1111708(syny3)|taxid:1111708("Synechocystis sp. (strain PCC 6803 / Kazusa)")	taxid:1111708(syny3)|taxid:1111708("Synechocystis sp. (strain PCC 6803 / Kazusa)")	psi-mi:"MI:0914"(association)	psi-mi:"MI:0469"(IntAct)	intact:EBI-1641938|imex:IM-11895-1	author score:These proteins were identified in fraction I in at least two out of three indepemndent experiments undertaken.|intact-miscore:0.59	psi-mi:"MI:1060"(spoke expansion)	psi-mi:"MI:0499"(unspecified role)	psi-mi:"MI:0499"(unspecified role)	psi-mi:"MI:0496"(bait)	psi-mi:"MI:0498"(prey)	psi-mi:"MI:0326"(protein)	psi-mi:"MI:0326"(protein)	interpro:IPR013766(Thioredoxin domain)|interpro:IPR017937|interpro:IPR012336(Thioredoxin-like fold)|interpro:IPR005746(Thioredoxin)|go:"GO:0006662"(glycerol ether metabolic process)|go:"GO:0045454"(cell redox homeostasis)|go:"GO:0015035"(protein disulfide oxidoreductase activity)|go:"GO:0055114"(oxidation-reduction process)|go:"GO:0034599"(cellular response to oxidative stress)|go:"GO:0016671"(ox…	interpro:IPR011787(Sulphite reductase, ferredoxin dependent)|interpro:IPR006066(Nitrite and sulphite reductase iron-sulphur/siroheme-binding site)|interpro:IPR006067(Nitrite and sulphite reductase 4Fe-4S region)|interpro:IPR005117(Nitrite/sulphite reductase, hemoprotein beta-component, ferrodoxin-like)|go:"GO:0050311"("sulfite reductase (ferredoxin) activity")|go:"GO:0020037"(heme binding)|go:"GO…	psi-mi:"MI:0469"(intact)	-	-	figure legend:Table 1|comment:"\"These proteins were identified in fraction I; defined by the authors as arising from membranes \\"collected by centrifugation and the supernatant, which contained weakly associated membrane proteins \\".\""|caution:"\"Note the protein identified as sll1329 is incorrectly identified. The correct identifier should be slr1329 (confirmed by authors).\""|full coverage:…	taxid:-1(in vitro)|taxid:-1(In vitro)	-	2008-02-25	2014-10-16	rogid:7Kmdp/PlhePcbJx9Xkq+qA2C/sw1111708	rogid:u2NHt2xw122ayP1lINGJWXCvRao1111708	intact-crc:FFE540B517EF27F2|rigid:x1TMM3t/Q9VuQh1SgVyQ7n7jq7g	FALSE	his tag:c-c|mutation increasing interaction:35-35	-	-	-	psi-mi:"MI:0082"(peptide massfingerprinting)	psi-mi:"MI:0082"(peptide massfingerprinting)	ENOG4105K63	ENOG4107QHM
uniprotkb:P52231	uniprotkb:Q05972	intact:EBI-862916	intact:EBI-862119|intact:EBI-1615327|uniprotkb:P73379	psi-mi:thio_syny3(display_long)|uniprotkb:trxA(gene name)|psi-mi:trxA(display_short)|uniprotkb:slr0623(locus name)	psi-mi:ch601_syny3(display_long)|uniprotkb:Protein Cpn60 1(gene name synonym)|uniprotkb:GroEL protein 1(gene name synonym)|uniprotkb:groL1(gene name)|psi-mi:groL1(display_short)|uniprotkb:cpn60-1(gene name synonym)|uniprotkb:groEL1(gene name synonym)|uniprotkb:groEL-1(gene name synonym)|uniprotkb:slr2076(locus name)	psi-mi:"MI:0004"(affinity chromatography technology)	Mata-Cabana et al. (2007)	pubmed:17922517|imex:IM-11895	taxid:1111708(syny3)|taxid:1111708("Synechocystis sp. (strain PCC 6803 / Kazusa)")	taxid:1111708(syny3)|taxid:1111708("Synechocystis sp. (strain PCC 6803 / Kazusa)")	psi-mi:"MI:0914"(association)	psi-mi:"MI:0469"(IntAct)	intact:EBI-1641938|imex:IM-11895-1	author score:These proteins were identified in fraction I in at least two out of three indepemndent experiments undertaken.|intact-miscore:0.59	psi-mi:"MI:1060"(spoke expansion)	psi-mi:"MI:0499"(unspecified role)	psi-mi:"MI:0499"(unspecified role)	psi-mi:"MI:0496"(bait)	psi-mi:"MI:0498"(prey)	psi-mi:"MI:0326"(protein)	psi-mi:"MI:0326"(protein)	interpro:IPR013766(Thioredoxin domain)|interpro:IPR017937|interpro:IPR012336(Thioredoxin-like fold)|interpro:IPR005746(Thioredoxin)|go:"GO:0006662"(glycerol ether metabolic process)|go:"GO:0045454"(cell redox homeostasis)|go:"GO:0015035"(protein disulfide oxidoreductase activity)|go:"GO:0055114"(oxidation-reduction process)|go:"GO:0034599"(cellular response to oxidative stress)|go:"GO:0016671"(ox…	interpro:IPR002423(Chaperonin Cpn60/TCP-1)|interpro:IPR001844(Chaperonin Cpn60)|interpro:IPR018370|interpro:IPR027413|interpro:IPR027409|go:"GO:0042026"(protein refolding)|go:"GO:0005524"(ATP binding)|go:"GO:0005737"(cytoplasm)	psi-mi:"MI:0469"(intact)	-	-	figure legend:Table 1|comment:"\"These proteins were identified in fraction I; defined by the authors as arising from membranes \\"collected by centrifugation and the supernatant, which contained weakly associated membrane proteins \\".\""|caution:"\"Note the protein identified as sll1329 is incorrectly identified. The correct identifier should be slr1329 (confirmed by authors).\""|full coverage:…	taxid:-1(in vitro)|taxid:-1(In vitro)	-	2008-02-25	2014-10-16	rogid:7Kmdp/PlhePcbJx9Xkq+qA2C/sw1111708	rogid:Bf8nd2hilQO2bqn3tmnRmk3dBTA1111708	intact-crc:FFE540B517EF27F2|rigid:x1TMM3t/Q9VuQh1SgVyQ7n7jq7g	FALSE	his tag:c-c|mutation increasing interaction:35-35	-	-	-	psi-mi:"MI:0082"(peptide massfingerprinting)	psi-mi:"MI:0082"(peptide massfingerprinting)	ENOG4105K63	ENOG4105CJ9
uniprotkb:P52231	uniprotkb:P73851	intact:EBI-862916	intact:EBI-1619092	psi-mi:thio_syny3(display_long)|uniprotkb:trxA(gene name)|psi-mi:trxA(display_short)|uniprotkb:slr0623(locus name)	psi-mi:sydnd_syny3(display_long)|uniprotkb:aspS(gene name)|psi-mi:aspS(display_short)|uniprotkb:Aspartyl-tRNA synthetase(gene name synonym)|uniprotkb:Non-discriminating aspartyl-tRNA synthetase(gene name synonym)|uniprotkb:slr1720(locus name)	psi-mi:"MI:0004"(affinity chromatography technology)	Mata-Cabana et al. (2007)	pubmed:17922517|imex:IM-11895	taxid:1111708(syny3)|taxid:1111708("Synechocystis sp. (strain PCC 6803 / Kazusa)")	taxid:1111708(syny3)|taxid:1111708("Synechocystis sp. (strain PCC 6803 / Kazusa)")	psi-mi:"MI:0914"(association)	psi-mi:"MI:0469"(IntAct)	intact:EBI-1641938|imex:IM-11895-1	author score:These proteins were identified in fraction I in at least two out of three indepemndent experiments undertaken.|intact-miscore:0.35	psi-mi:"MI:1060"(spoke expansion)	psi-mi:"MI:0499"(unspecified role)	psi-mi:"MI:0499"(unspecified role)	psi-mi:"MI:0496"(bait)	psi-mi:"MI:0498"(prey)	psi-mi:"MI:0326"(protein)	psi-mi:"MI:0326"(protein)	interpro:IPR013766(Thioredoxin domain)|interpro:IPR017937|interpro:IPR012336(Thioredoxin-like fold)|interpro:IPR005746(Thioredoxin)|go:"GO:0006662"(glycerol ether metabolic process)|go:"GO:0045454"(cell redox homeostasis)|go:"GO:0015035"(protein disulfide oxidoreductase activity)|go:"GO:0055114"(oxidation-reduction process)|go:"GO:0034599"(cellular response to oxidative stress)|go:"GO:0016671"(ox…	interpro:IPR004365(Nucleic acid binding, OB-fold, tRNA/helicase-type)|interpro:IPR012340(Nucleic acid-binding, OB-fold)|interpro:IPR004115(GAD)|interpro:IPR002312(Aspartyl-tRNA synthetase, class IIb)|interpro:IPR004524(Aspartyl-tRNA synthetase, class IIb, bacterial/mitochondrial type)|interpro:IPR006195(Aminoacyl-tRNA synthetase, class II)|interpro:IPR018150|interpro:IPR004364("Aminoacyl-tRNA syn…	psi-mi:"MI:0469"(intact)	-	-	figure legend:Table 1|comment:"\"These proteins were identified in fraction I; defined by the authors as arising from membranes \\"collected by centrifugation and the supernatant, which contained weakly associated membrane proteins \\".\""|caution:"\"Note the protein identified as sll1329 is incorrectly identified. The correct identifier should be slr1329 (confirmed by authors).\""|full coverage:…	taxid:-1(in vitro)|taxid:-1(In vitro)	-	2008-02-25	2014-10-16	rogid:7Kmdp/PlhePcbJx9Xkq+qA2C/sw1111708	rogid:8kce6IJEuV4bHgG84IkhQBlynec1111708	intact-crc:FFE540B517EF27F2|rigid:x1TMM3t/Q9VuQh1SgVyQ7n7jq7g	FALSE	his tag:c-c|mutation increasing interaction:35-35	-	-	-	psi-mi:"MI:0082"(peptide massfingerprinting)	psi-mi:"MI:0082"(peptide massfingerprinting)	ENOG4105K63	ENOG4105C9M
uniprotkb:P52231	uniprotkb:Q55544	intact:EBI-862916	intact:EBI-862826|intact:EBI-1623974	psi-mi:thio_syny3(display_long)|uniprotkb:trxA(gene name)|psi-mi:trxA(display_short)|uniprotkb:slr0623(locus name)	psi-mi:apce_syny3(display_long)|uniprotkb:apcE(gene name)|psi-mi:apcE(display_short)|uniprotkb:slr0335(locus name)|uniprotkb:Phycobilisome LCM core-membrane linker polypeptide(gene name synonym)|uniprotkb:Phycobilisome core-membrane linker phycobiliprotein ApcE(gene name synonym)	psi-mi:"MI:0004"(affinity chromatography technology)	Mata-Cabana et al. (2007)	pubmed:17922517|imex:IM-11895	taxid:1111708(syny3)|taxid:1111708("Synechocystis sp. (strain PCC 6803 / Kazusa)")	taxid:1111708(syny3)|taxid:1111708("Synechocystis sp. (strain PCC 6803 / Kazusa)")	psi-mi:"MI:0914"(association)	psi-mi:"MI:0469"(IntAct)	intact:EBI-1643586|imex:IM-11895-3	author score:These proteins were identified in fraction II in at least two out of three indepemndent experiments undertaken.|intact-miscore:0.59	psi-mi:"MI:1060"(spoke expansion)	psi-mi:"MI:0499"(unspecified role)	psi-mi:"MI:0499"(unspecified role)	psi-mi:"MI:0496"(bait)	psi-mi:"MI:0498"(prey)	psi-mi:"MI:0326"(protein)	psi-mi:"MI:0326"(protein)	interpro:IPR013766(Thioredoxin domain)|interpro:IPR017937|interpro:IPR012336(Thioredoxin-like fold)|interpro:IPR005746(Thioredoxin)|go:"GO:0006662"(glycerol ether metabolic process)|go:"GO:0045454"(cell redox homeostasis)|go:"GO:0015035"(protein disulfide oxidoreductase activity)|go:"GO:0055114"(oxidation-reduction process)|go:"GO:0034599"(cellular response to oxidative stress)|go:"GO:0016671"(ox…	interpro:IPR012128(Phycobilisome alpha and beta chains)|interpro:IPR001297(Phycobilisome linker polypeptide)|interpro:IPR009050(Globin-like)|rcsb pdb:3OSJ|rcsb pdb:3OHW|rcsb pdb:2L06|go:"GO:0018298"(protein-chromophore linkage)|go:"GO:0015979"(photosynthesis)|go:"GO:0016829"(lyase activity)|go:"GO:0030089"(phycobilisome)|go:"GO:0055114"(oxidation-reduction process)	psi-mi:"MI:0469"(intact)	-	-	figure legend:Table 1|caution:"\"Note the protein identified as sll1329 is incorrectly identified. The correct identifier should be slr1329 (confirmed by authors).\""|comment:"\"These proteins were identified in fraction II; defined by the authors as \\"Membranes were collected by centrifugation and the supernatant, which contained weakly associated membrane proteins and excess TrxA35, was denote…	taxid:-1(in vitro)|taxid:-1(In vitro)	-	2008-02-25	2014-10-16	rogid:7Kmdp/PlhePcbJx9Xkq+qA2C/sw1111708	rogid:ZQRoM6Abj5t96O6SZ5RCgBrDB3k1111708	intact-crc:ADE37D278C52E5E5|rigid:3LODW3C2RF28d/S2c2PVGz+fWgY	FALSE	mutation increasing interaction:35-35|his tag:c-c	-	-	-	psi-mi:"MI:0082"(peptide massfingerprinting)	psi-mi:"MI:0082"(peptide massfingerprinting)	ENOG4105K63	ENOG4105EEK
uniprotkb:P52231	uniprotkb:P73297	intact:EBI-862916	intact:EBI-1643414	psi-mi:thio_syny3(display_long)|uniprotkb:trxA(gene name)|psi-mi:trxA(display_short)|uniprotkb:slr0623(locus name)	psi-mi:rpoa_syny3(display_long)|uniprotkb:rpoA(gene name)|psi-mi:rpoA(display_short)|uniprotkb:sll1818(locus name)|uniprotkb:Transcriptase subunit alpha(gene name synonym)|uniprotkb:RNA polymerase subunit alpha(gene name synonym)	psi-mi:"MI:0004"(affinity chromatography technology)	Mata-Cabana et al. (2007)	pubmed:17922517|imex:IM-11895	taxid:1111708(syny3)|taxid:1111708("Synechocystis sp. (strain PCC 6803 / Kazusa)")	taxid:1111708(syny3)|taxid:1111708("Synechocystis sp. (strain PCC 6803 / Kazusa)")	psi-mi:"MI:0914"(association)	psi-mi:"MI:0469"(IntAct)	intact:EBI-1643586|imex:IM-11895-3	author score:These proteins were identified in fraction II in at least two out of three indepemndent experiments undertaken.|intact-miscore:0.35	psi-mi:"MI:1060"(spoke expansion)	psi-mi:"MI:0499"(unspecified role)	psi-mi:"MI:0499"(unspecified role)	psi-mi:"MI:0496"(bait)	psi-mi:"MI:0498"(prey)	psi-mi:"MI:0326"(protein)	psi-mi:"MI:0326"(protein)	interpro:IPR013766(Thioredoxin domain)|interpro:IPR017937|interpro:IPR012336(Thioredoxin-like fold)|interpro:IPR005746(Thioredoxin)|go:"GO:0006662"(glycerol ether metabolic process)|go:"GO:0045454"(cell redox homeostasis)|go:"GO:0015035"(protein disulfide oxidoreductase activity)|go:"GO:0055114"(oxidation-reduction process)|go:"GO:0034599"(cellular response to oxidative stress)|go:"GO:0016671"(ox…	interpro:IPR011260(RNA polymerase, alpha subunit, C-terminal)|interpro:IPR003583(Helix-hairpin-helix DNA-binding, class 1)|interpro:IPR011773(DNA-directed RNA polymerase, alpha subunit)|interpro:IPR011263(DNA-directed RNA polymerase, RpoA/D/Rpb3-type)|interpro:IPR009025(DNA-directed RNA polymerase, RBP11-like)|interpro:IPR011262(DNA-directed RNA polymerase, insert)|go:"GO:0006351"(transcription, …	psi-mi:"MI:0469"(intact)	-	-	figure legend:Table 1|caution:"\"Note the protein identified as sll1329 is incorrectly identified. The correct identifier should be slr1329 (confirmed by authors).\""|comment:"\"These proteins were identified in fraction II; defined by the authors as \\"Membranes were collected by centrifugation and the supernatant, which contained weakly associated membrane proteins and excess TrxA35, was denote…	taxid:-1(in vitro)|taxid:-1(In vitro)	-	2008-02-25	2014-10-16	rogid:7Kmdp/PlhePcbJx9Xkq+qA2C/sw1111708	rogid:/2I3PTez5/7Ql8UPoKiLsMo/2Gg1111708	intact-crc:ADE37D278C52E5E5|rigid:3LODW3C2RF28d/S2c2PVGz+fWgY	FALSE	mutation increasing interaction:35-35|his tag:c-c	-	-	-	psi-mi:"MI:0082"(peptide massfingerprinting)	psi-mi:"MI:0082"(peptide massfingerprinting)	ENOG4105K63	ENOG4105CTF
uniprotkb:P52231	uniprotkb:P73314	intact:EBI-862916	intact:EBI-862866	psi-mi:thio_syny3(display_long)|uniprotkb:trxA(gene name)|psi-mi:trxA(display_short)|uniprotkb:slr0623(locus name)	psi-mi:rs3_syny3(display_long)|uniprotkb:rpsC(gene name)|psi-mi:rpsC(display_short)|uniprotkb:rps3(gene name synonym)|uniprotkb:sll1804(locus name)	psi-mi:"MI:0004"(affinity chromatography technology)	Mata-Cabana et al. (2007)	pubmed:17922517|imex:IM-11895	taxid:1111708(syny3)|taxid:1111708("Synechocystis sp. (strain PCC 6803 / Kazusa)")	taxid:1111708(syny3)|taxid:1111708("Synechocystis sp. (strain PCC 6803 / Kazusa)")	psi-mi:"MI:0914"(association)	psi-mi:"MI:0469"(IntAct)	intact:EBI-1643586|imex:IM-11895-3	author score:These proteins were identified in fraction II in at least two out of three indepemndent experiments undertaken.|intact-miscore:0.69	psi-mi:"MI:1060"(spoke expansion)	psi-mi:"MI:0499"(unspecified role)	psi-mi:"MI:0499"(unspecified role)	psi-mi:"MI:0496"(bait)	psi-mi:"MI:0498"(prey)	psi-mi:"MI:0326"(protein)	psi-mi:"MI:0326"(protein)	interpro:IPR013766(Thioredoxin domain)|interpro:IPR017937|interpro:IPR012336(Thioredoxin-like fold)|interpro:IPR005746(Thioredoxin)|go:"GO:0006662"(glycerol ether metabolic process)|go:"GO:0045454"(cell redox homeostasis)|go:"GO:0015035"(protein disulfide oxidoreductase activity)|go:"GO:0055114"(oxidation-reduction process)|go:"GO:0034599"(cellular response to oxidative stress)|go:"GO:0016671"(ox…	interpro:IPR018280|interpro:IPR001351(Ribosomal protein S3, C-terminal)|interpro:IPR005704(Ribosomal protein S3, bacterial)|interpro:IPR004044(K Homology, type 2)|interpro:IPR009019(K Homology, prokaryotic type)|interpro:IPR015946(K homology-like, alpha/beta)|interpro:IPR004087(K Homology)|go:"GO:0003735"(structural constituent of ribosome)|go:"GO:0019843"(rRNA binding)|go:"GO:0003729"(mRNA bindi…	psi-mi:"MI:0469"(intact)	-	-	figure legend:Table 1|caution:"\"Note the protein identified as sll1329 is incorrectly identified. The correct identifier should be slr1329 (confirmed by authors).\""|comment:"\"These proteins were identified in fraction II; defined by the authors as \\"Membranes were collected by centrifugation and the supernatant, which contained weakly associated membrane proteins and excess TrxA35, was denote…	taxid:-1(in vitro)|taxid:-1(In vitro)	-	2008-02-25	2014-10-16	rogid:7Kmdp/PlhePcbJx9Xkq+qA2C/sw1111708	rogid:pufWjJDtNMe2q9BPXE464d+jxKU1111708	intact-crc:ADE37D278C52E5E5|rigid:3LODW3C2RF28d/S2c2PVGz+fWgY	FALSE	mutation increasing interaction:35-35|his tag:c-c	-	-	-	psi-mi:"MI:0082"(peptide massfingerprinting)	psi-mi:"MI:0082"(peptide massfingerprinting)	ENOG4105K63	ENOG4105CKE
uniprotkb:P52231	uniprotkb:P74490	intact:EBI-862916	intact:EBI-1620628	psi-mi:thio_syny3(display_long)|uniprotkb:trxA(gene name)|psi-mi:trxA(display_short)|uniprotkb:slr0623(locus name)	psi-mi:p74490_syny3(display_long)|uniprotkb:pdhA(gene name)|psi-mi:pdhA(display_short)|uniprotkb:slr1934(locus name)	psi-mi:"MI:0004"(affinity chromatography technology)	Mata-Cabana et al. (2007)	pubmed:17922517|imex:IM-11895	taxid:1111708(syny3)|taxid:1111708("Synechocystis sp. (strain PCC 6803 / Kazusa)")	taxid:1111708(syny3)|taxid:1111708("Synechocystis sp. (strain PCC 6803 / Kazusa)")	psi-mi:"MI:0914"(association)	psi-mi:"MI:0469"(IntAct)	intact:EBI-1643586|imex:IM-11895-3	author score:These proteins were identified in fraction II in at least two out of three indepemndent experiments undertaken.|intact-miscore:0.35	psi-mi:"MI:1060"(spoke expansion)	psi-mi:"MI:0499"(unspecified role)	psi-mi:"MI:0499"(unspecified role)	psi-mi:"MI:0496"(bait)	psi-mi:"MI:0498"(prey)	psi-mi:"MI:0326"(protein)	psi-mi:"MI:0326"(protein)	interpro:IPR013766(Thioredoxin domain)|interpro:IPR017937|interpro:IPR012336(Thioredoxin-like fold)|interpro:IPR005746(Thioredoxin)|go:"GO:0006662"(glycerol ether metabolic process)|go:"GO:0045454"(cell redox homeostasis)|go:"GO:0015035"(protein disulfide oxidoreductase activity)|go:"GO:0055114"(oxidation-reduction process)|go:"GO:0034599"(cellular response to oxidative stress)|go:"GO:0016671"(ox…	interpro:IPR017597("Pyruvate dehydrogenase (acetyl-transferring) E1 component, alpha subunit, subgroup y")|interpro:IPR001017(Dehydrogenase, E1 component)|interpro:IPR029061|go:"GO:0006096"(glycolytic process)|go:"GO:0004739"("pyruvate dehydrogenase (acetyl-transferring) activity")|go:"GO:0043231"(intracellular membrane-bounded organelle)	psi-mi:"MI:0469"(intact)	-	-	figure legend:Table 1|caution:"\"Note the protein identified as sll1329 is incorrectly identified. The correct identifier should be slr1329 (confirmed by authors).\""|comment:"\"These proteins were identified in fraction II; defined by the authors as \\"Membranes were collected by centrifugation and the supernatant, which contained weakly associated membrane proteins and excess TrxA35, was denote…	taxid:-1(in vitro)|taxid:-1(In vitro)	-	2008-02-25	2014-10-16	rogid:7Kmdp/PlhePcbJx9Xkq+qA2C/sw1111708	rogid:7vNJ+VzAyRWrvou6qTyNcD7/Hjc1111708	intact-crc:ADE37D278C52E5E5|rigid:3LODW3C2RF28d/S2c2PVGz+fWgY	FALSE	mutation increasing interaction:35-35|his tag:c-c	-	-	-	psi-mi:"MI:0082"(peptide massfingerprinting)	psi-mi:"MI:0082"(peptide massfingerprinting)	ENOG4105K63	ENOG4107R0V
uniprotkb:P52231	uniprotkb:P54205	intact:EBI-862916	intact:EBI-862277|intact:EBI-1608763	psi-mi:thio_syny3(display_long)|uniprotkb:trxA(gene name)|psi-mi:trxA(display_short)|uniprotkb:slr0623(locus name)	psi-mi:rbl_syny3(display_long)|uniprotkb:cbbL(gene name)|psi-mi:cbbL(display_short)|uniprotkb:rbcL(gene name synonym)|uniprotkb:slr0009(locus name)	psi-mi:"MI:0004"(affinity chromatography technology)	Mata-Cabana et al. (2007)	pubmed:17922517|imex:IM-11895	taxid:1111708(syny3)|taxid:1111708("Synechocystis sp. (strain PCC 6803 / Kazusa)")	taxid:1111708(syny3)|taxid:1111708("Synechocystis sp. (strain PCC 6803 / Kazusa)")	psi-mi:"MI:0914"(association)	psi-mi:"MI:0469"(IntAct)	intact:EBI-1643586|imex:IM-11895-3	author score:These proteins were identified in fraction II in at least two out of three indepemndent experiments undertaken.|intact-miscore:0.59	psi-mi:"MI:1060"(spoke expansion)	psi-mi:"MI:0499"(unspecified role)	psi-mi:"MI:0499"(unspecified role)	psi-mi:"MI:0496"(bait)	psi-mi:"MI:0498"(prey)	psi-mi:"MI:0326"(protein)	psi-mi:"MI:0326"(protein)	interpro:IPR013766(Thioredoxin domain)|interpro:IPR017937|interpro:IPR012336(Thioredoxin-like fold)|interpro:IPR005746(Thioredoxin)|go:"GO:0006662"(glycerol ether metabolic process)|go:"GO:0045454"(cell redox homeostasis)|go:"GO:0015035"(protein disulfide oxidoreductase activity)|go:"GO:0055114"(oxidation-reduction process)|go:"GO:0034599"(cellular response to oxidative stress)|go:"GO:0016671"(ox…	interpro:IPR017444(Ribulose bisphosphate carboxylase, large subunit, N-terminal)|interpro:IPR017443(Ribulose bisphosphate carboxylase, large subunit, ferrodoxin-like N-terminal)|interpro:IPR000685(Ribulose bisphosphate carboxylase, large subunit, C-terminal)|interpro:IPR020888|interpro:IPR020878|go:"GO:0019253"(reductive pentose-phosphate cycle)|go:"GO:0009853"(photorespiration)|go:"GO:0016984"(r…	psi-mi:"MI:0469"(intact)	-	-	figure legend:Table 1|caution:"\"Note the protein identified as sll1329 is incorrectly identified. The correct identifier should be slr1329 (confirmed by authors).\""|comment:"\"These proteins were identified in fraction II; defined by the authors as \\"Membranes were collected by centrifugation and the supernatant, which contained weakly associated membrane proteins and excess TrxA35, was denote…	taxid:-1(in vitro)|taxid:-1(In vitro)	-	2008-02-25	2014-10-16	rogid:7Kmdp/PlhePcbJx9Xkq+qA2C/sw1111708	rogid:AZBUdQcursfmh2FPAdqoEfaN1og1111708	intact-crc:ADE37D278C52E5E5|rigid:3LODW3C2RF28d/S2c2PVGz+fWgY	FALSE	mutation increasing interaction:35-35|his tag:c-c	-	-	-	psi-mi:"MI:0082"(peptide massfingerprinting)	psi-mi:"MI:0082"(peptide massfingerprinting)	ENOG4105K63	ENOG4105DT1
uniprotkb:P52231	uniprotkb:P74071	intact:EBI-862916	intact:EBI-1643456	psi-mi:thio_syny3(display_long)|uniprotkb:trxA(gene name)|psi-mi:trxA(display_short)|uniprotkb:slr0623(locus name)	psi-mi:rs2_syny3(display_long)|uniprotkb:rpsB(gene name)|psi-mi:rpsB(display_short)|uniprotkb:rps2(gene name synonym)|uniprotkb:sll1260(locus name)	psi-mi:"MI:0004"(affinity chromatography technology)	Mata-Cabana et al. (2007)	pubmed:17922517|imex:IM-11895	taxid:1111708(syny3)|taxid:1111708("Synechocystis sp. (strain PCC 6803 / Kazusa)")	taxid:1111708(syny3)|taxid:1111708("Synechocystis sp. (strain PCC 6803 / Kazusa)")	psi-mi:"MI:0914"(association)	psi-mi:"MI:0469"(IntAct)	intact:EBI-1643586|imex:IM-11895-3	author score:These proteins were identified in fraction II in at least two out of three indepemndent experiments undertaken.|intact-miscore:0.35	psi-mi:"MI:1060"(spoke expansion)	psi-mi:"MI:0499"(unspecified role)	psi-mi:"MI:0499"(unspecified role)	psi-mi:"MI:0496"(bait)	psi-mi:"MI:0498"(prey)	psi-mi:"MI:0326"(protein)	psi-mi:"MI:0326"(protein)	interpro:IPR013766(Thioredoxin domain)|interpro:IPR017937|interpro:IPR012336(Thioredoxin-like fold)|interpro:IPR005746(Thioredoxin)|go:"GO:0006662"(glycerol ether metabolic process)|go:"GO:0045454"(cell redox homeostasis)|go:"GO:0015035"(protein disulfide oxidoreductase activity)|go:"GO:0055114"(oxidation-reduction process)|go:"GO:0034599"(cellular response to oxidative stress)|go:"GO:0016671"(ox…	interpro:IPR023591|interpro:IPR018130|interpro:IPR005706(Ribosomal protein S2, bacterial-type)|interpro:IPR001865(Ribosomal protein S2)|go:"GO:0006412"(translation)|go:"GO:0003735"(structural constituent of ribosome)|go:"GO:0022627"(cytosolic small ribosomal subunit)	psi-mi:"MI:0469"(intact)	-	-	figure legend:Table 1|caution:"\"Note the protein identified as sll1329 is incorrectly identified. The correct identifier should be slr1329 (confirmed by authors).\""|comment:"\"These proteins were identified in fraction II; defined by the authors as \\"Membranes were collected by centrifugation and the supernatant, which contained weakly associated membrane proteins and excess TrxA35, was denote…	taxid:-1(in vitro)|taxid:-1(In vitro)	-	2008-02-25	2014-10-16	rogid:7Kmdp/PlhePcbJx9Xkq+qA2C/sw1111708	rogid:8PtGuUDvE6zl1S0PvkpPqP7dIDM1111708	intact-crc:ADE37D278C52E5E5|rigid:3LODW3C2RF28d/S2c2PVGz+fWgY	FALSE	mutation increasing interaction:35-35|his tag:c-c	-	-	-	psi-mi:"MI:0082"(peptide massfingerprinting)	psi-mi:"MI:0082"(peptide massfingerprinting)	ENOG4105K63	ENOG4105CE9
uniprotkb:P52231	uniprotkb:P73376	intact:EBI-862916	intact:EBI-1613816	psi-mi:thio_syny3(display_long)|uniprotkb:trxA(gene name)|psi-mi:trxA(display_short)|uniprotkb:slr0623(locus name)	psi-mi:sepf_syny3(display_long)|uniprotkb:sepF(gene name)|psi-mi:sepF(display_short)|uniprotkb:slr2073(locus name)	psi-mi:"MI:0004"(affinity chromatography technology)	Mata-Cabana et al. (2007)	pubmed:17922517|imex:IM-11895	taxid:1111708(syny3)|taxid:1111708("Synechocystis sp. (strain PCC 6803 / Kazusa)")	taxid:1111708(syny3)|taxid:1111708("Synechocystis sp. (strain PCC 6803 / Kazusa)")	psi-mi:"MI:0914"(association)	psi-mi:"MI:0469"(IntAct)	intact:EBI-1643586|imex:IM-11895-3	author score:These proteins were identified in fraction II in at least two out of three indepemndent experiments undertaken.|intact-miscore:0.35	psi-mi:"MI:1060"(spoke expansion)	psi-mi:"MI:0499"(unspecified role)	psi-mi:"MI:0499"(unspecified role)	psi-mi:"MI:0496"(bait)	psi-mi:"MI:0498"(prey)	psi-mi:"MI:0326"(protein)	psi-mi:"MI:0326"(protein)	interpro:IPR013766(Thioredoxin domain)|interpro:IPR017937|interpro:IPR012336(Thioredoxin-like fold)|interpro:IPR005746(Thioredoxin)|go:"GO:0006662"(glycerol ether metabolic process)|go:"GO:0045454"(cell redox homeostasis)|go:"GO:0015035"(protein disulfide oxidoreductase activity)|go:"GO:0055114"(oxidation-reduction process)|go:"GO:0034599"(cellular response to oxidative stress)|go:"GO:0016671"(ox…	interpro:IPR007561(Protein of unknown function DUF552)|interpro:IPR023052|go:"GO:0000917"(barrier septum assembly)|go:"GO:0005737"(cytoplasm)|go:"GO:0043093"(FtsZ-dependent cytokinesis)	psi-mi:"MI:0469"(intact)	-	-	figure legend:Table 1|caution:"\"Note the protein identified as sll1329 is incorrectly identified. The correct identifier should be slr1329 (confirmed by authors).\""|comment:"\"These proteins were identified in fraction II; defined by the authors as \\"Membranes were collected by centrifugation and the supernatant, which contained weakly associated membrane proteins and excess TrxA35, was denote…	taxid:-1(in vitro)|taxid:-1(In vitro)	-	2008-02-25	2014-10-16	rogid:7Kmdp/PlhePcbJx9Xkq+qA2C/sw1111708	rogid:qqSoWIJ0MSZ72wh6ASqZ0ehVUcI1111708	intact-crc:ADE37D278C52E5E5|rigid:3LODW3C2RF28d/S2c2PVGz+fWgY	FALSE	mutation increasing interaction:35-35|his tag:c-c	-	-	-	psi-mi:"MI:0082"(peptide massfingerprinting)	psi-mi:"MI:0082"(peptide massfingerprinting)	ENOG4105K63	ENOG41080W8
uniprotkb:P52231	uniprotkb:Q55662	intact:EBI-862916	intact:EBI-1616479	psi-mi:thio_syny3(display_long)|uniprotkb:trxA(gene name)|psi-mi:trxA(display_short)|uniprotkb:slr0623(locus name)	psi-mi:q55662_syny3(display_long)|uniprotkb:clpC(gene name)|psi-mi:clpC(display_short)	psi-mi:"MI:0004"(affinity chromatography technology)	Mata-Cabana et al. (2007)	pubmed:17922517|imex:IM-11895	taxid:1111708(syny3)|taxid:1111708("Synechocystis sp. (strain PCC 6803 / Kazusa)")	taxid:1111708(syny3)|taxid:1111708("Synechocystis sp. (strain PCC 6803 / Kazusa)")	psi-mi:"MI:0914"(association)	psi-mi:"MI:0469"(IntAct)	intact:EBI-1643586|imex:IM-11895-3	author score:These proteins were identified in fraction II in at least two out of three indepemndent experiments undertaken.|intact-miscore:0.35	psi-mi:"MI:1060"(spoke expansion)	psi-mi:"MI:0499"(unspecified role)	psi-mi:"MI:0499"(unspecified role)	psi-mi:"MI:0496"(bait)	psi-mi:"MI:0498"(prey)	psi-mi:"MI:0326"(protein)	psi-mi:"MI:0326"(protein)	interpro:IPR013766(Thioredoxin domain)|interpro:IPR017937|interpro:IPR012336(Thioredoxin-like fold)|interpro:IPR005746(Thioredoxin)|go:"GO:0006662"(glycerol ether metabolic process)|go:"GO:0045454"(cell redox homeostasis)|go:"GO:0015035"(protein disulfide oxidoreductase activity)|go:"GO:0055114"(oxidation-reduction process)|go:"GO:0034599"(cellular response to oxidative stress)|go:"GO:0016671"(ox…	interpro:IPR001943(UvrB/UvrC protein)|interpro:IPR023150|interpro:IPR004176(Clp, N-terminal)|interpro:IPR019489|interpro:IPR001270(Chaperonin clpA/B)|interpro:IPR018368|interpro:IPR003959(AAA ATPase, core)|interpro:IPR027417|interpro:IPR028299|interpro:IPR003593(AAA+ ATPase, core)|go:"GO:0008233"(peptidase activity)|go:"GO:0005524"(ATP binding)	psi-mi:"MI:0469"(intact)	-	-	figure legend:Table 1|caution:"\"Note the protein identified as sll1329 is incorrectly identified. The correct identifier should be slr1329 (confirmed by authors).\""|comment:"\"These proteins were identified in fraction II; defined by the authors as \\"Membranes were collected by centrifugation and the supernatant, which contained weakly associated membrane proteins and excess TrxA35, was denote…	taxid:-1(in vitro)|taxid:-1(In vitro)	-	2008-02-25	2014-10-16	rogid:7Kmdp/PlhePcbJx9Xkq+qA2C/sw1111708	rogid:1OM0vukBfk3yjaGKeSsr32H0KGE1111708	intact-crc:ADE37D278C52E5E5|rigid:3LODW3C2RF28d/S2c2PVGz+fWgY	FALSE	mutation increasing interaction:35-35|his tag:c-c	-	-	-	psi-mi:"MI:0082"(peptide massfingerprinting)	psi-mi:"MI:0082"(peptide massfingerprinting)	ENOG4105K63	ENOG4105C2Z
uniprotkb:P52231	uniprotkb:Q55614	intact:EBI-862916	intact:EBI-1643389	psi-mi:thio_syny3(display_long)|uniprotkb:trxA(gene name)|psi-mi:trxA(display_short)|uniprotkb:slr0623(locus name)	psi-mi:q55614_syny3(display_long)|uniprotkb:livG(gene name)|psi-mi:livG(display_short)	psi-mi:"MI:0004"(affinity chromatography technology)	Mata-Cabana et al. (2007)	pubmed:17922517|imex:IM-11895	taxid:1111708(syny3)|taxid:1111708("Synechocystis sp. (strain PCC 6803 / Kazusa)")	taxid:1111708(syny3)|taxid:1111708("Synechocystis sp. (strain PCC 6803 / Kazusa)")	psi-mi:"MI:0914"(association)	psi-mi:"MI:0469"(IntAct)	intact:EBI-1643586|imex:IM-11895-3	author score:These proteins were identified in fraction II in at least two out of three indepemndent experiments undertaken.|intact-miscore:0.35	psi-mi:"MI:1060"(spoke expansion)	psi-mi:"MI:0499"(unspecified role)	psi-mi:"MI:0499"(unspecified role)	psi-mi:"MI:0496"(bait)	psi-mi:"MI:0498"(prey)	psi-mi:"MI:0326"(protein)	psi-mi:"MI:0326"(protein)	interpro:IPR013766(Thioredoxin domain)|interpro:IPR017937|interpro:IPR012336(Thioredoxin-like fold)|interpro:IPR005746(Thioredoxin)|go:"GO:0006662"(glycerol ether metabolic process)|go:"GO:0045454"(cell redox homeostasis)|go:"GO:0015035"(protein disulfide oxidoreductase activity)|go:"GO:0055114"(oxidation-reduction process)|go:"GO:0034599"(cellular response to oxidative stress)|go:"GO:0016671"(ox…	interpro:IPR027417|interpro:IPR003593(AAA+ ATPase, core)|interpro:IPR017781(ABC transporter, urea, ATP-binding protein, UrtD)|interpro:IPR017871|interpro:IPR003439(ABC transporter-like)|interpro:IPR029024|go:"GO:0016887"(ATPase activity)|go:"GO:0005524"(ATP binding)	psi-mi:"MI:0469"(intact)	-	-	figure legend:Table 1|caution:"\"Note the protein identified as sll1329 is incorrectly identified. The correct identifier should be slr1329 (confirmed by authors).\""|comment:"\"These proteins were identified in fraction II; defined by the authors as \\"Membranes were collected by centrifugation and the supernatant, which contained weakly associated membrane proteins and excess TrxA35, was denote…	taxid:-1(in vitro)|taxid:-1(In vitro)	-	2008-02-25	2014-10-16	rogid:7Kmdp/PlhePcbJx9Xkq+qA2C/sw1111708	rogid:8FPpKusRI9ZgBN8Krsf/iIpRwl41111708	intact-crc:ADE37D278C52E5E5|rigid:3LODW3C2RF28d/S2c2PVGz+fWgY	FALSE	mutation increasing interaction:35-35|his tag:c-c	-	-	-	psi-mi:"MI:0082"(peptide massfingerprinting)	psi-mi:"MI:0082"(peptide massfingerprinting)	ENOG4105K63	ENOG4108IUY
uniprotkb:P52231	uniprotkb:P74510	intact:EBI-862916	intact:EBI-933135|intact:EBI-1613961	psi-mi:thio_syny3(display_long)|uniprotkb:trxA(gene name)|psi-mi:trxA(display_short)|uniprotkb:slr0623(locus name)	psi-mi:p74510_syny3(display_long)|uniprotkb:odhB(gene name)|psi-mi:odhB(display_short)	psi-mi:"MI:0004"(affinity chromatography technology)	Mata-Cabana et al. (2007)	pubmed:17922517|imex:IM-11895	taxid:1111708(syny3)|taxid:1111708("Synechocystis sp. (strain PCC 6803 / Kazusa)")	taxid:1111708(syny3)|taxid:1111708("Synechocystis sp. (strain PCC 6803 / Kazusa)")	psi-mi:"MI:0914"(association)	psi-mi:"MI:0469"(IntAct)	intact:EBI-1643586|imex:IM-11895-3	author score:These proteins were identified in fraction II in at least two out of three indepemndent experiments undertaken.|intact-miscore:0.53	psi-mi:"MI:1060"(spoke expansion)	psi-mi:"MI:0499"(unspecified role)	psi-mi:"MI:0499"(unspecified role)	psi-mi:"MI:0496"(bait)	psi-mi:"MI:0498"(prey)	psi-mi:"MI:0326"(protein)	psi-mi:"MI:0326"(protein)	interpro:IPR013766(Thioredoxin domain)|interpro:IPR017937|interpro:IPR012336(Thioredoxin-like fold)|interpro:IPR005746(Thioredoxin)|go:"GO:0006662"(glycerol ether metabolic process)|go:"GO:0045454"(cell redox homeostasis)|go:"GO:0015035"(protein disulfide oxidoreductase activity)|go:"GO:0055114"(oxidation-reduction process)|go:"GO:0034599"(cellular response to oxidative stress)|go:"GO:0016671"(ox…	interpro:IPR011053(Single hybrid motif)|interpro:IPR004167(E3 binding)|interpro:IPR023213|interpro:IPR000089(Biotin/lipoyl attachment)|interpro:IPR001078(Catalytic domain of components of various dehydrogenase complexes)|interpro:IPR003016(2-oxo acid dehydrogenase, lipoyl-binding site)|go:"GO:0016746"(transferase activity, transferring acyl groups)	psi-mi:"MI:0469"(intact)	-	-	figure legend:Table 1|caution:"\"Note the protein identified as sll1329 is incorrectly identified. The correct identifier should be slr1329 (confirmed by authors).\""|comment:"\"These proteins were identified in fraction II; defined by the authors as \\"Membranes were collected by centrifugation and the supernatant, which contained weakly associated membrane proteins and excess TrxA35, was denote…	taxid:-1(in vitro)|taxid:-1(In vitro)	-	2008-02-25	2014-10-16	rogid:7Kmdp/PlhePcbJx9Xkq+qA2C/sw1111708	rogid:+8s1t5dcmr8pMRIxdEMEzES7pSQ1111708	intact-crc:ADE37D278C52E5E5|rigid:3LODW3C2RF28d/S2c2PVGz+fWgY	FALSE	mutation increasing interaction:35-35|his tag:c-c	-	-	-	psi-mi:"MI:0082"(peptide massfingerprinting)	psi-mi:"MI:0082"(peptide massfingerprinting)	ENOG4105K63	ENOG4107UKP
uniprotkb:P52231	uniprotkb:P73320	intact:EBI-862916	intact:EBI-1613514	psi-mi:thio_syny3(display_long)|uniprotkb:trxA(gene name)|psi-mi:trxA(display_short)|uniprotkb:slr0623(locus name)	psi-mi:rl3_syny3(display_long)|uniprotkb:rplC(gene name)|psi-mi:rplC(display_short)|uniprotkb:rpl3(gene name synonym)|uniprotkb:sll1799(locus name)	psi-mi:"MI:0004"(affinity chromatography technology)	Mata-Cabana et al. (2007)	pubmed:17922517|imex:IM-11895	taxid:1111708(syny3)|taxid:1111708("Synechocystis sp. (strain PCC 6803 / Kazusa)")	taxid:1111708(syny3)|taxid:1111708("Synechocystis sp. (strain PCC 6803 / Kazusa)")	psi-mi:"MI:0914"(association)	psi-mi:"MI:0469"(IntAct)	intact:EBI-1643586|imex:IM-11895-3	author score:These proteins were identified in fraction II in at least two out of three indepemndent experiments undertaken.|intact-miscore:0.35	psi-mi:"MI:1060"(spoke expansion)	psi-mi:"MI:0499"(unspecified role)	psi-mi:"MI:0499"(unspecified role)	psi-mi:"MI:0496"(bait)	psi-mi:"MI:0498"(prey)	psi-mi:"MI:0326"(protein)	psi-mi:"MI:0326"(protein)	interpro:IPR013766(Thioredoxin domain)|interpro:IPR017937|interpro:IPR012336(Thioredoxin-like fold)|interpro:IPR005746(Thioredoxin)|go:"GO:0006662"(glycerol ether metabolic process)|go:"GO:0045454"(cell redox homeostasis)|go:"GO:0015035"(protein disulfide oxidoreductase activity)|go:"GO:0055114"(oxidation-reduction process)|go:"GO:0034599"(cellular response to oxidative stress)|go:"GO:0016671"(ox…	interpro:IPR009000(Translation elongation and initiation factors/Ribosomal, beta-barrel)|interpro:IPR019926|interpro:IPR019927|interpro:IPR000597(Ribosomal protein L3)|go:"GO:0006412"(translation)|go:"GO:0003735"(structural constituent of ribosome)|go:"GO:0019843"(rRNA binding)|go:"GO:0005840"(ribosome)	psi-mi:"MI:0469"(intact)	-	-	figure legend:Table 1|caution:"\"Note the protein identified as sll1329 is incorrectly identified. The correct identifier should be slr1329 (confirmed by authors).\""|comment:"\"These proteins were identified in fraction II; defined by the authors as \\"Membranes were collected by centrifugation and the supernatant, which contained weakly associated membrane proteins and excess TrxA35, was denote…	taxid:-1(in vitro)|taxid:-1(In vitro)	-	2008-02-25	2014-10-16	rogid:7Kmdp/PlhePcbJx9Xkq+qA2C/sw1111708	rogid:Xj+S+IlGL8XuRRy/GaBD7PPSup41111708	intact-crc:ADE37D278C52E5E5|rigid:3LODW3C2RF28d/S2c2PVGz+fWgY	FALSE	mutation increasing interaction:35-35|his tag:c-c	-	-	-	psi-mi:"MI:0082"(peptide massfingerprinting)	psi-mi:"MI:0082"(peptide massfingerprinting)	ENOG4105K63	ENOG4105EEE
uniprotkb:P52231	uniprotkb:P26527	intact:EBI-862916	intact:EBI-595471|intact:EBI-1607916	psi-mi:thio_syny3(display_long)|uniprotkb:trxA(gene name)|psi-mi:trxA(display_short)|uniprotkb:slr0623(locus name)	psi-mi:atpb_syny3(display_long)|uniprotkb:ATP synthase F1 sector subunit beta(gene name synonym)|uniprotkb:atpD(gene name)|psi-mi:atpD(display_short)|uniprotkb:atpB(gene name synonym)|uniprotkb:slr1329(locus name)|uniprotkb:F-ATPase subunit beta(gene name synonym)	psi-mi:"MI:0004"(affinity chromatography technology)	Mata-Cabana et al. (2007)	pubmed:17922517|imex:IM-11895	taxid:1111708(syny3)|taxid:1111708("Synechocystis sp. (strain PCC 6803 / Kazusa)")	taxid:1111708(syny3)|taxid:1111708("Synechocystis sp. (strain PCC 6803 / Kazusa)")	psi-mi:"MI:0914"(association)	psi-mi:"MI:0469"(IntAct)	intact:EBI-1643586|imex:IM-11895-3	author score:These proteins were identified in fraction II in at least two out of three indepemndent experiments undertaken.|intact-miscore:0.35	psi-mi:"MI:1060"(spoke expansion)	psi-mi:"MI:0499"(unspecified role)	psi-mi:"MI:0499"(unspecified role)	psi-mi:"MI:0496"(bait)	psi-mi:"MI:0498"(prey)	psi-mi:"MI:0326"(protein)	psi-mi:"MI:0326"(protein)	interpro:IPR013766(Thioredoxin domain)|interpro:IPR017937|interpro:IPR012336(Thioredoxin-like fold)|interpro:IPR005746(Thioredoxin)|go:"GO:0006662"(glycerol ether metabolic process)|go:"GO:0045454"(cell redox homeostasis)|go:"GO:0015035"(protein disulfide oxidoreductase activity)|go:"GO:0055114"(oxidation-reduction process)|go:"GO:0034599"(cellular response to oxidative stress)|go:"GO:0016671"(ox…	interpro:IPR027417|interpro:IPR024034|interpro:IPR000194(ATPase, F1/V1/A1 complex, alpha/beta subunit, nucleotide-binding)|interpro:IPR004100(ATPase, F1/V1/A1 complex, alpha/beta subunit, N-terminal)|interpro:IPR000793(ATPase, F1/V1/A1 complex, alpha/beta subunit, C-terminal)|interpro:IPR005722(ATPase, F1 complex, beta subunit)|interpro:IPR003593(AAA+ ATPase, core)|interpro:IPR020003|go:"GO:00427…	psi-mi:"MI:0469"(intact)	-	-	figure legend:Table 1|caution:"\"Note the protein identified as sll1329 is incorrectly identified. The correct identifier should be slr1329 (confirmed by authors).\""|comment:"\"These proteins were identified in fraction II; defined by the authors as \\"Membranes were collected by centrifugation and the supernatant, which contained weakly associated membrane proteins and excess TrxA35, was denote…	taxid:-1(in vitro)|taxid:-1(In vitro)	-	2008-02-25	2014-10-16	rogid:7Kmdp/PlhePcbJx9Xkq+qA2C/sw1111708	rogid:zYC1SosbeIBcxGSqYkBFMjO4nbg1111708	intact-crc:ADE37D278C52E5E5|rigid:3LODW3C2RF28d/S2c2PVGz+fWgY	FALSE	mutation increasing interaction:35-35|his tag:c-c	-	-	-	psi-mi:"MI:0082"(peptide massfingerprinting)	psi-mi:"MI:0082"(peptide massfingerprinting)	ENOG4105K63	ENOG4105C4J
uniprotkb:P52231	uniprotkb:P72758	intact:EBI-862916	intact:EBI-862848|intact:EBI-1610079	psi-mi:thio_syny3(display_long)|uniprotkb:trxA(gene name)|psi-mi:trxA(display_short)|uniprotkb:slr0623(locus name)	psi-mi:p72758_syny3(display_long)|uniprotkb:ccmM(gene name)|psi-mi:ccmM(display_short)	psi-mi:"MI:0004"(affinity chromatography technology)	Mata-Cabana et al. (2007)	pubmed:17922517|imex:IM-11895	taxid:1111708(syny3)|taxid:1111708("Synechocystis sp. (strain PCC 6803 / Kazusa)")	taxid:1111708(syny3)|taxid:1111708("Synechocystis sp. (strain PCC 6803 / Kazusa)")	psi-mi:"MI:0914"(association)	psi-mi:"MI:0469"(IntAct)	intact:EBI-1643586|imex:IM-11895-3	author score:These proteins were identified in fraction II in at least two out of three indepemndent experiments undertaken.|intact-miscore:0.59	psi-mi:"MI:1060"(spoke expansion)	psi-mi:"MI:0499"(unspecified role)	psi-mi:"MI:0499"(unspecified role)	psi-mi:"MI:0496"(bait)	psi-mi:"MI:0498"(prey)	psi-mi:"MI:0326"(protein)	psi-mi:"MI:0326"(protein)	interpro:IPR013766(Thioredoxin domain)|interpro:IPR017937|interpro:IPR012336(Thioredoxin-like fold)|interpro:IPR005746(Thioredoxin)|go:"GO:0006662"(glycerol ether metabolic process)|go:"GO:0045454"(cell redox homeostasis)|go:"GO:0015035"(protein disulfide oxidoreductase activity)|go:"GO:0055114"(oxidation-reduction process)|go:"GO:0034599"(cellular response to oxidative stress)|go:"GO:0016671"(ox…	interpro:IPR011004(Trimeric LpxA-like)|interpro:IPR000894(Ribulose bisphosphate carboxylase, small chain)|interpro:IPR001451(Bacterial transferase hexapeptide repeat)|interpro:IPR017156(Carbon dioxide concentrating mechanism protein, CcmM)	psi-mi:"MI:0469"(intact)	-	-	figure legend:Table 1|caution:"\"Note the protein identified as sll1329 is incorrectly identified. The correct identifier should be slr1329 (confirmed by authors).\""|comment:"\"These proteins were identified in fraction II; defined by the authors as \\"Membranes were collected by centrifugation and the supernatant, which contained weakly associated membrane proteins and excess TrxA35, was denote…	taxid:-1(in vitro)|taxid:-1(In vitro)	-	2008-02-25	2014-10-16	rogid:7Kmdp/PlhePcbJx9Xkq+qA2C/sw1111708	rogid:tx945eM4fu4UzTBalOmosQyDS6I1111708	intact-crc:ADE37D278C52E5E5|rigid:3LODW3C2RF28d/S2c2PVGz+fWgY	FALSE	mutation increasing interaction:35-35|his tag:c-c	-	-	-	psi-mi:"MI:0082"(peptide massfingerprinting)	psi-mi:"MI:0082"(peptide massfingerprinting)	ENOG4105K63	ENOG4105MXK
uniprotkb:P52231	uniprotkb:Q05972	intact:EBI-862916	intact:EBI-862119|intact:EBI-1615327|uniprotkb:P73379	psi-mi:thio_syny3(display_long)|uniprotkb:trxA(gene name)|psi-mi:trxA(display_short)|uniprotkb:slr0623(locus name)	psi-mi:ch601_syny3(display_long)|uniprotkb:Protein Cpn60 1(gene name synonym)|uniprotkb:GroEL protein 1(gene name synonym)|uniprotkb:groL1(gene name)|psi-mi:groL1(display_short)|uniprotkb:cpn60-1(gene name synonym)|uniprotkb:groEL1(gene name synonym)|uniprotkb:groEL-1(gene name synonym)|uniprotkb:slr2076(locus name)	psi-mi:"MI:0004"(affinity chromatography technology)	Mata-Cabana et al. (2007)	pubmed:17922517|imex:IM-11895	taxid:1111708(syny3)|taxid:1111708("Synechocystis sp. (strain PCC 6803 / Kazusa)")	taxid:1111708(syny3)|taxid:1111708("Synechocystis sp. (strain PCC 6803 / Kazusa)")	psi-mi:"MI:0914"(association)	psi-mi:"MI:0469"(IntAct)	intact:EBI-1643586|imex:IM-11895-3	author score:These proteins were identified in fraction II in at least two out of three indepemndent experiments undertaken.|intact-miscore:0.59	psi-mi:"MI:1060"(spoke expansion)	psi-mi:"MI:0499"(unspecified role)	psi-mi:"MI:0499"(unspecified role)	psi-mi:"MI:0496"(bait)	psi-mi:"MI:0498"(prey)	psi-mi:"MI:0326"(protein)	psi-mi:"MI:0326"(protein)	interpro:IPR013766(Thioredoxin domain)|interpro:IPR017937|interpro:IPR012336(Thioredoxin-like fold)|interpro:IPR005746(Thioredoxin)|go:"GO:0006662"(glycerol ether metabolic process)|go:"GO:0045454"(cell redox homeostasis)|go:"GO:0015035"(protein disulfide oxidoreductase activity)|go:"GO:0055114"(oxidation-reduction process)|go:"GO:0034599"(cellular response to oxidative stress)|go:"GO:0016671"(ox…	interpro:IPR002423(Chaperonin Cpn60/TCP-1)|interpro:IPR001844(Chaperonin Cpn60)|interpro:IPR018370|interpro:IPR027413|interpro:IPR027409|go:"GO:0042026"(protein refolding)|go:"GO:0005524"(ATP binding)|go:"GO:0005737"(cytoplasm)	psi-mi:"MI:0469"(intact)	-	-	figure legend:Table 1|caution:"\"Note the protein identified as sll1329 is incorrectly identified. The correct identifier should be slr1329 (confirmed by authors).\""|comment:"\"These proteins were identified in fraction II; defined by the authors as \\"Membranes were collected by centrifugation and the supernatant, which contained weakly associated membrane proteins and excess TrxA35, was denote…	taxid:-1(in vitro)|taxid:-1(In vitro)	-	2008-02-25	2014-10-16	rogid:7Kmdp/PlhePcbJx9Xkq+qA2C/sw1111708	rogid:Bf8nd2hilQO2bqn3tmnRmk3dBTA1111708	intact-crc:ADE37D278C52E5E5|rigid:3LODW3C2RF28d/S2c2PVGz+fWgY	FALSE	mutation increasing interaction:35-35|his tag:c-c	-	-	-	psi-mi:"MI:0082"(peptide massfingerprinting)	psi-mi:"MI:0082"(peptide massfingerprinting)	ENOG4105K63	ENOG4105CJ9
uniprotkb:P52231	uniprotkb:Q54735	intact:EBI-862916	intact:EBI-1622341|uniprotkb:P74088	psi-mi:thio_syny3(display_long)|uniprotkb:trxA(gene name)|psi-mi:trxA(display_short)|uniprotkb:slr0623(locus name)	psi-mi:cynt_syny3(display_long)|uniprotkb:icfA(gene name)|psi-mi:icfA(display_short)|uniprotkb:Carbonate dehydratase(gene name synonym)|uniprotkb:slr1347(locus name)	psi-mi:"MI:0004"(affinity chromatography technology)	Mata-Cabana et al. (2007)	pubmed:17922517|imex:IM-11895	taxid:1111708(syny3)|taxid:1111708("Synechocystis sp. (strain PCC 6803 / Kazusa)")	taxid:1111708(syny3)|taxid:1111708("Synechocystis sp. (strain PCC 6803 / Kazusa)")	psi-mi:"MI:0914"(association)	psi-mi:"MI:0469"(IntAct)	intact:EBI-1643586|imex:IM-11895-3	author score:These proteins were identified in fraction II in at least two out of three indepemndent experiments undertaken.|intact-miscore:0.35	psi-mi:"MI:1060"(spoke expansion)	psi-mi:"MI:0499"(unspecified role)	psi-mi:"MI:0499"(unspecified role)	psi-mi:"MI:0496"(bait)	psi-mi:"MI:0498"(prey)	psi-mi:"MI:0326"(protein)	psi-mi:"MI:0326"(protein)	interpro:IPR013766(Thioredoxin domain)|interpro:IPR017937|interpro:IPR012336(Thioredoxin-like fold)|interpro:IPR005746(Thioredoxin)|go:"GO:0006662"(glycerol ether metabolic process)|go:"GO:0045454"(cell redox homeostasis)|go:"GO:0015035"(protein disulfide oxidoreductase activity)|go:"GO:0055114"(oxidation-reduction process)|go:"GO:0034599"(cellular response to oxidative stress)|go:"GO:0016671"(ox…	interpro:IPR015892(Carbonic anhydrase, prokaryotic-like, conserved site)|interpro:IPR001765(Carbonic anhydrase)|go:"GO:0042802"(identical protein binding)|go:"GO:0015976"(carbon utilization)|go:"GO:0008270"(zinc ion binding)|go:"GO:0004089"(carbonate dehydratase activity)|go:"GO:0005737"(cytoplasm)	psi-mi:"MI:0469"(intact)	-	-	figure legend:Table 1|caution:"\"Note the protein identified as sll1329 is incorrectly identified. The correct identifier should be slr1329 (confirmed by authors).\""|comment:"\"These proteins were identified in fraction II; defined by the authors as \\"Membranes were collected by centrifugation and the supernatant, which contained weakly associated membrane proteins and excess TrxA35, was denote…	taxid:-1(in vitro)|taxid:-1(In vitro)	-	2008-02-25	2014-10-16	rogid:7Kmdp/PlhePcbJx9Xkq+qA2C/sw1111708	rogid:156y1cJaTnbjIfk3/RlELhsc9vE1111708	intact-crc:ADE37D278C52E5E5|rigid:3LODW3C2RF28d/S2c2PVGz+fWgY	FALSE	mutation increasing interaction:35-35|his tag:c-c	-	-	-	psi-mi:"MI:0082"(peptide massfingerprinting)	psi-mi:"MI:0082"(peptide massfingerprinting)	ENOG4105K63	ENOG4107B2H
uniprotkb:P52231	uniprotkb:P74227	intact:EBI-862916	intact:EBI-862703|intact:EBI-1611393	psi-mi:thio_syny3(display_long)|uniprotkb:trxA(gene name)|psi-mi:trxA(display_short)|uniprotkb:slr0623(locus name)	psi-mi:eftu_syny3(display_long)|uniprotkb:tuf(gene name)|psi-mi:tuf(display_short)|uniprotkb:tufA(gene name synonym)|uniprotkb:sll1099(locus name)	psi-mi:"MI:0004"(affinity chromatography technology)	Mata-Cabana et al. (2007)	pubmed:17922517|imex:IM-11895	taxid:1111708(syny3)|taxid:1111708("Synechocystis sp. (strain PCC 6803 / Kazusa)")	taxid:1111708(syny3)|taxid:1111708("Synechocystis sp. (strain PCC 6803 / Kazusa)")	psi-mi:"MI:0914"(association)	psi-mi:"MI:0469"(IntAct)	intact:EBI-1643586|imex:IM-11895-3	author score:These proteins were identified in fraction II in at least two out of three indepemndent experiments undertaken.|intact-miscore:0.69	psi-mi:"MI:1060"(spoke expansion)	psi-mi:"MI:0499"(unspecified role)	psi-mi:"MI:0499"(unspecified role)	psi-mi:"MI:0496"(bait)	psi-mi:"MI:0498"(prey)	psi-mi:"MI:0326"(protein)	psi-mi:"MI:0326"(protein)	interpro:IPR013766(Thioredoxin domain)|interpro:IPR017937|interpro:IPR012336(Thioredoxin-like fold)|interpro:IPR005746(Thioredoxin)|go:"GO:0006662"(glycerol ether metabolic process)|go:"GO:0045454"(cell redox homeostasis)|go:"GO:0015035"(protein disulfide oxidoreductase activity)|go:"GO:0055114"(oxidation-reduction process)|go:"GO:0034599"(cellular response to oxidative stress)|go:"GO:0016671"(ox…	interpro:IPR009000(Translation elongation and initiation factors/Ribosomal, beta-barrel)|interpro:IPR004160(Translation elongation factor EFTu/EF1A, C-terminal)|interpro:IPR004541(Translation elongation factor EFTu/EF1A, bacterial and organelle)|interpro:IPR004161(Translation elongation factor EFTu/EF1A, domain 2)|interpro:IPR009001(Translation elongation factor EF1A/initiation factor IF2gamma, C…	psi-mi:"MI:0469"(intact)	-	-	figure legend:Table 1|caution:"\"Note the protein identified as sll1329 is incorrectly identified. The correct identifier should be slr1329 (confirmed by authors).\""|comment:"\"These proteins were identified in fraction II; defined by the authors as \\"Membranes were collected by centrifugation and the supernatant, which contained weakly associated membrane proteins and excess TrxA35, was denote…	taxid:-1(in vitro)|taxid:-1(In vitro)	-	2008-02-25	2014-10-16	rogid:7Kmdp/PlhePcbJx9Xkq+qA2C/sw1111708	rogid:/5ZZwFYPCCp7NxuN9+FU43rDYmo1111708	intact-crc:ADE37D278C52E5E5|rigid:3LODW3C2RF28d/S2c2PVGz+fWgY	FALSE	mutation increasing interaction:35-35|his tag:c-c	-	-	-	psi-mi:"MI:0082"(peptide massfingerprinting)	psi-mi:"MI:0082"(peptide massfingerprinting)	ENOG4105K63	ENOG4105CGV
uniprotkb:P52231	uniprotkb:P72700	intact:EBI-862916	intact:EBI-1616384	psi-mi:thio_syny3(display_long)|uniprotkb:trxA(gene name)|psi-mi:trxA(display_short)|uniprotkb:slr0623(locus name)	psi-mi:p72700_syny3(display_long)|uniprotkb:slr0244(locus name)	psi-mi:"MI:0004"(affinity chromatography technology)	Mata-Cabana et al. (2007)	pubmed:17922517|imex:IM-11895	taxid:1111708(syny3)|taxid:1111708("Synechocystis sp. (strain PCC 6803 / Kazusa)")	taxid:1111708(syny3)|taxid:1111708("Synechocystis sp. (strain PCC 6803 / Kazusa)")	psi-mi:"MI:0914"(association)	psi-mi:"MI:0469"(IntAct)	intact:EBI-1643586|imex:IM-11895-3	author score:These proteins were identified in fraction II in at least two out of three indepemndent experiments undertaken.|intact-miscore:0.35	psi-mi:"MI:1060"(spoke expansion)	psi-mi:"MI:0499"(unspecified role)	psi-mi:"MI:0499"(unspecified role)	psi-mi:"MI:0496"(bait)	psi-mi:"MI:0498"(prey)	psi-mi:"MI:0326"(protein)	psi-mi:"MI:0326"(protein)	interpro:IPR013766(Thioredoxin domain)|interpro:IPR017937|interpro:IPR012336(Thioredoxin-like fold)|interpro:IPR005746(Thioredoxin)|go:"GO:0006662"(glycerol ether metabolic process)|go:"GO:0045454"(cell redox homeostasis)|go:"GO:0015035"(protein disulfide oxidoreductase activity)|go:"GO:0055114"(oxidation-reduction process)|go:"GO:0034599"(cellular response to oxidative stress)|go:"GO:0016671"(ox…	interpro:IPR006016(UspA)|interpro:IPR006015("Universal stress protein (Usp)")|interpro:IPR014729(Rossmann-like alpha/beta/alpha sandwich fold)|go:"GO:0006950"(response to stress)	psi-mi:"MI:0469"(intact)	-	-	figure legend:Table 1|caution:"\"Note the protein identified as sll1329 is incorrectly identified. The correct identifier should be slr1329 (confirmed by authors).\""|comment:"\"These proteins were identified in fraction II; defined by the authors as \\"Membranes were collected by centrifugation and the supernatant, which contained weakly associated membrane proteins and excess TrxA35, was denote…	taxid:-1(in vitro)|taxid:-1(In vitro)	-	2008-02-25	2014-10-16	rogid:7Kmdp/PlhePcbJx9Xkq+qA2C/sw1111708	rogid:8/S8MtvI+wt32zcji/nNnqr+lVI1111708	intact-crc:ADE37D278C52E5E5|rigid:3LODW3C2RF28d/S2c2PVGz+fWgY	FALSE	mutation increasing interaction:35-35|his tag:c-c	-	-	-	psi-mi:"MI:0082"(peptide massfingerprinting)	psi-mi:"MI:0082"(peptide massfingerprinting)	ENOG4105K63	ENOG4105EWY
uniprotkb:P52231	uniprotkb:P72854	intact:EBI-862916	intact:EBI-862835|intact:EBI-1610728	psi-mi:thio_syny3(display_long)|uniprotkb:trxA(gene name)|psi-mi:trxA(display_short)|uniprotkb:slr0623(locus name)	psi-mi:sir_syny3(display_long)|uniprotkb:sir(gene name)|psi-mi:sir(display_short)|uniprotkb:slr0963(locus name)	psi-mi:"MI:0004"(affinity chromatography technology)	Mata-Cabana et al. (2007)	pubmed:17922517|imex:IM-11895	taxid:1111708(syny3)|taxid:1111708("Synechocystis sp. (strain PCC 6803 / Kazusa)")	taxid:1111708(syny3)|taxid:1111708("Synechocystis sp. (strain PCC 6803 / Kazusa)")	psi-mi:"MI:0914"(association)	psi-mi:"MI:0469"(IntAct)	intact:EBI-1643586|imex:IM-11895-3	author score:These proteins were identified in fraction II in at least two out of three indepemndent experiments undertaken.|intact-miscore:0.59	psi-mi:"MI:1060"(spoke expansion)	psi-mi:"MI:0499"(unspecified role)	psi-mi:"MI:0499"(unspecified role)	psi-mi:"MI:0496"(bait)	psi-mi:"MI:0498"(prey)	psi-mi:"MI:0326"(protein)	psi-mi:"MI:0326"(protein)	interpro:IPR013766(Thioredoxin domain)|interpro:IPR017937|interpro:IPR012336(Thioredoxin-like fold)|interpro:IPR005746(Thioredoxin)|go:"GO:0006662"(glycerol ether metabolic process)|go:"GO:0045454"(cell redox homeostasis)|go:"GO:0015035"(protein disulfide oxidoreductase activity)|go:"GO:0055114"(oxidation-reduction process)|go:"GO:0034599"(cellular response to oxidative stress)|go:"GO:0016671"(ox…	interpro:IPR011787(Sulphite reductase, ferredoxin dependent)|interpro:IPR006066(Nitrite and sulphite reductase iron-sulphur/siroheme-binding site)|interpro:IPR006067(Nitrite and sulphite reductase 4Fe-4S region)|interpro:IPR005117(Nitrite/sulphite reductase, hemoprotein beta-component, ferrodoxin-like)|go:"GO:0050311"("sulfite reductase (ferredoxin) activity")|go:"GO:0020037"(heme binding)|go:"GO…	psi-mi:"MI:0469"(intact)	-	-	figure legend:Table 1|caution:"\"Note the protein identified as sll1329 is incorrectly identified. The correct identifier should be slr1329 (confirmed by authors).\""|comment:"\"These proteins were identified in fraction II; defined by the authors as \\"Membranes were collected by centrifugation and the supernatant, which contained weakly associated membrane proteins and excess TrxA35, was denote…	taxid:-1(in vitro)|taxid:-1(In vitro)	-	2008-02-25	2014-10-16	rogid:7Kmdp/PlhePcbJx9Xkq+qA2C/sw1111708	rogid:u2NHt2xw122ayP1lINGJWXCvRao1111708	intact-crc:ADE37D278C52E5E5|rigid:3LODW3C2RF28d/S2c2PVGz+fWgY	FALSE	mutation increasing interaction:35-35|his tag:c-c	-	-	-	psi-mi:"MI:0082"(peptide massfingerprinting)	psi-mi:"MI:0082"(peptide massfingerprinting)	ENOG4105K63	ENOG4107QHM
uniprotkb:P52231	uniprotkb:P27179	intact:EBI-862916	intact:EBI-595416	psi-mi:thio_syny3(display_long)|uniprotkb:trxA(gene name)|psi-mi:trxA(display_short)|uniprotkb:slr0623(locus name)	psi-mi:atpa_syny3(display_long)|uniprotkb:ATP synthase F1 sector subunit alpha(gene name synonym)|uniprotkb:atpA(gene name)|psi-mi:atpA(display_short)|uniprotkb:sll1326(locus name)|uniprotkb:F-ATPase subunit alpha(gene name synonym)	psi-mi:"MI:0004"(affinity chromatography technology)	Mata-Cabana et al. (2007)	pubmed:17922517|imex:IM-11895	taxid:1111708(syny3)|taxid:1111708("Synechocystis sp. (strain PCC 6803 / Kazusa)")	taxid:1111708(syny3)|taxid:1111708("Synechocystis sp. (strain PCC 6803 / Kazusa)")	psi-mi:"MI:0914"(association)	psi-mi:"MI:0469"(IntAct)	intact:EBI-1643586|imex:IM-11895-3	author score:These proteins were identified in fraction II in at least two out of three indepemndent experiments undertaken.|intact-miscore:0.35	psi-mi:"MI:1060"(spoke expansion)	psi-mi:"MI:0499"(unspecified role)	psi-mi:"MI:0499"(unspecified role)	psi-mi:"MI:0496"(bait)	psi-mi:"MI:0498"(prey)	psi-mi:"MI:0326"(protein)	psi-mi:"MI:0326"(protein)	interpro:IPR013766(Thioredoxin domain)|interpro:IPR017937|interpro:IPR012336(Thioredoxin-like fold)|interpro:IPR005746(Thioredoxin)|go:"GO:0006662"(glycerol ether metabolic process)|go:"GO:0045454"(cell redox homeostasis)|go:"GO:0015035"(protein disulfide oxidoreductase activity)|go:"GO:0055114"(oxidation-reduction process)|go:"GO:0034599"(cellular response to oxidative stress)|go:"GO:0016671"(ox…	interpro:IPR027417|interpro:IPR000194(ATPase, F1/V1/A1 complex, alpha/beta subunit, nucleotide-binding)|interpro:IPR004100(ATPase, F1/V1/A1 complex, alpha/beta subunit, N-terminal)|interpro:IPR000793(ATPase, F1/V1/A1 complex, alpha/beta subunit, C-terminal)|interpro:IPR023366|interpro:IPR005294(ATPase, F1 complex, alpha subunit)|interpro:IPR020003|go:"GO:0042777"(plasma membrane ATP synthesis cou…	psi-mi:"MI:0469"(intact)	-	-	figure legend:Table 1|caution:"\"Note the protein identified as sll1329 is incorrectly identified. The correct identifier should be slr1329 (confirmed by authors).\""|comment:"\"These proteins were identified in fraction II; defined by the authors as \\"Membranes were collected by centrifugation and the supernatant, which contained weakly associated membrane proteins and excess TrxA35, was denote…	taxid:-1(in vitro)|taxid:-1(In vitro)	-	2008-02-25	2014-10-16	rogid:7Kmdp/PlhePcbJx9Xkq+qA2C/sw1111708	rogid:452Ebk1tU1wSLcytH9yO5IRliG41111708	intact-crc:ADE37D278C52E5E5|rigid:3LODW3C2RF28d/S2c2PVGz+fWgY	FALSE	mutation increasing interaction:35-35|his tag:c-c	-	-	-	psi-mi:"MI:0082"(peptide massfingerprinting)	psi-mi:"MI:0082"(peptide massfingerprinting)	ENOG4105K63	ENOG4105CDG
uniprotkb:P52231	uniprotkb:Q55589	intact:EBI-862916	intact:EBI-1641983	psi-mi:thio_syny3(display_long)|uniprotkb:trxA(gene name)|psi-mi:trxA(display_short)|uniprotkb:slr0623(locus name)	psi-mi:q55589_syny3(display_long)|uniprotkb:slr0374(locus name)	psi-mi:"MI:0004"(affinity chromatography technology)	Mata-Cabana et al. (2007)	pubmed:17922517|imex:IM-11895	taxid:1111708(syny3)|taxid:1111708("Synechocystis sp. (strain PCC 6803 / Kazusa)")	taxid:1111708(syny3)|taxid:1111708("Synechocystis sp. (strain PCC 6803 / Kazusa)")	psi-mi:"MI:0914"(association)	psi-mi:"MI:0469"(IntAct)	intact:EBI-1643586|imex:IM-11895-3	author score:These proteins were identified in fraction II in at least two out of three indepemndent experiments undertaken.|intact-miscore:0.35	psi-mi:"MI:1060"(spoke expansion)	psi-mi:"MI:0499"(unspecified role)	psi-mi:"MI:0499"(unspecified role)	psi-mi:"MI:0496"(bait)	psi-mi:"MI:0498"(prey)	psi-mi:"MI:0326"(protein)	psi-mi:"MI:0326"(protein)	interpro:IPR013766(Thioredoxin domain)|interpro:IPR017937|interpro:IPR012336(Thioredoxin-like fold)|interpro:IPR005746(Thioredoxin)|go:"GO:0006662"(glycerol ether metabolic process)|go:"GO:0045454"(cell redox homeostasis)|go:"GO:0015035"(protein disulfide oxidoreductase activity)|go:"GO:0055114"(oxidation-reduction process)|go:"GO:0034599"(cellular response to oxidative stress)|go:"GO:0016671"(ox…	interpro:IPR003959(AAA ATPase, core)|interpro:IPR003593(AAA+ ATPase, core)|interpro:IPR027417|go:"GO:0051301"(cell division)|go:"GO:0005524"(ATP binding)	psi-mi:"MI:0469"(intact)	-	-	figure legend:Table 1|caution:"\"Note the protein identified as sll1329 is incorrectly identified. The correct identifier should be slr1329 (confirmed by authors).\""|comment:"\"These proteins were identified in fraction II; defined by the authors as \\"Membranes were collected by centrifugation and the supernatant, which contained weakly associated membrane proteins and excess TrxA35, was denote…	taxid:-1(in vitro)|taxid:-1(In vitro)	-	2008-02-25	2014-10-16	rogid:7Kmdp/PlhePcbJx9Xkq+qA2C/sw1111708	rogid:knNHOabjTSjsz2N3IoTFxbO/IpU1111708	intact-crc:ADE37D278C52E5E5|rigid:3LODW3C2RF28d/S2c2PVGz+fWgY	FALSE	mutation increasing interaction:35-35|his tag:c-c	-	-	-	psi-mi:"MI:0082"(peptide massfingerprinting)	psi-mi:"MI:0082"(peptide massfingerprinting)	ENOG4105K63	ENOG4105DS9
uniprotkb:P52231	uniprotkb:P74463	intact:EBI-862916	intact:EBI-1643427	psi-mi:thio_syny3(display_long)|uniprotkb:trxA(gene name)|psi-mi:trxA(display_short)|uniprotkb:slr0623(locus name)	psi-mi:p74463_syny3(display_long)|uniprotkb:pilT(gene name)|psi-mi:pilT(display_short)	psi-mi:"MI:0004"(affinity chromatography technology)	Mata-Cabana et al. (2007)	pubmed:17922517|imex:IM-11895	taxid:1111708(syny3)|taxid:1111708("Synechocystis sp. (strain PCC 6803 / Kazusa)")	taxid:1111708(syny3)|taxid:1111708("Synechocystis sp. (strain PCC 6803 / Kazusa)")	psi-mi:"MI:0914"(association)	psi-mi:"MI:0469"(IntAct)	intact:EBI-1643635|imex:IM-11895-2	author score:These proteins were identified in fraction III in at least two out of three indepemndent experiments undertaken.|intact-miscore:0.35	psi-mi:"MI:1060"(spoke expansion)	psi-mi:"MI:0499"(unspecified role)	psi-mi:"MI:0499"(unspecified role)	psi-mi:"MI:0496"(bait)	psi-mi:"MI:0498"(prey)	psi-mi:"MI:0326"(protein)	psi-mi:"MI:0326"(protein)	interpro:IPR013766(Thioredoxin domain)|interpro:IPR017937|interpro:IPR012336(Thioredoxin-like fold)|interpro:IPR005746(Thioredoxin)|go:"GO:0006662"(glycerol ether metabolic process)|go:"GO:0045454"(cell redox homeostasis)|go:"GO:0015035"(protein disulfide oxidoreductase activity)|go:"GO:0055114"(oxidation-reduction process)|go:"GO:0034599"(cellular response to oxidative stress)|go:"GO:0016671"(ox…	interpro:IPR027417|interpro:IPR001482(Type II secretion system protein E)|interpro:IPR006321(Pilus retraction protein PilT)|interpro:IPR003593(AAA+ ATPase, core)|go:"GO:0006810"(transport)|go:"GO:0005524"(ATP binding)	psi-mi:"MI:0469"(intact)	-	-	figure legend:Table 1|comment:"\"These proteins were identified in fraction III; defined by the authors as \\"Membranes were collected by centrifugation and the supernatant, which contained weakly associated membrane proteins and excess TrxA35, was denoted as fraction I. The membrane pellet was washed with 0.75 M NaCl and 0.02% Triton X-100 and the wash supernatant, which contained membrane-assoc…	taxid:-1(in vitro)|taxid:-1(In vitro)	-	2008-02-25	2014-10-16	rogid:7Kmdp/PlhePcbJx9Xkq+qA2C/sw1111708	rogid:lGEiI/ljrI0e31XIxED3wAbrGfg1111708	intact-crc:1E83D0A8592B95CB|rigid:rH8u67Q9F9A4e179uUOZMFfbmew	FALSE	mutation increasing interaction:35-35|his tag:c-c	-	-	-	psi-mi:"MI:0082"(peptide massfingerprinting)	psi-mi:"MI:0082"(peptide massfingerprinting)	ENOG4105K63	ENOG4105CZX
uniprotkb:P52231	uniprotkb:Q55589	intact:EBI-862916	intact:EBI-1641983	psi-mi:thio_syny3(display_long)|uniprotkb:trxA(gene name)|psi-mi:trxA(display_short)|uniprotkb:slr0623(locus name)	psi-mi:q55589_syny3(display_long)|uniprotkb:slr0374(locus name)	psi-mi:"MI:0004"(affinity chromatography technology)	Mata-Cabana et al. (2007)	pubmed:17922517|imex:IM-11895	taxid:1111708(syny3)|taxid:1111708("Synechocystis sp. (strain PCC 6803 / Kazusa)")	taxid:1111708(syny3)|taxid:1111708("Synechocystis sp. (strain PCC 6803 / Kazusa)")	psi-mi:"MI:0914"(association)	psi-mi:"MI:0469"(IntAct)	intact:EBI-1643635|imex:IM-11895-2	author score:These proteins were identified in fraction III in at least two out of three indepemndent experiments undertaken.|intact-miscore:0.35	psi-mi:"MI:1060"(spoke expansion)	psi-mi:"MI:0499"(unspecified role)	psi-mi:"MI:0499"(unspecified role)	psi-mi:"MI:0496"(bait)	psi-mi:"MI:0498"(prey)	psi-mi:"MI:0326"(protein)	psi-mi:"MI:0326"(protein)	interpro:IPR013766(Thioredoxin domain)|interpro:IPR017937|interpro:IPR012336(Thioredoxin-like fold)|interpro:IPR005746(Thioredoxin)|go:"GO:0006662"(glycerol ether metabolic process)|go:"GO:0045454"(cell redox homeostasis)|go:"GO:0015035"(protein disulfide oxidoreductase activity)|go:"GO:0055114"(oxidation-reduction process)|go:"GO:0034599"(cellular response to oxidative stress)|go:"GO:0016671"(ox…	interpro:IPR003959(AAA ATPase, core)|interpro:IPR003593(AAA+ ATPase, core)|interpro:IPR027417|go:"GO:0051301"(cell division)|go:"GO:0005524"(ATP binding)	psi-mi:"MI:0469"(intact)	-	-	figure legend:Table 1|comment:"\"These proteins were identified in fraction III; defined by the authors as \\"Membranes were collected by centrifugation and the supernatant, which contained weakly associated membrane proteins and excess TrxA35, was denoted as fraction I. The membrane pellet was washed with 0.75 M NaCl and 0.02% Triton X-100 and the wash supernatant, which contained membrane-assoc…	taxid:-1(in vitro)|taxid:-1(In vitro)	-	2008-02-25	2014-10-16	rogid:7Kmdp/PlhePcbJx9Xkq+qA2C/sw1111708	rogid:knNHOabjTSjsz2N3IoTFxbO/IpU1111708	intact-crc:1E83D0A8592B95CB|rigid:rH8u67Q9F9A4e179uUOZMFfbmew	FALSE	mutation increasing interaction:35-35|his tag:c-c	-	-	-	psi-mi:"MI:0082"(peptide massfingerprinting)	psi-mi:"MI:0082"(peptide massfingerprinting)	ENOG4105K63	ENOG4105DS9
uniprotkb:P52231	uniprotkb:P72700	intact:EBI-862916	intact:EBI-1616384	psi-mi:thio_syny3(display_long)|uniprotkb:trxA(gene name)|psi-mi:trxA(display_short)|uniprotkb:slr0623(locus name)	psi-mi:p72700_syny3(display_long)|uniprotkb:slr0244(locus name)	psi-mi:"MI:0004"(affinity chromatography technology)	Mata-Cabana et al. (2007)	pubmed:17922517|imex:IM-11895	taxid:1111708(syny3)|taxid:1111708("Synechocystis sp. (strain PCC 6803 / Kazusa)")	taxid:1111708(syny3)|taxid:1111708("Synechocystis sp. (strain PCC 6803 / Kazusa)")	psi-mi:"MI:0914"(association)	psi-mi:"MI:0469"(IntAct)	intact:EBI-1643635|imex:IM-11895-2	author score:These proteins were identified in fraction III in at least two out of three indepemndent experiments undertaken.|intact-miscore:0.35	psi-mi:"MI:1060"(spoke expansion)	psi-mi:"MI:0499"(unspecified role)	psi-mi:"MI:0499"(unspecified role)	psi-mi:"MI:0496"(bait)	psi-mi:"MI:0498"(prey)	psi-mi:"MI:0326"(protein)	psi-mi:"MI:0326"(protein)	interpro:IPR013766(Thioredoxin domain)|interpro:IPR017937|interpro:IPR012336(Thioredoxin-like fold)|interpro:IPR005746(Thioredoxin)|go:"GO:0006662"(glycerol ether metabolic process)|go:"GO:0045454"(cell redox homeostasis)|go:"GO:0015035"(protein disulfide oxidoreductase activity)|go:"GO:0055114"(oxidation-reduction process)|go:"GO:0034599"(cellular response to oxidative stress)|go:"GO:0016671"(ox…	interpro:IPR006016(UspA)|interpro:IPR006015("Universal stress protein (Usp)")|interpro:IPR014729(Rossmann-like alpha/beta/alpha sandwich fold)|go:"GO:0006950"(response to stress)	psi-mi:"MI:0469"(intact)	-	-	figure legend:Table 1|comment:"\"These proteins were identified in fraction III; defined by the authors as \\"Membranes were collected by centrifugation and the supernatant, which contained weakly associated membrane proteins and excess TrxA35, was denoted as fraction I. The membrane pellet was washed with 0.75 M NaCl and 0.02% Triton X-100 and the wash supernatant, which contained membrane-assoc…	taxid:-1(in vitro)|taxid:-1(In vitro)	-	2008-02-25	2014-10-16	rogid:7Kmdp/PlhePcbJx9Xkq+qA2C/sw1111708	rogid:8/S8MtvI+wt32zcji/nNnqr+lVI1111708	intact-crc:1E83D0A8592B95CB|rigid:rH8u67Q9F9A4e179uUOZMFfbmew	FALSE	mutation increasing interaction:35-35|his tag:c-c	-	-	-	psi-mi:"MI:0082"(peptide massfingerprinting)	psi-mi:"MI:0082"(peptide massfingerprinting)	ENOG4105K63	ENOG4105EWY
uniprotkb:P52231	uniprotkb:P26527	intact:EBI-862916	intact:EBI-595471|intact:EBI-1607916	psi-mi:thio_syny3(display_long)|uniprotkb:trxA(gene name)|psi-mi:trxA(display_short)|uniprotkb:slr0623(locus name)	psi-mi:atpb_syny3(display_long)|uniprotkb:ATP synthase F1 sector subunit beta(gene name synonym)|uniprotkb:atpD(gene name)|psi-mi:atpD(display_short)|uniprotkb:atpB(gene name synonym)|uniprotkb:slr1329(locus name)|uniprotkb:F-ATPase subunit beta(gene name synonym)	psi-mi:"MI:0004"(affinity chromatography technology)	Mata-Cabana et al. (2007)	pubmed:17922517|imex:IM-11895	taxid:1111708(syny3)|taxid:1111708("Synechocystis sp. (strain PCC 6803 / Kazusa)")	taxid:1111708(syny3)|taxid:1111708("Synechocystis sp. (strain PCC 6803 / Kazusa)")	psi-mi:"MI:0914"(association)	psi-mi:"MI:0469"(IntAct)	intact:EBI-1643635|imex:IM-11895-2	author score:These proteins were identified in fraction III in at least two out of three indepemndent experiments undertaken.|intact-miscore:0.35	psi-mi:"MI:1060"(spoke expansion)	psi-mi:"MI:0499"(unspecified role)	psi-mi:"MI:0499"(unspecified role)	psi-mi:"MI:0496"(bait)	psi-mi:"MI:0498"(prey)	psi-mi:"MI:0326"(protein)	psi-mi:"MI:0326"(protein)	interpro:IPR013766(Thioredoxin domain)|interpro:IPR017937|interpro:IPR012336(Thioredoxin-like fold)|interpro:IPR005746(Thioredoxin)|go:"GO:0006662"(glycerol ether metabolic process)|go:"GO:0045454"(cell redox homeostasis)|go:"GO:0015035"(protein disulfide oxidoreductase activity)|go:"GO:0055114"(oxidation-reduction process)|go:"GO:0034599"(cellular response to oxidative stress)|go:"GO:0016671"(ox…	interpro:IPR027417|interpro:IPR024034|interpro:IPR000194(ATPase, F1/V1/A1 complex, alpha/beta subunit, nucleotide-binding)|interpro:IPR004100(ATPase, F1/V1/A1 complex, alpha/beta subunit, N-terminal)|interpro:IPR000793(ATPase, F1/V1/A1 complex, alpha/beta subunit, C-terminal)|interpro:IPR005722(ATPase, F1 complex, beta subunit)|interpro:IPR003593(AAA+ ATPase, core)|interpro:IPR020003|go:"GO:00427…	psi-mi:"MI:0469"(intact)	-	-	figure legend:Table 1|comment:"\"These proteins were identified in fraction III; defined by the authors as \\"Membranes were collected by centrifugation and the supernatant, which contained weakly associated membrane proteins and excess TrxA35, was denoted as fraction I. The membrane pellet was washed with 0.75 M NaCl and 0.02% Triton X-100 and the wash supernatant, which contained membrane-assoc…	taxid:-1(in vitro)|taxid:-1(In vitro)	-	2008-02-25	2014-10-16	rogid:7Kmdp/PlhePcbJx9Xkq+qA2C/sw1111708	rogid:zYC1SosbeIBcxGSqYkBFMjO4nbg1111708	intact-crc:1E83D0A8592B95CB|rigid:rH8u67Q9F9A4e179uUOZMFfbmew	FALSE	mutation increasing interaction:35-35|his tag:c-c	-	-	-	psi-mi:"MI:0082"(peptide massfingerprinting)	psi-mi:"MI:0082"(peptide massfingerprinting)	ENOG4105K63	ENOG4105C4J
uniprotkb:P52231	uniprotkb:P73886	intact:EBI-862916	intact:EBI-1643377	psi-mi:thio_syny3(display_long)|uniprotkb:trxA(gene name)|psi-mi:trxA(display_short)|uniprotkb:slr0623(locus name)	psi-mi:p73886_syny3(display_long)|uniprotkb:ychF(gene name)|psi-mi:ychF(display_short)|uniprotkb:sll0245(locus name)	psi-mi:"MI:0004"(affinity chromatography technology)	Mata-Cabana et al. (2007)	pubmed:17922517|imex:IM-11895	taxid:1111708(syny3)|taxid:1111708("Synechocystis sp. (strain PCC 6803 / Kazusa)")	taxid:1111708(syny3)|taxid:1111708("Synechocystis sp. (strain PCC 6803 / Kazusa)")	psi-mi:"MI:0914"(association)	psi-mi:"MI:0469"(IntAct)	intact:EBI-1643635|imex:IM-11895-2	author score:These proteins were identified in fraction III in at least two out of three indepemndent experiments undertaken.|intact-miscore:0.35	psi-mi:"MI:1060"(spoke expansion)	psi-mi:"MI:0499"(unspecified role)	psi-mi:"MI:0499"(unspecified role)	psi-mi:"MI:0496"(bait)	psi-mi:"MI:0498"(prey)	psi-mi:"MI:0326"(protein)	psi-mi:"MI:0326"(protein)	interpro:IPR013766(Thioredoxin domain)|interpro:IPR017937|interpro:IPR012336(Thioredoxin-like fold)|interpro:IPR005746(Thioredoxin)|go:"GO:0006662"(glycerol ether metabolic process)|go:"GO:0045454"(cell redox homeostasis)|go:"GO:0015035"(protein disulfide oxidoreductase activity)|go:"GO:0055114"(oxidation-reduction process)|go:"GO:0034599"(cellular response to oxidative stress)|go:"GO:0016671"(ox…	interpro:IPR012675(Beta-grasp fold, ferredoxin-type)|interpro:IPR031167|interpro:IPR027417|interpro:IPR023192|interpro:IPR012676(TGS-like)|interpro:IPR006073(GTP1/OBG)|interpro:IPR013029(Protein of unknown function DUF933)|interpro:IPR004396(Conserved hypothetical protein CHP00092)|go:"GO:0043023"(ribosomal large subunit binding)|go:"GO:0043022"(ribosome binding)|go:"GO:0016887"(ATPase activity)|…	psi-mi:"MI:0469"(intact)	-	-	figure legend:Table 1|comment:"\"These proteins were identified in fraction III; defined by the authors as \\"Membranes were collected by centrifugation and the supernatant, which contained weakly associated membrane proteins and excess TrxA35, was denoted as fraction I. The membrane pellet was washed with 0.75 M NaCl and 0.02% Triton X-100 and the wash supernatant, which contained membrane-assoc…	taxid:-1(in vitro)|taxid:-1(In vitro)	-	2008-02-25	2014-10-16	rogid:7Kmdp/PlhePcbJx9Xkq+qA2C/sw1111708	rogid:XZvqQX4BjC7NgpMX8xqN2IRbYdw1111708	intact-crc:1E83D0A8592B95CB|rigid:rH8u67Q9F9A4e179uUOZMFfbmew	FALSE	mutation increasing interaction:35-35|his tag:c-c	-	-	-	psi-mi:"MI:0082"(peptide massfingerprinting)	psi-mi:"MI:0082"(peptide massfingerprinting)	ENOG4105K63	ENOG4105C3G
uniprotkb:P52231	uniprotkb:P74089	intact:EBI-862916	intact:EBI-1618081|uniprotkb:Q55209	psi-mi:thio_syny3(display_long)|uniprotkb:trxA(gene name)|psi-mi:trxA(display_short)|uniprotkb:slr0623(locus name)	psi-mi:cyse_syny3(display_long)|uniprotkb:cysE(gene name)|psi-mi:cysE(display_short)|uniprotkb:slr1348(locus name)	psi-mi:"MI:0004"(affinity chromatography technology)	Mata-Cabana et al. (2007)	pubmed:17922517|imex:IM-11895	taxid:1111708(syny3)|taxid:1111708("Synechocystis sp. (strain PCC 6803 / Kazusa)")	taxid:1111708(syny3)|taxid:1111708("Synechocystis sp. (strain PCC 6803 / Kazusa)")	psi-mi:"MI:0914"(association)	psi-mi:"MI:0469"(IntAct)	intact:EBI-1643635|imex:IM-11895-2	author score:These proteins were identified in fraction III in at least two out of three indepemndent experiments undertaken.|intact-miscore:0.35	psi-mi:"MI:1060"(spoke expansion)	psi-mi:"MI:0499"(unspecified role)	psi-mi:"MI:0499"(unspecified role)	psi-mi:"MI:0496"(bait)	psi-mi:"MI:0498"(prey)	psi-mi:"MI:0326"(protein)	psi-mi:"MI:0326"(protein)	interpro:IPR013766(Thioredoxin domain)|interpro:IPR017937|interpro:IPR012336(Thioredoxin-like fold)|interpro:IPR005746(Thioredoxin)|go:"GO:0006662"(glycerol ether metabolic process)|go:"GO:0045454"(cell redox homeostasis)|go:"GO:0015035"(protein disulfide oxidoreductase activity)|go:"GO:0055114"(oxidation-reduction process)|go:"GO:0034599"(cellular response to oxidative stress)|go:"GO:0016671"(ox…	interpro:IPR011004(Trimeric LpxA-like)|interpro:IPR005881(Serine O-acetyltransferase)|interpro:IPR018357|interpro:IPR001451(Bacterial transferase hexapeptide repeat)|go:"GO:0006535"(cysteine biosynthetic process from serine)|go:"GO:0009001"(serine O-acetyltransferase activity)|go:"GO:0005737"(cytoplasm)	psi-mi:"MI:0469"(intact)	-	-	figure legend:Table 1|comment:"\"These proteins were identified in fraction III; defined by the authors as \\"Membranes were collected by centrifugation and the supernatant, which contained weakly associated membrane proteins and excess TrxA35, was denoted as fraction I. The membrane pellet was washed with 0.75 M NaCl and 0.02% Triton X-100 and the wash supernatant, which contained membrane-assoc…	taxid:-1(in vitro)|taxid:-1(In vitro)	-	2008-02-25	2014-10-16	rogid:7Kmdp/PlhePcbJx9Xkq+qA2C/sw1111708	rogid:bc8PXgYO/XP8OWEp01IIdFQdeuc1111708	intact-crc:1E83D0A8592B95CB|rigid:rH8u67Q9F9A4e179uUOZMFfbmew	FALSE	mutation increasing interaction:35-35|his tag:c-c	-	-	-	psi-mi:"MI:0082"(peptide massfingerprinting)	psi-mi:"MI:0082"(peptide massfingerprinting)	ENOG4105K63	ENOG4105D7W
uniprotkb:P52231	uniprotkb:P72849	intact:EBI-862916	intact:EBI-1610683	psi-mi:thio_syny3(display_long)|uniprotkb:trxA(gene name)|psi-mi:trxA(display_short)|uniprotkb:slr0623(locus name)	psi-mi:ho1_syny3(display_long)|uniprotkb:pbsA1(gene name)|psi-mi:pbsA1(display_short)|uniprotkb:sll1184(locus name)	psi-mi:"MI:0004"(affinity chromatography technology)	Mata-Cabana et al. (2007)	pubmed:17922517|imex:IM-11895	taxid:1111708(syny3)|taxid:1111708("Synechocystis sp. (strain PCC 6803 / Kazusa)")	taxid:1111708(syny3)|taxid:1111708("Synechocystis sp. (strain PCC 6803 / Kazusa)")	psi-mi:"MI:0914"(association)	psi-mi:"MI:0469"(IntAct)	intact:EBI-1643635|imex:IM-11895-2	author score:These proteins were identified in fraction III in at least two out of three indepemndent experiments undertaken.|intact-miscore:0.35	psi-mi:"MI:1060"(spoke expansion)	psi-mi:"MI:0499"(unspecified role)	psi-mi:"MI:0499"(unspecified role)	psi-mi:"MI:0496"(bait)	psi-mi:"MI:0498"(prey)	psi-mi:"MI:0326"(protein)	psi-mi:"MI:0326"(protein)	interpro:IPR013766(Thioredoxin domain)|interpro:IPR017937|interpro:IPR012336(Thioredoxin-like fold)|interpro:IPR005746(Thioredoxin)|go:"GO:0006662"(glycerol ether metabolic process)|go:"GO:0045454"(cell redox homeostasis)|go:"GO:0015035"(protein disulfide oxidoreductase activity)|go:"GO:0055114"(oxidation-reduction process)|go:"GO:0034599"(cellular response to oxidative stress)|go:"GO:0016671"(ox…	interpro:IPR018207|interpro:IPR016084(Haem oxygenase-like, multi-helical)|interpro:IPR016053(Haem oxygenase-like)|interpro:IPR002051(Haem oxygenase)|rcsb pdb:1WE1|go:"GO:0015979"(photosynthesis)|go:"GO:0006788"(heme oxidation)|go:"GO:0046872"(metal ion binding)|go:"GO:0004392"("heme oxygenase (decyclizing) activity")	psi-mi:"MI:0469"(intact)	-	-	figure legend:Table 1|comment:"\"These proteins were identified in fraction III; defined by the authors as \\"Membranes were collected by centrifugation and the supernatant, which contained weakly associated membrane proteins and excess TrxA35, was denoted as fraction I. The membrane pellet was washed with 0.75 M NaCl and 0.02% Triton X-100 and the wash supernatant, which contained membrane-assoc…	taxid:-1(in vitro)|taxid:-1(In vitro)	-	2008-02-25	2014-10-16	rogid:7Kmdp/PlhePcbJx9Xkq+qA2C/sw1111708	rogid:topc4zIJYUbWK+4mwWBb8TagJlY1111708	intact-crc:1E83D0A8592B95CB|rigid:rH8u67Q9F9A4e179uUOZMFfbmew	FALSE	mutation increasing interaction:35-35|his tag:c-c	-	-	-	psi-mi:"MI:0082"(peptide massfingerprinting)	psi-mi:"MI:0082"(peptide massfingerprinting)	ENOG4105K63	ENOG4105EWN
uniprotkb:P52231	uniprotkb:P74614	intact:EBI-862916	intact:EBI-1621316	psi-mi:thio_syny3(display_long)|uniprotkb:trxA(gene name)|psi-mi:trxA(display_short)|uniprotkb:slr0623(locus name)	psi-mi:p74614_syny3(display_long)|uniprotkb:ndh(gene name)|psi-mi:ndh(display_short)	psi-mi:"MI:0004"(affinity chromatography technology)	Mata-Cabana et al. (2007)	pubmed:17922517|imex:IM-11895	taxid:1111708(syny3)|taxid:1111708("Synechocystis sp. (strain PCC 6803 / Kazusa)")	taxid:1111708(syny3)|taxid:1111708("Synechocystis sp. (strain PCC 6803 / Kazusa)")	psi-mi:"MI:0914"(association)	psi-mi:"MI:0469"(IntAct)	intact:EBI-1643635|imex:IM-11895-2	author score:These proteins were identified in fraction III in at least two out of three indepemndent experiments undertaken.|intact-miscore:0.35	psi-mi:"MI:1060"(spoke expansion)	psi-mi:"MI:0499"(unspecified role)	psi-mi:"MI:0499"(unspecified role)	psi-mi:"MI:0496"(bait)	psi-mi:"MI:0498"(prey)	psi-mi:"MI:0326"(protein)	psi-mi:"MI:0326"(protein)	interpro:IPR013766(Thioredoxin domain)|interpro:IPR017937|interpro:IPR012336(Thioredoxin-like fold)|interpro:IPR005746(Thioredoxin)|go:"GO:0006662"(glycerol ether metabolic process)|go:"GO:0045454"(cell redox homeostasis)|go:"GO:0015035"(protein disulfide oxidoreductase activity)|go:"GO:0055114"(oxidation-reduction process)|go:"GO:0034599"(cellular response to oxidative stress)|go:"GO:0016671"(ox…	interpro:IPR000103(Pyridine nucleotide-disulphide oxidoreductase, class-II)|interpro:IPR023753|go:"GO:0016491"(oxidoreductase activity)	psi-mi:"MI:0469"(intact)	-	-	figure legend:Table 1|comment:"\"These proteins were identified in fraction III; defined by the authors as \\"Membranes were collected by centrifugation and the supernatant, which contained weakly associated membrane proteins and excess TrxA35, was denoted as fraction I. The membrane pellet was washed with 0.75 M NaCl and 0.02% Triton X-100 and the wash supernatant, which contained membrane-assoc…	taxid:-1(in vitro)|taxid:-1(In vitro)	-	2008-02-25	2014-10-16	rogid:7Kmdp/PlhePcbJx9Xkq+qA2C/sw1111708	rogid:NS1o8PX/SwN0/4i2pV+vG0H69nc1111708	intact-crc:1E83D0A8592B95CB|rigid:rH8u67Q9F9A4e179uUOZMFfbmew	FALSE	mutation increasing interaction:35-35|his tag:c-c	-	-	-	psi-mi:"MI:0082"(peptide massfingerprinting)	psi-mi:"MI:0082"(peptide massfingerprinting)	ENOG4105K63	ENOG4105CEP
uniprotkb:P52231	uniprotkb:Q55614	intact:EBI-862916	intact:EBI-1643389	psi-mi:thio_syny3(display_long)|uniprotkb:trxA(gene name)|psi-mi:trxA(display_short)|uniprotkb:slr0623(locus name)	psi-mi:q55614_syny3(display_long)|uniprotkb:livG(gene name)|psi-mi:livG(display_short)	psi-mi:"MI:0004"(affinity chromatography technology)	Mata-Cabana et al. (2007)	pubmed:17922517|imex:IM-11895	taxid:1111708(syny3)|taxid:1111708("Synechocystis sp. (strain PCC 6803 / Kazusa)")	taxid:1111708(syny3)|taxid:1111708("Synechocystis sp. (strain PCC 6803 / Kazusa)")	psi-mi:"MI:0914"(association)	psi-mi:"MI:0469"(IntAct)	intact:EBI-1643635|imex:IM-11895-2	author score:These proteins were identified in fraction III in at least two out of three indepemndent experiments undertaken.|intact-miscore:0.35	psi-mi:"MI:1060"(spoke expansion)	psi-mi:"MI:0499"(unspecified role)	psi-mi:"MI:0499"(unspecified role)	psi-mi:"MI:0496"(bait)	psi-mi:"MI:0498"(prey)	psi-mi:"MI:0326"(protein)	psi-mi:"MI:0326"(protein)	interpro:IPR013766(Thioredoxin domain)|interpro:IPR017937|interpro:IPR012336(Thioredoxin-like fold)|interpro:IPR005746(Thioredoxin)|go:"GO:0006662"(glycerol ether metabolic process)|go:"GO:0045454"(cell redox homeostasis)|go:"GO:0015035"(protein disulfide oxidoreductase activity)|go:"GO:0055114"(oxidation-reduction process)|go:"GO:0034599"(cellular response to oxidative stress)|go:"GO:0016671"(ox…	interpro:IPR027417|interpro:IPR003593(AAA+ ATPase, core)|interpro:IPR017781(ABC transporter, urea, ATP-binding protein, UrtD)|interpro:IPR017871|interpro:IPR003439(ABC transporter-like)|interpro:IPR029024|go:"GO:0016887"(ATPase activity)|go:"GO:0005524"(ATP binding)	psi-mi:"MI:0469"(intact)	-	-	figure legend:Table 1|comment:"\"These proteins were identified in fraction III; defined by the authors as \\"Membranes were collected by centrifugation and the supernatant, which contained weakly associated membrane proteins and excess TrxA35, was denoted as fraction I. The membrane pellet was washed with 0.75 M NaCl and 0.02% Triton X-100 and the wash supernatant, which contained membrane-assoc…	taxid:-1(in vitro)|taxid:-1(In vitro)	-	2008-02-25	2014-10-16	rogid:7Kmdp/PlhePcbJx9Xkq+qA2C/sw1111708	rogid:8FPpKusRI9ZgBN8Krsf/iIpRwl41111708	intact-crc:1E83D0A8592B95CB|rigid:rH8u67Q9F9A4e179uUOZMFfbmew	FALSE	mutation increasing interaction:35-35|his tag:c-c	-	-	-	psi-mi:"MI:0082"(peptide massfingerprinting)	psi-mi:"MI:0082"(peptide massfingerprinting)	ENOG4105K63	ENOG4108IUY
uniprotkb:P52231	uniprotkb:P73200	intact:EBI-862916	intact:EBI-1613034	psi-mi:thio_syny3(display_long)|uniprotkb:trxA(gene name)|psi-mi:trxA(display_short)|uniprotkb:slr0623(locus name)	psi-mi:p73200_syny3(display_long)|uniprotkb:slr1702(locus name)	psi-mi:"MI:0004"(affinity chromatography technology)	Mata-Cabana et al. (2007)	pubmed:17922517|imex:IM-11895	taxid:1111708(syny3)|taxid:1111708("Synechocystis sp. (strain PCC 6803 / Kazusa)")	taxid:1111708(syny3)|taxid:1111708("Synechocystis sp. (strain PCC 6803 / Kazusa)")	psi-mi:"MI:0914"(association)	psi-mi:"MI:0469"(IntAct)	intact:EBI-1643635|imex:IM-11895-2	author score:These proteins were identified in fraction III in at least two out of three indepemndent experiments undertaken.|intact-miscore:0.35	psi-mi:"MI:1060"(spoke expansion)	psi-mi:"MI:0499"(unspecified role)	psi-mi:"MI:0499"(unspecified role)	psi-mi:"MI:0496"(bait)	psi-mi:"MI:0498"(prey)	psi-mi:"MI:0326"(protein)	psi-mi:"MI:0326"(protein)	interpro:IPR013766(Thioredoxin domain)|interpro:IPR017937|interpro:IPR012336(Thioredoxin-like fold)|interpro:IPR005746(Thioredoxin)|go:"GO:0006662"(glycerol ether metabolic process)|go:"GO:0045454"(cell redox homeostasis)|go:"GO:0015035"(protein disulfide oxidoreductase activity)|go:"GO:0055114"(oxidation-reduction process)|go:"GO:0034599"(cellular response to oxidative stress)|go:"GO:0016671"(ox…	interpro:IPR018962	psi-mi:"MI:0469"(intact)	-	-	figure legend:Table 1|comment:"\"These proteins were identified in fraction III; defined by the authors as \\"Membranes were collected by centrifugation and the supernatant, which contained weakly associated membrane proteins and excess TrxA35, was denoted as fraction I. The membrane pellet was washed with 0.75 M NaCl and 0.02% Triton X-100 and the wash supernatant, which contained membrane-assoc…	taxid:-1(in vitro)|taxid:-1(In vitro)	-	2008-02-25	2014-10-16	rogid:7Kmdp/PlhePcbJx9Xkq+qA2C/sw1111708	rogid:KkHwYNF990sNfpk4xEr/fhGS5YU1111708	intact-crc:1E83D0A8592B95CB|rigid:rH8u67Q9F9A4e179uUOZMFfbmew	FALSE	mutation increasing interaction:35-35|his tag:c-c	-	-	-	psi-mi:"MI:0082"(peptide massfingerprinting)	psi-mi:"MI:0082"(peptide massfingerprinting)	ENOG4105K63	ENOG4105FEV
uniprotkb:P52231	uniprotkb:Q55662	intact:EBI-862916	intact:EBI-1616479	psi-mi:thio_syny3(display_long)|uniprotkb:trxA(gene name)|psi-mi:trxA(display_short)|uniprotkb:slr0623(locus name)	psi-mi:q55662_syny3(display_long)|uniprotkb:clpC(gene name)|psi-mi:clpC(display_short)	psi-mi:"MI:0004"(affinity chromatography technology)	Mata-Cabana et al. (2007)	pubmed:17922517|imex:IM-11895	taxid:1111708(syny3)|taxid:1111708("Synechocystis sp. (strain PCC 6803 / Kazusa)")	taxid:1111708(syny3)|taxid:1111708("Synechocystis sp. (strain PCC 6803 / Kazusa)")	psi-mi:"MI:0914"(association)	psi-mi:"MI:0469"(IntAct)	intact:EBI-1643635|imex:IM-11895-2	author score:These proteins were identified in fraction III in at least two out of three indepemndent experiments undertaken.|intact-miscore:0.35	psi-mi:"MI:1060"(spoke expansion)	psi-mi:"MI:0499"(unspecified role)	psi-mi:"MI:0499"(unspecified role)	psi-mi:"MI:0496"(bait)	psi-mi:"MI:0498"(prey)	psi-mi:"MI:0326"(protein)	psi-mi:"MI:0326"(protein)	interpro:IPR013766(Thioredoxin domain)|interpro:IPR017937|interpro:IPR012336(Thioredoxin-like fold)|interpro:IPR005746(Thioredoxin)|go:"GO:0006662"(glycerol ether metabolic process)|go:"GO:0045454"(cell redox homeostasis)|go:"GO:0015035"(protein disulfide oxidoreductase activity)|go:"GO:0055114"(oxidation-reduction process)|go:"GO:0034599"(cellular response to oxidative stress)|go:"GO:0016671"(ox…	interpro:IPR001943(UvrB/UvrC protein)|interpro:IPR023150|interpro:IPR004176(Clp, N-terminal)|interpro:IPR019489|interpro:IPR001270(Chaperonin clpA/B)|interpro:IPR018368|interpro:IPR003959(AAA ATPase, core)|interpro:IPR027417|interpro:IPR028299|interpro:IPR003593(AAA+ ATPase, core)|go:"GO:0008233"(peptidase activity)|go:"GO:0005524"(ATP binding)	psi-mi:"MI:0469"(intact)	-	-	figure legend:Table 1|comment:"\"These proteins were identified in fraction III; defined by the authors as \\"Membranes were collected by centrifugation and the supernatant, which contained weakly associated membrane proteins and excess TrxA35, was denoted as fraction I. The membrane pellet was washed with 0.75 M NaCl and 0.02% Triton X-100 and the wash supernatant, which contained membrane-assoc…	taxid:-1(in vitro)|taxid:-1(In vitro)	-	2008-02-25	2014-10-16	rogid:7Kmdp/PlhePcbJx9Xkq+qA2C/sw1111708	rogid:1OM0vukBfk3yjaGKeSsr32H0KGE1111708	intact-crc:1E83D0A8592B95CB|rigid:rH8u67Q9F9A4e179uUOZMFfbmew	FALSE	mutation increasing interaction:35-35|his tag:c-c	-	-	-	psi-mi:"MI:0082"(peptide massfingerprinting)	psi-mi:"MI:0082"(peptide massfingerprinting)	ENOG4105K63	ENOG4105C2Z
uniprotkb:P52231	uniprotkb:P27179	intact:EBI-862916	intact:EBI-595416	psi-mi:thio_syny3(display_long)|uniprotkb:trxA(gene name)|psi-mi:trxA(display_short)|uniprotkb:slr0623(locus name)	psi-mi:atpa_syny3(display_long)|uniprotkb:ATP synthase F1 sector subunit alpha(gene name synonym)|uniprotkb:atpA(gene name)|psi-mi:atpA(display_short)|uniprotkb:sll1326(locus name)|uniprotkb:F-ATPase subunit alpha(gene name synonym)	psi-mi:"MI:0004"(affinity chromatography technology)	Mata-Cabana et al. (2007)	pubmed:17922517|imex:IM-11895	taxid:1111708(syny3)|taxid:1111708("Synechocystis sp. (strain PCC 6803 / Kazusa)")	taxid:1111708(syny3)|taxid:1111708("Synechocystis sp. (strain PCC 6803 / Kazusa)")	psi-mi:"MI:0914"(association)	psi-mi:"MI:0469"(IntAct)	intact:EBI-1643635|imex:IM-11895-2	author score:These proteins were identified in fraction III in at least two out of three indepemndent experiments undertaken.|intact-miscore:0.35	psi-mi:"MI:1060"(spoke expansion)	psi-mi:"MI:0499"(unspecified role)	psi-mi:"MI:0499"(unspecified role)	psi-mi:"MI:0496"(bait)	psi-mi:"MI:0498"(prey)	psi-mi:"MI:0326"(protein)	psi-mi:"MI:0326"(protein)	interpro:IPR013766(Thioredoxin domain)|interpro:IPR017937|interpro:IPR012336(Thioredoxin-like fold)|interpro:IPR005746(Thioredoxin)|go:"GO:0006662"(glycerol ether metabolic process)|go:"GO:0045454"(cell redox homeostasis)|go:"GO:0015035"(protein disulfide oxidoreductase activity)|go:"GO:0055114"(oxidation-reduction process)|go:"GO:0034599"(cellular response to oxidative stress)|go:"GO:0016671"(ox…	interpro:IPR027417|interpro:IPR000194(ATPase, F1/V1/A1 complex, alpha/beta subunit, nucleotide-binding)|interpro:IPR004100(ATPase, F1/V1/A1 complex, alpha/beta subunit, N-terminal)|interpro:IPR000793(ATPase, F1/V1/A1 complex, alpha/beta subunit, C-terminal)|interpro:IPR023366|interpro:IPR005294(ATPase, F1 complex, alpha subunit)|interpro:IPR020003|go:"GO:0042777"(plasma membrane ATP synthesis cou…	psi-mi:"MI:0469"(intact)	-	-	figure legend:Table 1|comment:"\"These proteins were identified in fraction III; defined by the authors as \\"Membranes were collected by centrifugation and the supernatant, which contained weakly associated membrane proteins and excess TrxA35, was denoted as fraction I. The membrane pellet was washed with 0.75 M NaCl and 0.02% Triton X-100 and the wash supernatant, which contained membrane-assoc…	taxid:-1(in vitro)|taxid:-1(In vitro)	-	2008-02-25	2014-10-16	rogid:7Kmdp/PlhePcbJx9Xkq+qA2C/sw1111708	rogid:452Ebk1tU1wSLcytH9yO5IRliG41111708	intact-crc:1E83D0A8592B95CB|rigid:rH8u67Q9F9A4e179uUOZMFfbmew	FALSE	mutation increasing interaction:35-35|his tag:c-c	-	-	-	psi-mi:"MI:0082"(peptide massfingerprinting)	psi-mi:"MI:0082"(peptide massfingerprinting)	ENOG4105K63	ENOG4105CDG
uniprotkb:P52231	uniprotkb:P74737	intact:EBI-862916	intact:EBI-1643398	psi-mi:thio_syny3(display_long)|uniprotkb:trxA(gene name)|psi-mi:trxA(display_short)|uniprotkb:slr0623(locus name)	psi-mi:reca_syny3(display_long)|uniprotkb:recA(gene name)|psi-mi:recA(display_short)|uniprotkb:sll0569(locus name)|uniprotkb:Recombinase A(gene name synonym)	psi-mi:"MI:0004"(affinity chromatography technology)	Mata-Cabana et al. (2007)	pubmed:17922517|imex:IM-11895	taxid:1111708(syny3)|taxid:1111708("Synechocystis sp. (strain PCC 6803 / Kazusa)")	taxid:1111708(syny3)|taxid:1111708("Synechocystis sp. (strain PCC 6803 / Kazusa)")	psi-mi:"MI:0914"(association)	psi-mi:"MI:0469"(IntAct)	intact:EBI-1643635|imex:IM-11895-2	author score:These proteins were identified in fraction III in at least two out of three indepemndent experiments undertaken.|intact-miscore:0.35	psi-mi:"MI:1060"(spoke expansion)	psi-mi:"MI:0499"(unspecified role)	psi-mi:"MI:0499"(unspecified role)	psi-mi:"MI:0496"(bait)	psi-mi:"MI:0498"(prey)	psi-mi:"MI:0326"(protein)	psi-mi:"MI:0326"(protein)	interpro:IPR013766(Thioredoxin domain)|interpro:IPR017937|interpro:IPR012336(Thioredoxin-like fold)|interpro:IPR005746(Thioredoxin)|go:"GO:0006662"(glycerol ether metabolic process)|go:"GO:0045454"(cell redox homeostasis)|go:"GO:0015035"(protein disulfide oxidoreductase activity)|go:"GO:0055114"(oxidation-reduction process)|go:"GO:0034599"(cellular response to oxidative stress)|go:"GO:0016671"(ox…	interpro:IPR027417|interpro:IPR020587|interpro:IPR023400|interpro:IPR020588|interpro:IPR020584|interpro:IPR013765(RecA)|interpro:IPR003593(AAA+ ATPase, core)|go:"GO:0003684"(damaged DNA binding)|go:"GO:0009432"(SOS response)|go:"GO:0006281"(DNA repair)|go:"GO:0006310"(DNA recombination)|go:"GO:0003697"(single-stranded DNA binding)|go:"GO:0008094"(DNA-dependent ATPase activity)|go:"GO:0005524"(ATP…	psi-mi:"MI:0469"(intact)	-	-	figure legend:Table 1|comment:"\"These proteins were identified in fraction III; defined by the authors as \\"Membranes were collected by centrifugation and the supernatant, which contained weakly associated membrane proteins and excess TrxA35, was denoted as fraction I. The membrane pellet was washed with 0.75 M NaCl and 0.02% Triton X-100 and the wash supernatant, which contained membrane-assoc…	taxid:-1(in vitro)|taxid:-1(In vitro)	-	2008-02-25	2014-10-16	rogid:7Kmdp/PlhePcbJx9Xkq+qA2C/sw1111708	rogid:G0QRzsbrIwgsS8CxjcDON9aQuJo1111708	intact-crc:1E83D0A8592B95CB|rigid:rH8u67Q9F9A4e179uUOZMFfbmew	FALSE	mutation increasing interaction:35-35|his tag:c-c	-	-	-	psi-mi:"MI:0082"(peptide massfingerprinting)	psi-mi:"MI:0082"(peptide massfingerprinting)	ENOG4105K63	ENOG4105C68
uniprotkb:P52231	uniprotkb:Q05972	intact:EBI-862916	intact:EBI-862119|intact:EBI-1615327|uniprotkb:P73379	psi-mi:thio_syny3(display_long)|uniprotkb:trxA(gene name)|psi-mi:trxA(display_short)|uniprotkb:slr0623(locus name)	psi-mi:ch601_syny3(display_long)|uniprotkb:Protein Cpn60 1(gene name synonym)|uniprotkb:GroEL protein 1(gene name synonym)|uniprotkb:groL1(gene name)|psi-mi:groL1(display_short)|uniprotkb:cpn60-1(gene name synonym)|uniprotkb:groEL1(gene name synonym)|uniprotkb:groEL-1(gene name synonym)|uniprotkb:slr2076(locus name)	psi-mi:"MI:0004"(affinity chromatography technology)	Mata-Cabana et al. (2007)	pubmed:17922517|imex:IM-11895	taxid:1111708(syny3)|taxid:1111708("Synechocystis sp. (strain PCC 6803 / Kazusa)")	taxid:1111708(syny3)|taxid:1111708("Synechocystis sp. (strain PCC 6803 / Kazusa)")	psi-mi:"MI:0914"(association)	psi-mi:"MI:0469"(IntAct)	intact:EBI-1643635|imex:IM-11895-2	author score:These proteins were identified in fraction III in at least two out of three indepemndent experiments undertaken.|intact-miscore:0.59	psi-mi:"MI:1060"(spoke expansion)	psi-mi:"MI:0499"(unspecified role)	psi-mi:"MI:0499"(unspecified role)	psi-mi:"MI:0496"(bait)	psi-mi:"MI:0498"(prey)	psi-mi:"MI:0326"(protein)	psi-mi:"MI:0326"(protein)	interpro:IPR013766(Thioredoxin domain)|interpro:IPR017937|interpro:IPR012336(Thioredoxin-like fold)|interpro:IPR005746(Thioredoxin)|go:"GO:0006662"(glycerol ether metabolic process)|go:"GO:0045454"(cell redox homeostasis)|go:"GO:0015035"(protein disulfide oxidoreductase activity)|go:"GO:0055114"(oxidation-reduction process)|go:"GO:0034599"(cellular response to oxidative stress)|go:"GO:0016671"(ox…	interpro:IPR002423(Chaperonin Cpn60/TCP-1)|interpro:IPR001844(Chaperonin Cpn60)|interpro:IPR018370|interpro:IPR027413|interpro:IPR027409|go:"GO:0042026"(protein refolding)|go:"GO:0005524"(ATP binding)|go:"GO:0005737"(cytoplasm)	psi-mi:"MI:0469"(intact)	-	-	figure legend:Table 1|comment:"\"These proteins were identified in fraction III; defined by the authors as \\"Membranes were collected by centrifugation and the supernatant, which contained weakly associated membrane proteins and excess TrxA35, was denoted as fraction I. The membrane pellet was washed with 0.75 M NaCl and 0.02% Triton X-100 and the wash supernatant, which contained membrane-assoc…	taxid:-1(in vitro)|taxid:-1(In vitro)	-	2008-02-25	2014-10-16	rogid:7Kmdp/PlhePcbJx9Xkq+qA2C/sw1111708	rogid:Bf8nd2hilQO2bqn3tmnRmk3dBTA1111708	intact-crc:1E83D0A8592B95CB|rigid:rH8u67Q9F9A4e179uUOZMFfbmew	FALSE	mutation increasing interaction:35-35|his tag:c-c	-	-	-	psi-mi:"MI:0082"(peptide massfingerprinting)	psi-mi:"MI:0082"(peptide massfingerprinting)	ENOG4105K63	ENOG4105CJ9
uniprotkb:P52231	uniprotkb:Q55794	intact:EBI-862916	intact:EBI-1643694	psi-mi:thio_syny3(display_long)|uniprotkb:trxA(gene name)|psi-mi:trxA(display_short)|uniprotkb:slr0623(locus name)	psi-mi:arsa_syny3(display_long)|uniprotkb:sll0086(locus name)|uniprotkb:Arsenite-translocating ATPase(gene name synonym)|uniprotkb:Arsenical resistance ATPase(gene name synonym)|uniprotkb:Arsenite-transporting ATPase(gene name synonym)	psi-mi:"MI:0004"(affinity chromatography technology)	Mata-Cabana et al. (2007)	pubmed:17922517|imex:IM-11895	taxid:1111708(syny3)|taxid:1111708("Synechocystis sp. (strain PCC 6803 / Kazusa)")	taxid:1111708(syny3)|taxid:1111708("Synechocystis sp. (strain PCC 6803 / Kazusa)")	psi-mi:"MI:0914"(association)	psi-mi:"MI:0469"(IntAct)	intact:EBI-1643635|imex:IM-11895-2	author score:These proteins were identified in fraction III in at least two out of three indepemndent experiments undertaken.|intact-miscore:0.35	psi-mi:"MI:1060"(spoke expansion)	psi-mi:"MI:0499"(unspecified role)	psi-mi:"MI:0499"(unspecified role)	psi-mi:"MI:0496"(bait)	psi-mi:"MI:0498"(prey)	psi-mi:"MI:0326"(protein)	psi-mi:"MI:0326"(protein)	interpro:IPR013766(Thioredoxin domain)|interpro:IPR017937|interpro:IPR012336(Thioredoxin-like fold)|interpro:IPR005746(Thioredoxin)|go:"GO:0006662"(glycerol ether metabolic process)|go:"GO:0045454"(cell redox homeostasis)|go:"GO:0015035"(protein disulfide oxidoreductase activity)|go:"GO:0055114"(oxidation-reduction process)|go:"GO:0034599"(cellular response to oxidative stress)|go:"GO:0016671"(ox…	interpro:IPR027417|interpro:IPR008978(HSP20-like chaperone)|interpro:IPR016300(Arsenite-transporting ATPase)|interpro:IPR025723|go:"GO:0046685"(response to arsenic-containing substance)|go:"GO:0005524"(ATP binding)|go:"GO:0015446"(arsenite-transmembrane transporting ATPase activity)	psi-mi:"MI:0469"(intact)	-	-	figure legend:Table 1|comment:"\"These proteins were identified in fraction III; defined by the authors as \\"Membranes were collected by centrifugation and the supernatant, which contained weakly associated membrane proteins and excess TrxA35, was denoted as fraction I. The membrane pellet was washed with 0.75 M NaCl and 0.02% Triton X-100 and the wash supernatant, which contained membrane-assoc…	taxid:-1(in vitro)|taxid:-1(In vitro)	-	2008-02-25	2014-10-16	rogid:7Kmdp/PlhePcbJx9Xkq+qA2C/sw1111708	rogid:xal95tYzWbSfzCvii7CH4J63yRE1111708	intact-crc:1E83D0A8592B95CB|rigid:rH8u67Q9F9A4e179uUOZMFfbmew	FALSE	mutation increasing interaction:35-35|his tag:c-c	-	-	-	psi-mi:"MI:0082"(peptide massfingerprinting)	psi-mi:"MI:0082"(peptide massfingerprinting)	ENOG4105K63	ENOG4105D0U
uniprotkb:P52231	uniprotkb:P73314	intact:EBI-862916	intact:EBI-862866	psi-mi:thio_syny3(display_long)|uniprotkb:trxA(gene name)|psi-mi:trxA(display_short)|uniprotkb:slr0623(locus name)	psi-mi:rs3_syny3(display_long)|uniprotkb:rpsC(gene name)|psi-mi:rpsC(display_short)|uniprotkb:rps3(gene name synonym)|uniprotkb:sll1804(locus name)	psi-mi:"MI:0004"(affinity chromatography technology)	Mata-Cabana et al. (2007)	pubmed:17922517|imex:IM-11895	taxid:1111708(syny3)|taxid:1111708("Synechocystis sp. (strain PCC 6803 / Kazusa)")	taxid:1111708(syny3)|taxid:1111708("Synechocystis sp. (strain PCC 6803 / Kazusa)")	psi-mi:"MI:0914"(association)	psi-mi:"MI:0469"(IntAct)	intact:EBI-1643635|imex:IM-11895-2	author score:These proteins were identified in fraction III in at least two out of three indepemndent experiments undertaken.|intact-miscore:0.69	psi-mi:"MI:1060"(spoke expansion)	psi-mi:"MI:0499"(unspecified role)	psi-mi:"MI:0499"(unspecified role)	psi-mi:"MI:0496"(bait)	psi-mi:"MI:0498"(prey)	psi-mi:"MI:0326"(protein)	psi-mi:"MI:0326"(protein)	interpro:IPR013766(Thioredoxin domain)|interpro:IPR017937|interpro:IPR012336(Thioredoxin-like fold)|interpro:IPR005746(Thioredoxin)|go:"GO:0006662"(glycerol ether metabolic process)|go:"GO:0045454"(cell redox homeostasis)|go:"GO:0015035"(protein disulfide oxidoreductase activity)|go:"GO:0055114"(oxidation-reduction process)|go:"GO:0034599"(cellular response to oxidative stress)|go:"GO:0016671"(ox…	interpro:IPR018280|interpro:IPR001351(Ribosomal protein S3, C-terminal)|interpro:IPR005704(Ribosomal protein S3, bacterial)|interpro:IPR004044(K Homology, type 2)|interpro:IPR009019(K Homology, prokaryotic type)|interpro:IPR015946(K homology-like, alpha/beta)|interpro:IPR004087(K Homology)|go:"GO:0003735"(structural constituent of ribosome)|go:"GO:0019843"(rRNA binding)|go:"GO:0003729"(mRNA bindi…	psi-mi:"MI:0469"(intact)	-	-	figure legend:Table 1|comment:"\"These proteins were identified in fraction III; defined by the authors as \\"Membranes were collected by centrifugation and the supernatant, which contained weakly associated membrane proteins and excess TrxA35, was denoted as fraction I. The membrane pellet was washed with 0.75 M NaCl and 0.02% Triton X-100 and the wash supernatant, which contained membrane-assoc…	taxid:-1(in vitro)|taxid:-1(In vitro)	-	2008-02-25	2014-10-16	rogid:7Kmdp/PlhePcbJx9Xkq+qA2C/sw1111708	rogid:pufWjJDtNMe2q9BPXE464d+jxKU1111708	intact-crc:1E83D0A8592B95CB|rigid:rH8u67Q9F9A4e179uUOZMFfbmew	FALSE	mutation increasing interaction:35-35|his tag:c-c	-	-	-	psi-mi:"MI:0082"(peptide massfingerprinting)	psi-mi:"MI:0082"(peptide massfingerprinting)	ENOG4105K63	ENOG4105CKE
uniprotkb:P52231	uniprotkb:Q55709	intact:EBI-862916	intact:EBI-1609104|uniprotkb:Q55065	psi-mi:thio_syny3(display_long)|uniprotkb:trxA(gene name)|psi-mi:trxA(display_short)|uniprotkb:slr0623(locus name)	psi-mi:seca_syny3(display_long)|uniprotkb:secA(gene name)|psi-mi:secA(display_short)|uniprotkb:sll0616(locus name)	psi-mi:"MI:0004"(affinity chromatography technology)	Mata-Cabana et al. (2007)	pubmed:17922517|imex:IM-11895	taxid:1111708(syny3)|taxid:1111708("Synechocystis sp. (strain PCC 6803 / Kazusa)")	taxid:1111708(syny3)|taxid:1111708("Synechocystis sp. (strain PCC 6803 / Kazusa)")	psi-mi:"MI:0914"(association)	psi-mi:"MI:0469"(IntAct)	intact:EBI-1643635|imex:IM-11895-2	author score:These proteins were identified in fraction III in at least two out of three indepemndent experiments undertaken.|intact-miscore:0.35	psi-mi:"MI:1060"(spoke expansion)	psi-mi:"MI:0499"(unspecified role)	psi-mi:"MI:0499"(unspecified role)	psi-mi:"MI:0496"(bait)	psi-mi:"MI:0498"(prey)	psi-mi:"MI:0326"(protein)	psi-mi:"MI:0326"(protein)	interpro:IPR013766(Thioredoxin domain)|interpro:IPR017937|interpro:IPR012336(Thioredoxin-like fold)|interpro:IPR005746(Thioredoxin)|go:"GO:0006662"(glycerol ether metabolic process)|go:"GO:0045454"(cell redox homeostasis)|go:"GO:0015035"(protein disulfide oxidoreductase activity)|go:"GO:0055114"(oxidation-reduction process)|go:"GO:0034599"(cellular response to oxidative stress)|go:"GO:0016671"(ox…	interpro:IPR027417|interpro:IPR011116(SecA Wing and Scaffold)|interpro:IPR011130(SecA preprotein cross-linking region)|interpro:IPR014018(SecA motor DEAD)|interpro:IPR011115(SecA DEAD-like)|interpro:IPR020937|interpro:IPR000185(SecA protein)|go:"GO:0006605"(protein targeting)|go:"GO:0017038"(protein import)|go:"GO:0005524"(ATP binding)|go:"GO:0042651"(thylakoid membrane)|go:"GO:0005886"(plasma me…	psi-mi:"MI:0469"(intact)	-	-	figure legend:Table 1|comment:"\"These proteins were identified in fraction III; defined by the authors as \\"Membranes were collected by centrifugation and the supernatant, which contained weakly associated membrane proteins and excess TrxA35, was denoted as fraction I. The membrane pellet was washed with 0.75 M NaCl and 0.02% Triton X-100 and the wash supernatant, which contained membrane-assoc…	taxid:-1(in vitro)|taxid:-1(In vitro)	-	2008-02-25	2014-10-16	rogid:7Kmdp/PlhePcbJx9Xkq+qA2C/sw1111708	rogid:yZ6zy7Y74gGFSjYv9Iuq5FVXrN41111708	intact-crc:1E83D0A8592B95CB|rigid:rH8u67Q9F9A4e179uUOZMFfbmew	FALSE	mutation increasing interaction:35-35|his tag:c-c	-	-	-	psi-mi:"MI:0082"(peptide massfingerprinting)	psi-mi:"MI:0082"(peptide massfingerprinting)	ENOG4105K63	ENOG4105CI6
uniprotkb:P52231	uniprotkb:P72991	intact:EBI-862916	intact:EBI-779916|intact:EBI-1611727	psi-mi:thio_syny3(display_long)|uniprotkb:trxA(gene name)|psi-mi:trxA(display_short)|uniprotkb:slr0623(locus name)	psi-mi:ftsh3_syny3(display_long)|uniprotkb:slr1604(locus name)|uniprotkb:ftsH3(gene name)|psi-mi:ftsH3(display_short)	psi-mi:"MI:0004"(affinity chromatography technology)	Mata-Cabana et al. (2007)	pubmed:17922517|imex:IM-11895	taxid:1111708(syny3)|taxid:1111708("Synechocystis sp. (strain PCC 6803 / Kazusa)")	taxid:1111708(syny3)|taxid:1111708("Synechocystis sp. (strain PCC 6803 / Kazusa)")	psi-mi:"MI:0914"(association)	psi-mi:"MI:0469"(IntAct)	intact:EBI-1643635|imex:IM-11895-2	author score:These proteins were identified in fraction III in at least two out of three indepemndent experiments undertaken.|intact-miscore:0.35	psi-mi:"MI:1060"(spoke expansion)	psi-mi:"MI:0499"(unspecified role)	psi-mi:"MI:0499"(unspecified role)	psi-mi:"MI:0496"(bait)	psi-mi:"MI:0498"(prey)	psi-mi:"MI:0326"(protein)	psi-mi:"MI:0326"(protein)	interpro:IPR013766(Thioredoxin domain)|interpro:IPR017937|interpro:IPR012336(Thioredoxin-like fold)|interpro:IPR005746(Thioredoxin)|go:"GO:0006662"(glycerol ether metabolic process)|go:"GO:0045454"(cell redox homeostasis)|go:"GO:0015035"(protein disulfide oxidoreductase activity)|go:"GO:0055114"(oxidation-reduction process)|go:"GO:0034599"(cellular response to oxidative stress)|go:"GO:0016671"(ox…	interpro:IPR000642(Peptidase M41)|interpro:IPR011546(Peptidase M41, FtsH extracellular)|interpro:IPR005936(Peptidase M41, FtsH)|interpro:IPR003960(AAA ATPase, conserved site)|interpro:IPR003959(AAA ATPase, core)|interpro:IPR003593(AAA+ ATPase, core)|interpro:IPR027417|go:"GO:0030163"(protein catabolic process)|go:"GO:0008270"(zinc ion binding)|go:"GO:0004222"(metalloendopeptidase activity)|go:"GO…	psi-mi:"MI:0469"(intact)	-	-	figure legend:Table 1|comment:"\"These proteins were identified in fraction III; defined by the authors as \\"Membranes were collected by centrifugation and the supernatant, which contained weakly associated membrane proteins and excess TrxA35, was denoted as fraction I. The membrane pellet was washed with 0.75 M NaCl and 0.02% Triton X-100 and the wash supernatant, which contained membrane-assoc…	taxid:-1(in vitro)|taxid:-1(In vitro)	-	2008-02-25	2014-10-16	rogid:7Kmdp/PlhePcbJx9Xkq+qA2C/sw1111708	rogid:8PTmGH8zEhsTlv+3FosUV0SyvpM1111708	intact-crc:1E83D0A8592B95CB|rigid:rH8u67Q9F9A4e179uUOZMFfbmew	FALSE	mutation increasing interaction:35-35|his tag:c-c	-	-	-	psi-mi:"MI:0082"(peptide massfingerprinting)	psi-mi:"MI:0082"(peptide massfingerprinting)	ENOG4105K63	ENOG4105C3H
uniprotkb:P52231	uniprotkb:P19569	intact:EBI-862916	intact:EBI-595298|intact:EBI-1610236	psi-mi:thio_syny3(display_long)|uniprotkb:trxA(gene name)|psi-mi:trxA(display_short)|uniprotkb:slr0623(locus name)	psi-mi:psad_syny3(display_long)|uniprotkb:Photosystem I 16 kDa polypeptide(gene name synonym)|uniprotkb:psaD(gene name)|psi-mi:psaD(display_short)|uniprotkb:slr0737(locus name)	psi-mi:"MI:0004"(affinity chromatography technology)	Mata-Cabana et al. (2007)	pubmed:17922517|imex:IM-11895	taxid:1111708(syny3)|taxid:1111708("Synechocystis sp. (strain PCC 6803 / Kazusa)")	taxid:1111708(syny3)|taxid:1111708("Synechocystis sp. (strain PCC 6803 / Kazusa)")	psi-mi:"MI:0914"(association)	psi-mi:"MI:0469"(IntAct)	intact:EBI-1643635|imex:IM-11895-2	author score:These proteins were identified in fraction III in at least two out of three indepemndent experiments undertaken.|intact-miscore:0.35	psi-mi:"MI:1060"(spoke expansion)	psi-mi:"MI:0499"(unspecified role)	psi-mi:"MI:0499"(unspecified role)	psi-mi:"MI:0496"(bait)	psi-mi:"MI:0498"(prey)	psi-mi:"MI:0326"(protein)	psi-mi:"MI:0326"(protein)	interpro:IPR013766(Thioredoxin domain)|interpro:IPR017937|interpro:IPR012336(Thioredoxin-like fold)|interpro:IPR005746(Thioredoxin)|go:"GO:0006662"(glycerol ether metabolic process)|go:"GO:0045454"(cell redox homeostasis)|go:"GO:0015035"(protein disulfide oxidoreductase activity)|go:"GO:0055114"(oxidation-reduction process)|go:"GO:0034599"(cellular response to oxidative stress)|go:"GO:0016671"(ox…	interpro:IPR003685(Photosystem I protein PsaD)|rcsb pdb:4L6V|rcsb pdb:4KT0|go:"GO:0015979"(photosynthesis)|go:"GO:0030094"(plasma membrane-derived photosystem I)|go:"GO:0009538"(photosystem I reaction center)	psi-mi:"MI:0469"(intact)	-	-	figure legend:Table 1|comment:"\"These proteins were identified in fraction III; defined by the authors as \\"Membranes were collected by centrifugation and the supernatant, which contained weakly associated membrane proteins and excess TrxA35, was denoted as fraction I. The membrane pellet was washed with 0.75 M NaCl and 0.02% Triton X-100 and the wash supernatant, which contained membrane-assoc…	taxid:-1(in vitro)|taxid:-1(In vitro)	-	2008-02-25	2014-10-16	rogid:7Kmdp/PlhePcbJx9Xkq+qA2C/sw1111708	rogid:0kbHoDFcrEr9WcrS0Iwqqfgz4Eg1111708	intact-crc:1E83D0A8592B95CB|rigid:rH8u67Q9F9A4e179uUOZMFfbmew	FALSE	mutation increasing interaction:35-35|his tag:c-c	-	-	-	psi-mi:"MI:0082"(peptide massfingerprinting)	psi-mi:"MI:0082"(peptide massfingerprinting)	ENOG4105K63	ENOG4108XKD
uniprotkb:P52231	uniprotkb:P74625	intact:EBI-862916	intact:EBI-1621384	psi-mi:thio_syny3(display_long)|uniprotkb:trxA(gene name)|psi-mi:trxA(display_short)|uniprotkb:slr0623(locus name)	psi-mi:p74625_syny3(display_long)|uniprotkb:cpcG(gene name)|psi-mi:cpcG(display_short)	psi-mi:"MI:0004"(affinity chromatography technology)	Mata-Cabana et al. (2007)	pubmed:17922517|imex:IM-11895	taxid:1111708(syny3)|taxid:1111708("Synechocystis sp. (strain PCC 6803 / Kazusa)")	taxid:1111708(syny3)|taxid:1111708("Synechocystis sp. (strain PCC 6803 / Kazusa)")	psi-mi:"MI:0914"(association)	psi-mi:"MI:0469"(IntAct)	intact:EBI-1643635|imex:IM-11895-2	author score:These proteins were identified in fraction III in at least two out of three indepemndent experiments undertaken.|intact-miscore:0.35	psi-mi:"MI:1060"(spoke expansion)	psi-mi:"MI:0499"(unspecified role)	psi-mi:"MI:0499"(unspecified role)	psi-mi:"MI:0496"(bait)	psi-mi:"MI:0498"(prey)	psi-mi:"MI:0326"(protein)	psi-mi:"MI:0326"(protein)	interpro:IPR013766(Thioredoxin domain)|interpro:IPR017937|interpro:IPR012336(Thioredoxin-like fold)|interpro:IPR005746(Thioredoxin)|go:"GO:0006662"(glycerol ether metabolic process)|go:"GO:0045454"(cell redox homeostasis)|go:"GO:0015035"(protein disulfide oxidoreductase activity)|go:"GO:0055114"(oxidation-reduction process)|go:"GO:0034599"(cellular response to oxidative stress)|go:"GO:0016671"(ox…	interpro:IPR016470(Phycobilisome rod linker associated, CpeC/CpcI)|interpro:IPR001297(Phycobilisome linker polypeptide)|go:"GO:0015979"(photosynthesis)|go:"GO:0030089"(phycobilisome)	psi-mi:"MI:0469"(intact)	-	-	figure legend:Table 1|comment:"\"These proteins were identified in fraction III; defined by the authors as \\"Membranes were collected by centrifugation and the supernatant, which contained weakly associated membrane proteins and excess TrxA35, was denoted as fraction I. The membrane pellet was washed with 0.75 M NaCl and 0.02% Triton X-100 and the wash supernatant, which contained membrane-assoc…	taxid:-1(in vitro)|taxid:-1(In vitro)	-	2008-02-25	2014-10-16	rogid:7Kmdp/PlhePcbJx9Xkq+qA2C/sw1111708	rogid:robtcInxAPsYrb+FWITcsM6lkac1111708	intact-crc:1E83D0A8592B95CB|rigid:rH8u67Q9F9A4e179uUOZMFfbmew	FALSE	mutation increasing interaction:35-35|his tag:c-c	-	-	-	psi-mi:"MI:0082"(peptide massfingerprinting)	psi-mi:"MI:0082"(peptide massfingerprinting)	ENOG4105K63	ENOG4108RW1
uniprotkb:P52231	uniprotkb:P72688	intact:EBI-862916	intact:EBI-1643668	psi-mi:thio_syny3(display_long)|uniprotkb:trxA(gene name)|psi-mi:trxA(display_short)|uniprotkb:slr0623(locus name)	psi-mi:p72688_syny3(display_long)|uniprotkb:nusA(gene name)|psi-mi:nusA(display_short)	psi-mi:"MI:0004"(affinity chromatography technology)	Mata-Cabana et al. (2007)	pubmed:17922517|imex:IM-11895	taxid:1111708(syny3)|taxid:1111708("Synechocystis sp. (strain PCC 6803 / Kazusa)")	taxid:1111708(syny3)|taxid:1111708("Synechocystis sp. (strain PCC 6803 / Kazusa)")	psi-mi:"MI:0914"(association)	psi-mi:"MI:0469"(IntAct)	intact:EBI-1643635|imex:IM-11895-2	author score:These proteins were identified in fraction III in at least two out of three indepemndent experiments undertaken.|intact-miscore:0.35	psi-mi:"MI:1060"(spoke expansion)	psi-mi:"MI:0499"(unspecified role)	psi-mi:"MI:0499"(unspecified role)	psi-mi:"MI:0496"(bait)	psi-mi:"MI:0498"(prey)	psi-mi:"MI:0326"(protein)	psi-mi:"MI:0326"(protein)	interpro:IPR013766(Thioredoxin domain)|interpro:IPR017937|interpro:IPR012336(Thioredoxin-like fold)|interpro:IPR005746(Thioredoxin)|go:"GO:0006662"(glycerol ether metabolic process)|go:"GO:0045454"(cell redox homeostasis)|go:"GO:0015035"(protein disulfide oxidoreductase activity)|go:"GO:0055114"(oxidation-reduction process)|go:"GO:0034599"(cellular response to oxidative stress)|go:"GO:0016671"(ox…	interpro:IPR030842|interpro:IPR025249|interpro:IPR010213(Transcription termination factor NusA)|interpro:IPR013735(Transcription factor NusA, N-terminal)|interpro:IPR012340(Nucleic acid-binding, OB-fold)|interpro:IPR004088(K Homology, type 1)|interpro:IPR009019(K Homology, prokaryotic type)|interpro:IPR015946(K homology-like, alpha/beta)|interpro:IPR004087(K Homology)|go:"GO:0031564"(transcriptio…	psi-mi:"MI:0469"(intact)	-	-	figure legend:Table 1|comment:"\"These proteins were identified in fraction III; defined by the authors as \\"Membranes were collected by centrifugation and the supernatant, which contained weakly associated membrane proteins and excess TrxA35, was denoted as fraction I. The membrane pellet was washed with 0.75 M NaCl and 0.02% Triton X-100 and the wash supernatant, which contained membrane-assoc…	taxid:-1(in vitro)|taxid:-1(In vitro)	-	2008-02-25	2014-10-16	rogid:7Kmdp/PlhePcbJx9Xkq+qA2C/sw1111708	rogid:UAmpEhTomBdQv1yv4trr+1+WRW81111708	intact-crc:1E83D0A8592B95CB|rigid:rH8u67Q9F9A4e179uUOZMFfbmew	FALSE	mutation increasing interaction:35-35|his tag:c-c	-	-	-	psi-mi:"MI:0082"(peptide massfingerprinting)	psi-mi:"MI:0082"(peptide massfingerprinting)	ENOG4105K63	ENOG4105CHV
uniprotkb:P52231	uniprotkb:Q55141	intact:EBI-862916	intact:EBI-1626536	psi-mi:thio_syny3(display_long)|uniprotkb:trxA(gene name)|psi-mi:trxA(display_short)|uniprotkb:slr0623(locus name)	psi-mi:ilvh_syny3(display_long)|uniprotkb:ilvH(gene name)|psi-mi:ilvH(display_short)|uniprotkb:ilvN(gene name synonym)|uniprotkb:Acetohydroxy-acid synthase small subunit(gene name synonym)|uniprotkb:sll0065(locus name)	psi-mi:"MI:0004"(affinity chromatography technology)	Mata-Cabana et al. (2007)	pubmed:17922517|imex:IM-11895	taxid:1111708(syny3)|taxid:1111708("Synechocystis sp. (strain PCC 6803 / Kazusa)")	taxid:1111708(syny3)|taxid:1111708("Synechocystis sp. (strain PCC 6803 / Kazusa)")	psi-mi:"MI:0914"(association)	psi-mi:"MI:0469"(IntAct)	intact:EBI-1643635|imex:IM-11895-2	author score:These proteins were identified in fraction III in at least two out of three indepemndent experiments undertaken.|intact-miscore:0.35	psi-mi:"MI:1060"(spoke expansion)	psi-mi:"MI:0499"(unspecified role)	psi-mi:"MI:0499"(unspecified role)	psi-mi:"MI:0496"(bait)	psi-mi:"MI:0498"(prey)	psi-mi:"MI:0326"(protein)	psi-mi:"MI:0326"(protein)	interpro:IPR013766(Thioredoxin domain)|interpro:IPR017937|interpro:IPR012336(Thioredoxin-like fold)|interpro:IPR005746(Thioredoxin)|go:"GO:0006662"(glycerol ether metabolic process)|go:"GO:0045454"(cell redox homeostasis)|go:"GO:0015035"(protein disulfide oxidoreductase activity)|go:"GO:0055114"(oxidation-reduction process)|go:"GO:0034599"(cellular response to oxidative stress)|go:"GO:0016671"(ox…	interpro:IPR002912(Amino acid-binding ACT)|interpro:IPR019455|interpro:IPR004789(Acetolactate synthase, small subunit)|go:"GO:0009099"(valine biosynthetic process)|go:"GO:0009097"(isoleucine biosynthetic process)|go:"GO:0016597"(amino acid binding)|go:"GO:0003984"(acetolactate synthase activity)	psi-mi:"MI:0469"(intact)	-	-	figure legend:Table 1|comment:"\"These proteins were identified in fraction III; defined by the authors as \\"Membranes were collected by centrifugation and the supernatant, which contained weakly associated membrane proteins and excess TrxA35, was denoted as fraction I. The membrane pellet was washed with 0.75 M NaCl and 0.02% Triton X-100 and the wash supernatant, which contained membrane-assoc…	taxid:-1(in vitro)|taxid:-1(In vitro)	-	2008-02-25	2014-10-16	rogid:7Kmdp/PlhePcbJx9Xkq+qA2C/sw1111708	rogid:ViAoj0lgKYuRXVlmPNEEFzkXn/k1111708	intact-crc:1E83D0A8592B95CB|rigid:rH8u67Q9F9A4e179uUOZMFfbmew	FALSE	mutation increasing interaction:35-35|his tag:c-c	-	-	-	psi-mi:"MI:0082"(peptide massfingerprinting)	psi-mi:"MI:0082"(peptide massfingerprinting)	ENOG4105K63	ENOG4108ZP8
uniprotkb:P52231	uniprotkb:P74570	intact:EBI-862916	intact:EBI-1613380	psi-mi:thio_syny3(display_long)|uniprotkb:trxA(gene name)|psi-mi:trxA(display_short)|uniprotkb:slr0623(locus name)	psi-mi:p74570_syny3(display_long)|uniprotkb:slr0658(locus name)	psi-mi:"MI:0004"(affinity chromatography technology)	Mata-Cabana et al. (2007)	pubmed:17922517|imex:IM-11895	taxid:1111708(syny3)|taxid:1111708("Synechocystis sp. (strain PCC 6803 / Kazusa)")	taxid:1111708(syny3)|taxid:1111708("Synechocystis sp. (strain PCC 6803 / Kazusa)")	psi-mi:"MI:0914"(association)	psi-mi:"MI:0469"(IntAct)	intact:EBI-1643635|imex:IM-11895-2	author score:These proteins were identified in fraction III in at least two out of three indepemndent experiments undertaken.|intact-miscore:0.35	psi-mi:"MI:1060"(spoke expansion)	psi-mi:"MI:0499"(unspecified role)	psi-mi:"MI:0499"(unspecified role)	psi-mi:"MI:0496"(bait)	psi-mi:"MI:0498"(prey)	psi-mi:"MI:0326"(protein)	psi-mi:"MI:0326"(protein)	interpro:IPR013766(Thioredoxin domain)|interpro:IPR017937|interpro:IPR012336(Thioredoxin-like fold)|interpro:IPR005746(Thioredoxin)|go:"GO:0006662"(glycerol ether metabolic process)|go:"GO:0045454"(cell redox homeostasis)|go:"GO:0015035"(protein disulfide oxidoreductase activity)|go:"GO:0055114"(oxidation-reduction process)|go:"GO:0034599"(cellular response to oxidative stress)|go:"GO:0016671"(ox…	interpro:IPR000157(Toll-Interleukin receptor)|interpro:IPR008970(Collagen-binding surface protein Cna, B region)|go:"GO:0007165"(signal transduction)	psi-mi:"MI:0469"(intact)	-	-	figure legend:Table 1|comment:"\"These proteins were identified in fraction III; defined by the authors as \\"Membranes were collected by centrifugation and the supernatant, which contained weakly associated membrane proteins and excess TrxA35, was denoted as fraction I. The membrane pellet was washed with 0.75 M NaCl and 0.02% Triton X-100 and the wash supernatant, which contained membrane-assoc…	taxid:-1(in vitro)|taxid:-1(In vitro)	-	2008-02-25	2014-10-16	rogid:7Kmdp/PlhePcbJx9Xkq+qA2C/sw1111708	rogid:2pp1VkE1c1L5/jlrKXhST2A0NBI1111708	intact-crc:1E83D0A8592B95CB|rigid:rH8u67Q9F9A4e179uUOZMFfbmew	FALSE	mutation increasing interaction:35-35|his tag:c-c	-	-	-	psi-mi:"MI:0082"(peptide massfingerprinting)	psi-mi:"MI:0082"(peptide massfingerprinting)	ENOG4105K63	ENOG4105PG6
uniprotkb:P52231	uniprotkb:P73348	intact:EBI-862916	intact:EBI-862753|intact:EBI-1609140	psi-mi:thio_syny3(display_long)|uniprotkb:trxA(gene name)|psi-mi:trxA(display_short)|uniprotkb:slr0623(locus name)	psi-mi:p73348_syny3(display_long)|uniprotkb:slr1198(locus name)	psi-mi:"MI:0004"(affinity chromatography technology)	Mata-Cabana et al. (2007)	pubmed:17922517|imex:IM-11895	taxid:1111708(syny3)|taxid:1111708("Synechocystis sp. (strain PCC 6803 / Kazusa)")	taxid:1111708(syny3)|taxid:1111708("Synechocystis sp. (strain PCC 6803 / Kazusa)")	psi-mi:"MI:0914"(association)	psi-mi:"MI:0469"(IntAct)	intact:EBI-1643635|imex:IM-11895-2	author score:These proteins were identified in fraction III in at least two out of three indepemndent experiments undertaken.|intact-miscore:0.67	psi-mi:"MI:1060"(spoke expansion)	psi-mi:"MI:0499"(unspecified role)	psi-mi:"MI:0499"(unspecified role)	psi-mi:"MI:0496"(bait)	psi-mi:"MI:0498"(prey)	psi-mi:"MI:0326"(protein)	psi-mi:"MI:0326"(protein)	interpro:IPR013766(Thioredoxin domain)|interpro:IPR017937|interpro:IPR012336(Thioredoxin-like fold)|interpro:IPR005746(Thioredoxin)|go:"GO:0006662"(glycerol ether metabolic process)|go:"GO:0045454"(cell redox homeostasis)|go:"GO:0015035"(protein disulfide oxidoreductase activity)|go:"GO:0055114"(oxidation-reduction process)|go:"GO:0034599"(cellular response to oxidative stress)|go:"GO:0016671"(ox…	interpro:IPR012336(Thioredoxin-like fold)|interpro:IPR019479|interpro:IPR024706|interpro:IPR000866(Alkyl hydroperoxide reductase/ Thiol specific antioxidant/ Mal allergen)|go:"GO:0051920"(peroxiredoxin activity)|go:"GO:0042802"(identical protein binding)	psi-mi:"MI:0469"(intact)	-	-	figure legend:Table 1|comment:"\"These proteins were identified in fraction III; defined by the authors as \\"Membranes were collected by centrifugation and the supernatant, which contained weakly associated membrane proteins and excess TrxA35, was denoted as fraction I. The membrane pellet was washed with 0.75 M NaCl and 0.02% Triton X-100 and the wash supernatant, which contained membrane-assoc…	taxid:-1(in vitro)|taxid:-1(In vitro)	-	2008-02-25	2014-10-16	rogid:7Kmdp/PlhePcbJx9Xkq+qA2C/sw1111708	rogid:unZ6HHdDITX8CCxZXTkJqHD/6Xc1111708	intact-crc:1E83D0A8592B95CB|rigid:rH8u67Q9F9A4e179uUOZMFfbmew	FALSE	mutation increasing interaction:35-35|his tag:c-c	-	-	-	psi-mi:"MI:0082"(peptide massfingerprinting)	psi-mi:"MI:0082"(peptide massfingerprinting)	ENOG4105K63	ENOG4105D3R
uniprotkb:P52231	uniprotkb:Q54714	intact:EBI-862916	intact:EBI-597742|intact:EBI-1617952|uniprotkb:P73205	psi-mi:thio_syny3(display_long)|uniprotkb:trxA(gene name)|psi-mi:trxA(display_short)|uniprotkb:slr0623(locus name)	psi-mi:phcb_syny3(display_long)|uniprotkb:cpcB(gene name)|psi-mi:cpcB(display_short)|uniprotkb:sll1577(locus name)	psi-mi:"MI:0004"(affinity chromatography technology)	Mata-Cabana et al. (2007)	pubmed:17922517|imex:IM-11895	taxid:1111708(syny3)|taxid:1111708("Synechocystis sp. (strain PCC 6803 / Kazusa)")	taxid:1111708(syny3)|taxid:1111708("Synechocystis sp. (strain PCC 6803 / Kazusa)")	psi-mi:"MI:0914"(association)	psi-mi:"MI:0469"(IntAct)	intact:EBI-1643635|imex:IM-11895-2	author score:These proteins were identified in fraction III in at least two out of three indepemndent experiments undertaken.|intact-miscore:0.53	psi-mi:"MI:1060"(spoke expansion)	psi-mi:"MI:0499"(unspecified role)	psi-mi:"MI:0499"(unspecified role)	psi-mi:"MI:0496"(bait)	psi-mi:"MI:0498"(prey)	psi-mi:"MI:0326"(protein)	psi-mi:"MI:0326"(protein)	interpro:IPR013766(Thioredoxin domain)|interpro:IPR017937|interpro:IPR012336(Thioredoxin-like fold)|interpro:IPR005746(Thioredoxin)|go:"GO:0006662"(glycerol ether metabolic process)|go:"GO:0045454"(cell redox homeostasis)|go:"GO:0015035"(protein disulfide oxidoreductase activity)|go:"GO:0055114"(oxidation-reduction process)|go:"GO:0034599"(cellular response to oxidative stress)|go:"GO:0016671"(ox…	interpro:IPR009050(Globin-like)|interpro:IPR006247(Phycocyanin, beta subunit)|interpro:IPR012128(Phycobilisome alpha and beta chains)|rcsb pdb:4F0T|go:"GO:0055114"(oxidation-reduction process)|go:"GO:0018298"(protein-chromophore linkage)|go:"GO:0015979"(photosynthesis)|go:"GO:0015797"(mannitol transport)|go:"GO:0030089"(phycobilisome)	psi-mi:"MI:0469"(intact)	-	-	figure legend:Table 1|comment:"\"These proteins were identified in fraction III; defined by the authors as \\"Membranes were collected by centrifugation and the supernatant, which contained weakly associated membrane proteins and excess TrxA35, was denoted as fraction I. The membrane pellet was washed with 0.75 M NaCl and 0.02% Triton X-100 and the wash supernatant, which contained membrane-assoc…	taxid:-1(in vitro)|taxid:-1(In vitro)	-	2008-02-25	2014-10-16	rogid:7Kmdp/PlhePcbJx9Xkq+qA2C/sw1111708	rogid:6ij8WGjnubxW7rNND3JGgmF3pR01111708	intact-crc:1E83D0A8592B95CB|rigid:rH8u67Q9F9A4e179uUOZMFfbmew	FALSE	mutation increasing interaction:35-35|his tag:c-c	-	-	-	psi-mi:"MI:0082"(peptide massfingerprinting)	psi-mi:"MI:0082"(peptide massfingerprinting)	ENOG4105K63	ENOG4105D6V
uniprotkb:P52231	uniprotkb:P73449	intact:EBI-862916	intact:EBI-1643709	psi-mi:thio_syny3(display_long)|uniprotkb:trxA(gene name)|psi-mi:trxA(display_short)|uniprotkb:slr0623(locus name)	psi-mi:p73449_syny3(display_long)|uniprotkb:nrtD(gene name)|psi-mi:nrtD(display_short)	psi-mi:"MI:0004"(affinity chromatography technology)	Mata-Cabana et al. (2007)	pubmed:17922517|imex:IM-11895	taxid:1111708(syny3)|taxid:1111708("Synechocystis sp. (strain PCC 6803 / Kazusa)")	taxid:1111708(syny3)|taxid:1111708("Synechocystis sp. (strain PCC 6803 / Kazusa)")	psi-mi:"MI:0914"(association)	psi-mi:"MI:0469"(IntAct)	intact:EBI-1643635|imex:IM-11895-2	author score:These proteins were identified in fraction III in at least two out of three indepemndent experiments undertaken.|intact-miscore:0.35	psi-mi:"MI:1060"(spoke expansion)	psi-mi:"MI:0499"(unspecified role)	psi-mi:"MI:0499"(unspecified role)	psi-mi:"MI:0496"(bait)	psi-mi:"MI:0498"(prey)	psi-mi:"MI:0326"(protein)	psi-mi:"MI:0326"(protein)	interpro:IPR013766(Thioredoxin domain)|interpro:IPR017937|interpro:IPR012336(Thioredoxin-like fold)|interpro:IPR005746(Thioredoxin)|go:"GO:0006662"(glycerol ether metabolic process)|go:"GO:0045454"(cell redox homeostasis)|go:"GO:0015035"(protein disulfide oxidoreductase activity)|go:"GO:0055114"(oxidation-reduction process)|go:"GO:0034599"(cellular response to oxidative stress)|go:"GO:0016671"(ox…	interpro:IPR027417|interpro:IPR005890(Nitrate transport ATP-binding subunits C and D)|interpro:IPR003593(AAA+ ATPase, core)|interpro:IPR017871|interpro:IPR003439(ABC transporter-like)|go:"GO:0015112"(nitrate transmembrane transporter activity)|go:"GO:0016887"(ATPase activity)|go:"GO:0005524"(ATP binding)|go:"GO:0016020"(membrane)	psi-mi:"MI:0469"(intact)	-	-	figure legend:Table 1|comment:"\"These proteins were identified in fraction III; defined by the authors as \\"Membranes were collected by centrifugation and the supernatant, which contained weakly associated membrane proteins and excess TrxA35, was denoted as fraction I. The membrane pellet was washed with 0.75 M NaCl and 0.02% Triton X-100 and the wash supernatant, which contained membrane-assoc…	taxid:-1(in vitro)|taxid:-1(In vitro)	-	2008-02-25	2014-10-16	rogid:7Kmdp/PlhePcbJx9Xkq+qA2C/sw1111708	rogid:CdoBCmNNmNpjCQVfKihVsTxFpew1111708	intact-crc:1E83D0A8592B95CB|rigid:rH8u67Q9F9A4e179uUOZMFfbmew	FALSE	mutation increasing interaction:35-35|his tag:c-c	-	-	-	psi-mi:"MI:0082"(peptide massfingerprinting)	psi-mi:"MI:0082"(peptide massfingerprinting)	ENOG4105K63	ENOG4105D7T
uniprotkb:P52231	uniprotkb:P74361	intact:EBI-862916	intact:EBI-1610266	psi-mi:thio_syny3(display_long)|uniprotkb:trxA(gene name)|psi-mi:trxA(display_short)|uniprotkb:slr0623(locus name)	psi-mi:clpb2_syny3(display_long)|uniprotkb:clpB2(gene name)|psi-mi:clpB2(display_short)|uniprotkb:slr1641(locus name)	psi-mi:"MI:0004"(affinity chromatography technology)	Mata-Cabana et al. (2007)	pubmed:17922517|imex:IM-11895	taxid:1111708(syny3)|taxid:1111708("Synechocystis sp. (strain PCC 6803 / Kazusa)")	taxid:1111708(syny3)|taxid:1111708("Synechocystis sp. (strain PCC 6803 / Kazusa)")	psi-mi:"MI:0914"(association)	psi-mi:"MI:0469"(IntAct)	intact:EBI-1643635|imex:IM-11895-2	author score:These proteins were identified in fraction III in at least two out of three indepemndent experiments undertaken.|intact-miscore:0.35	psi-mi:"MI:1060"(spoke expansion)	psi-mi:"MI:0499"(unspecified role)	psi-mi:"MI:0499"(unspecified role)	psi-mi:"MI:0496"(bait)	psi-mi:"MI:0498"(prey)	psi-mi:"MI:0326"(protein)	psi-mi:"MI:0326"(protein)	interpro:IPR013766(Thioredoxin domain)|interpro:IPR017937|interpro:IPR012336(Thioredoxin-like fold)|interpro:IPR005746(Thioredoxin)|go:"GO:0006662"(glycerol ether metabolic process)|go:"GO:0045454"(cell redox homeostasis)|go:"GO:0015035"(protein disulfide oxidoreductase activity)|go:"GO:0055114"(oxidation-reduction process)|go:"GO:0034599"(cellular response to oxidative stress)|go:"GO:0016671"(ox…	interpro:IPR028299|interpro:IPR027417|interpro:IPR023150|interpro:IPR004176(Clp, N-terminal)|interpro:IPR019489|interpro:IPR001270(Chaperonin clpA/B)|interpro:IPR017730(Chaperonin ClpB)|interpro:IPR018368|interpro:IPR003959(AAA ATPase, core)|interpro:IPR003593(AAA+ ATPase, core)|go:"GO:0009408"(response to heat)|go:"GO:0016485"(protein processing)|go:"GO:0005524"(ATP binding)|go:"GO:0005737"(cyto…	psi-mi:"MI:0469"(intact)	-	-	figure legend:Table 1|comment:"\"These proteins were identified in fraction III; defined by the authors as \\"Membranes were collected by centrifugation and the supernatant, which contained weakly associated membrane proteins and excess TrxA35, was denoted as fraction I. The membrane pellet was washed with 0.75 M NaCl and 0.02% Triton X-100 and the wash supernatant, which contained membrane-assoc…	taxid:-1(in vitro)|taxid:-1(In vitro)	-	2008-02-25	2014-10-16	rogid:7Kmdp/PlhePcbJx9Xkq+qA2C/sw1111708	rogid:IrQ/W82nflpmwcO6jAx8cweTh1I1111708	intact-crc:1E83D0A8592B95CB|rigid:rH8u67Q9F9A4e179uUOZMFfbmew	FALSE	mutation increasing interaction:35-35|his tag:c-c	-	-	-	psi-mi:"MI:0082"(peptide massfingerprinting)	psi-mi:"MI:0082"(peptide massfingerprinting)	ENOG4105K63	ENOG4105C2Z
uniprotkb:P52231	uniprotkb:P74665	intact:EBI-862916	intact:EBI-1625403	psi-mi:thio_syny3(display_long)|uniprotkb:trxA(gene name)|psi-mi:trxA(display_short)|uniprotkb:slr0623(locus name)	psi-mi:p74665_syny3(display_long)|uniprotkb:gst1(gene name)|psi-mi:gst1(display_short)	psi-mi:"MI:0004"(affinity chromatography technology)	Mata-Cabana et al. (2007)	pubmed:17922517|imex:IM-11895	taxid:1111708(syny3)|taxid:1111708("Synechocystis sp. (strain PCC 6803 / Kazusa)")	taxid:1111708(syny3)|taxid:1111708("Synechocystis sp. (strain PCC 6803 / Kazusa)")	psi-mi:"MI:0914"(association)	psi-mi:"MI:0469"(IntAct)	intact:EBI-1643635|imex:IM-11895-2	author score:These proteins were identified in fraction III in at least two out of three indepemndent experiments undertaken.|intact-miscore:0.35	psi-mi:"MI:1060"(spoke expansion)	psi-mi:"MI:0499"(unspecified role)	psi-mi:"MI:0499"(unspecified role)	psi-mi:"MI:0496"(bait)	psi-mi:"MI:0498"(prey)	psi-mi:"MI:0326"(protein)	psi-mi:"MI:0326"(protein)	interpro:IPR013766(Thioredoxin domain)|interpro:IPR017937|interpro:IPR012336(Thioredoxin-like fold)|interpro:IPR005746(Thioredoxin)|go:"GO:0006662"(glycerol ether metabolic process)|go:"GO:0045454"(cell redox homeostasis)|go:"GO:0015035"(protein disulfide oxidoreductase activity)|go:"GO:0055114"(oxidation-reduction process)|go:"GO:0034599"(cellular response to oxidative stress)|go:"GO:0016671"(ox…	interpro:IPR012336(Thioredoxin-like fold)|interpro:IPR004045(Glutathione S-transferase, N-terminal)|interpro:IPR010987(Glutathione S-transferase, C-terminal-like)|go:"GO:0016740"(transferase activity)	psi-mi:"MI:0469"(intact)	-	-	figure legend:Table 1|comment:"\"These proteins were identified in fraction III; defined by the authors as \\"Membranes were collected by centrifugation and the supernatant, which contained weakly associated membrane proteins and excess TrxA35, was denoted as fraction I. The membrane pellet was washed with 0.75 M NaCl and 0.02% Triton X-100 and the wash supernatant, which contained membrane-assoc…	taxid:-1(in vitro)|taxid:-1(In vitro)	-	2008-02-25	2014-10-16	rogid:7Kmdp/PlhePcbJx9Xkq+qA2C/sw1111708	rogid:4Fl2WsRmbJIOUar7nY8AUm3PjtI1111708	intact-crc:1E83D0A8592B95CB|rigid:rH8u67Q9F9A4e179uUOZMFfbmew	FALSE	mutation increasing interaction:35-35|his tag:c-c	-	-	-	psi-mi:"MI:0082"(peptide massfingerprinting)	psi-mi:"MI:0082"(peptide massfingerprinting)	ENOG4105K63	ENOG4107TV8
uniprotkb:P52231	uniprotkb:P74227	intact:EBI-862916	intact:EBI-862703|intact:EBI-1611393	psi-mi:thio_syny3(display_long)|uniprotkb:trxA(gene name)|psi-mi:trxA(display_short)|uniprotkb:slr0623(locus name)	psi-mi:eftu_syny3(display_long)|uniprotkb:tuf(gene name)|psi-mi:tuf(display_short)|uniprotkb:tufA(gene name synonym)|uniprotkb:sll1099(locus name)	psi-mi:"MI:0004"(affinity chromatography technology)	Mata-Cabana et al. (2007)	pubmed:17922517|imex:IM-11895	taxid:1111708(syny3)|taxid:1111708("Synechocystis sp. (strain PCC 6803 / Kazusa)")	taxid:1111708(syny3)|taxid:1111708("Synechocystis sp. (strain PCC 6803 / Kazusa)")	psi-mi:"MI:0914"(association)	psi-mi:"MI:0469"(IntAct)	intact:EBI-1643635|imex:IM-11895-2	author score:These proteins were identified in fraction III in at least two out of three indepemndent experiments undertaken.|intact-miscore:0.69	psi-mi:"MI:1060"(spoke expansion)	psi-mi:"MI:0499"(unspecified role)	psi-mi:"MI:0499"(unspecified role)	psi-mi:"MI:0496"(bait)	psi-mi:"MI:0498"(prey)	psi-mi:"MI:0326"(protein)	psi-mi:"MI:0326"(protein)	interpro:IPR013766(Thioredoxin domain)|interpro:IPR017937|interpro:IPR012336(Thioredoxin-like fold)|interpro:IPR005746(Thioredoxin)|go:"GO:0006662"(glycerol ether metabolic process)|go:"GO:0045454"(cell redox homeostasis)|go:"GO:0015035"(protein disulfide oxidoreductase activity)|go:"GO:0055114"(oxidation-reduction process)|go:"GO:0034599"(cellular response to oxidative stress)|go:"GO:0016671"(ox…	interpro:IPR009000(Translation elongation and initiation factors/Ribosomal, beta-barrel)|interpro:IPR004160(Translation elongation factor EFTu/EF1A, C-terminal)|interpro:IPR004541(Translation elongation factor EFTu/EF1A, bacterial and organelle)|interpro:IPR004161(Translation elongation factor EFTu/EF1A, domain 2)|interpro:IPR009001(Translation elongation factor EF1A/initiation factor IF2gamma, C…	psi-mi:"MI:0469"(intact)	-	-	figure legend:Table 1|comment:"\"These proteins were identified in fraction III; defined by the authors as \\"Membranes were collected by centrifugation and the supernatant, which contained weakly associated membrane proteins and excess TrxA35, was denoted as fraction I. The membrane pellet was washed with 0.75 M NaCl and 0.02% Triton X-100 and the wash supernatant, which contained membrane-assoc…	taxid:-1(in vitro)|taxid:-1(In vitro)	-	2008-02-25	2014-10-16	rogid:7Kmdp/PlhePcbJx9Xkq+qA2C/sw1111708	rogid:/5ZZwFYPCCp7NxuN9+FU43rDYmo1111708	intact-crc:1E83D0A8592B95CB|rigid:rH8u67Q9F9A4e179uUOZMFfbmew	FALSE	mutation increasing interaction:35-35|his tag:c-c	-	-	-	psi-mi:"MI:0082"(peptide massfingerprinting)	psi-mi:"MI:0082"(peptide massfingerprinting)	ENOG4105K63	ENOG4105CGV
uniprotkb:P52231	uniprotkb:P74720	intact:EBI-862916	intact:EBI-1643758	psi-mi:thio_syny3(display_long)|uniprotkb:trxA(gene name)|psi-mi:trxA(display_short)|uniprotkb:slr0623(locus name)	psi-mi:p74720_syny3(display_long)|uniprotkb:sll1106(locus name)	psi-mi:"MI:0004"(affinity chromatography technology)	Mata-Cabana et al. (2007)	pubmed:17922517|imex:IM-11895	taxid:1111708(syny3)|taxid:1111708("Synechocystis sp. (strain PCC 6803 / Kazusa)")	taxid:1111708(syny3)|taxid:1111708("Synechocystis sp. (strain PCC 6803 / Kazusa)")	psi-mi:"MI:0914"(association)	psi-mi:"MI:0469"(IntAct)	intact:EBI-1643635|imex:IM-11895-2	author score:These proteins were identified in fraction III in at least two out of three indepemndent experiments undertaken.|intact-miscore:0.35	psi-mi:"MI:1060"(spoke expansion)	psi-mi:"MI:0499"(unspecified role)	psi-mi:"MI:0499"(unspecified role)	psi-mi:"MI:0496"(bait)	psi-mi:"MI:0498"(prey)	psi-mi:"MI:0326"(protein)	psi-mi:"MI:0326"(protein)	interpro:IPR013766(Thioredoxin domain)|interpro:IPR017937|interpro:IPR012336(Thioredoxin-like fold)|interpro:IPR005746(Thioredoxin)|go:"GO:0006662"(glycerol ether metabolic process)|go:"GO:0045454"(cell redox homeostasis)|go:"GO:0015035"(protein disulfide oxidoreductase activity)|go:"GO:0055114"(oxidation-reduction process)|go:"GO:0034599"(cellular response to oxidative stress)|go:"GO:0016671"(ox…	interpro:IPR009200(Uncharacterised conserved protein UCP014873, membrane associated)	psi-mi:"MI:0469"(intact)	-	-	figure legend:Table 1|comment:"\"These proteins were identified in fraction III; defined by the authors as \\"Membranes were collected by centrifugation and the supernatant, which contained weakly associated membrane proteins and excess TrxA35, was denoted as fraction I. The membrane pellet was washed with 0.75 M NaCl and 0.02% Triton X-100 and the wash supernatant, which contained membrane-assoc…	taxid:-1(in vitro)|taxid:-1(In vitro)	-	2008-02-25	2014-10-16	rogid:7Kmdp/PlhePcbJx9Xkq+qA2C/sw1111708	rogid:8iLb6sv8HcspA5UeesfV4gLUcmU1111708	intact-crc:1E83D0A8592B95CB|rigid:rH8u67Q9F9A4e179uUOZMFfbmew	FALSE	mutation increasing interaction:35-35|his tag:c-c	-	-	-	psi-mi:"MI:0082"(peptide massfingerprinting)	psi-mi:"MI:0082"(peptide massfingerprinting)	ENOG4105K63	ENOG4108ZEA
uniprotkb:P52231	uniprotkb:Q55544	intact:EBI-862916	intact:EBI-862826|intact:EBI-1623974	psi-mi:thio_syny3(display_long)|uniprotkb:trxA(gene name)|psi-mi:trxA(display_short)|uniprotkb:slr0623(locus name)	psi-mi:apce_syny3(display_long)|uniprotkb:apcE(gene name)|psi-mi:apcE(display_short)|uniprotkb:slr0335(locus name)|uniprotkb:Phycobilisome LCM core-membrane linker polypeptide(gene name synonym)|uniprotkb:Phycobilisome core-membrane linker phycobiliprotein ApcE(gene name synonym)	psi-mi:"MI:0004"(affinity chromatography technology)	Mata-Cabana et al. (2007)	pubmed:17922517|imex:IM-11895	taxid:1111708(syny3)|taxid:1111708("Synechocystis sp. (strain PCC 6803 / Kazusa)")	taxid:1111708(syny3)|taxid:1111708("Synechocystis sp. (strain PCC 6803 / Kazusa)")	psi-mi:"MI:0914"(association)	psi-mi:"MI:0469"(IntAct)	intact:EBI-1643635|imex:IM-11895-2	author score:These proteins were identified in fraction III in at least two out of three indepemndent experiments undertaken.|intact-miscore:0.59	psi-mi:"MI:1060"(spoke expansion)	psi-mi:"MI:0499"(unspecified role)	psi-mi:"MI:0499"(unspecified role)	psi-mi:"MI:0496"(bait)	psi-mi:"MI:0498"(prey)	psi-mi:"MI:0326"(protein)	psi-mi:"MI:0326"(protein)	interpro:IPR013766(Thioredoxin domain)|interpro:IPR017937|interpro:IPR012336(Thioredoxin-like fold)|interpro:IPR005746(Thioredoxin)|go:"GO:0006662"(glycerol ether metabolic process)|go:"GO:0045454"(cell redox homeostasis)|go:"GO:0015035"(protein disulfide oxidoreductase activity)|go:"GO:0055114"(oxidation-reduction process)|go:"GO:0034599"(cellular response to oxidative stress)|go:"GO:0016671"(ox…	interpro:IPR012128(Phycobilisome alpha and beta chains)|interpro:IPR001297(Phycobilisome linker polypeptide)|interpro:IPR009050(Globin-like)|rcsb pdb:3OSJ|rcsb pdb:3OHW|rcsb pdb:2L06|go:"GO:0018298"(protein-chromophore linkage)|go:"GO:0015979"(photosynthesis)|go:"GO:0016829"(lyase activity)|go:"GO:0030089"(phycobilisome)|go:"GO:0055114"(oxidation-reduction process)	psi-mi:"MI:0469"(intact)	-	-	figure legend:Table 1|comment:"\"These proteins were identified in fraction III; defined by the authors as \\"Membranes were collected by centrifugation and the supernatant, which contained weakly associated membrane proteins and excess TrxA35, was denoted as fraction I. The membrane pellet was washed with 0.75 M NaCl and 0.02% Triton X-100 and the wash supernatant, which contained membrane-assoc…	taxid:-1(in vitro)|taxid:-1(In vitro)	-	2008-02-25	2014-10-16	rogid:7Kmdp/PlhePcbJx9Xkq+qA2C/sw1111708	rogid:ZQRoM6Abj5t96O6SZ5RCgBrDB3k1111708	intact-crc:1E83D0A8592B95CB|rigid:rH8u67Q9F9A4e179uUOZMFfbmew	FALSE	mutation increasing interaction:35-35|his tag:c-c	-	-	-	psi-mi:"MI:0082"(peptide massfingerprinting)	psi-mi:"MI:0082"(peptide massfingerprinting)	ENOG4105K63	ENOG4105EEK
uniprotkb:P52231	uniprotkb:P72937	intact:EBI-862916	intact:EBI-1643473	psi-mi:thio_syny3(display_long)|uniprotkb:trxA(gene name)|psi-mi:trxA(display_short)|uniprotkb:slr0623(locus name)	psi-mi:p72937_syny3(display_long)|uniprotkb:slr0670(locus name)	psi-mi:"MI:0004"(affinity chromatography technology)	Mata-Cabana et al. (2007)	pubmed:17922517|imex:IM-11895	taxid:1111708(syny3)|taxid:1111708("Synechocystis sp. (strain PCC 6803 / Kazusa)")	taxid:1111708(syny3)|taxid:1111708("Synechocystis sp. (strain PCC 6803 / Kazusa)")	psi-mi:"MI:0914"(association)	psi-mi:"MI:0469"(IntAct)	intact:EBI-1643635|imex:IM-11895-2	author score:These proteins were identified in fraction III in at least two out of three indepemndent experiments undertaken.|intact-miscore:0.35	psi-mi:"MI:1060"(spoke expansion)	psi-mi:"MI:0499"(unspecified role)	psi-mi:"MI:0499"(unspecified role)	psi-mi:"MI:0496"(bait)	psi-mi:"MI:0498"(prey)	psi-mi:"MI:0326"(protein)	psi-mi:"MI:0326"(protein)	interpro:IPR013766(Thioredoxin domain)|interpro:IPR017937|interpro:IPR012336(Thioredoxin-like fold)|interpro:IPR005746(Thioredoxin)|go:"GO:0006662"(glycerol ether metabolic process)|go:"GO:0045454"(cell redox homeostasis)|go:"GO:0015035"(protein disulfide oxidoreductase activity)|go:"GO:0055114"(oxidation-reduction process)|go:"GO:0034599"(cellular response to oxidative stress)|go:"GO:0016671"(ox…	interpro:IPR006016(UspA)|interpro:IPR014729(Rossmann-like alpha/beta/alpha sandwich fold)|go:"GO:0006950"(response to stress)	psi-mi:"MI:0469"(intact)	-	-	figure legend:Table 1|comment:"\"These proteins were identified in fraction III; defined by the authors as \\"Membranes were collected by centrifugation and the supernatant, which contained weakly associated membrane proteins and excess TrxA35, was denoted as fraction I. The membrane pellet was washed with 0.75 M NaCl and 0.02% Triton X-100 and the wash supernatant, which contained membrane-assoc…	taxid:-1(in vitro)|taxid:-1(In vitro)	-	2008-02-25	2014-10-16	rogid:7Kmdp/PlhePcbJx9Xkq+qA2C/sw1111708	rogid:vYUVVX6Xl7RqsOvJsUkGG1mnfFU1111708	intact-crc:1E83D0A8592B95CB|rigid:rH8u67Q9F9A4e179uUOZMFfbmew	FALSE	mutation increasing interaction:35-35|his tag:c-c	-	-	-	psi-mi:"MI:0082"(peptide massfingerprinting)	psi-mi:"MI:0082"(peptide massfingerprinting)	ENOG4105K63	ENOG4108QJW
uniprotkb:P20668	uniprotkb:P39633	intact:EBI-1642006	intact:EBI-1642022|uniprotkb:Q5W7E9|uniprotkb:Q53548	psi-mi:gltc_bacsu(display_long)|uniprotkb:gltC(gene name)|psi-mi:gltC(display_short)|uniprotkb:BSU18460(locus name)	psi-mi:dhe2_bacsu(display_long)|uniprotkb:rocG(gene name)|psi-mi:rocG(display_short)|uniprotkb:yweB(gene name synonym)|uniprotkb:ipa-75d(orf name)|uniprotkb:BSU37790(locus name)|uniprotkb:Glutamate dehydrogenase(gene name synonym)|uniprotkb:Trigger enzyme RocG(gene name synonym)|uniprotkb:gudA(gene name synonym)	psi-mi:"MI:0004"(affinity chromatography technology)	Herzberg et al. (2007)	pubmed:17994626|imex:IM-11896	taxid:224308(bacsu)|taxid:224308(Bacillus subtilis)	taxid:224308(bacsu)|taxid:224308(Bacillus subtilis)	psi-mi:"MI:0915"(physical association)	psi-mi:"MI:0469"(IntAct)	intact:EBI-1642036|imex:IM-11896-1	intact-miscore:0.40	-	psi-mi:"MI:0499"(unspecified role)	psi-mi:"MI:0499"(unspecified role)	psi-mi:"MI:0496"(bait)	psi-mi:"MI:0498"(prey)	psi-mi:"MI:0326"(protein)	psi-mi:"MI:0326"(protein)	interpro:IPR011991(Winged helix repressor DNA-binding)|interpro:IPR000847(Bacterial regulatory protein, LysR)|interpro:IPR005119(LysR, substrate-binding)|go:"GO:0006355"(regulation of transcription, DNA-templated)|go:"GO:0006351"(transcription, DNA-templated)|go:"GO:0006537"(glutamate biosynthetic process)|go:"GO:0003700"(transcription factor activity, sequence-specific DNA binding)|go:"GO:000367…	interpro:IPR016040("NAD(P)-binding")|interpro:IPR014362(Glutamate dehydrogenase)|interpro:IPR006097(Glutamate/phenylalanine/leucine/valine dehydrogenase, dimerisation region)|interpro:IPR006096(Glutamate/phenylalanine/leucine/valine dehydrogenase, C-terminal)|interpro:IPR006095(Glutamate/phenylalanine/leucine/valine dehydrogenase)|rcsb pdb:3K92|go:"GO:0055114"(oxidation-reduction process)|go:"GO:…	psi-mi:"MI:0469"(intact)	-	-	figure legend:Figure 1A|full coverage:Only protein-protein interactions|curation depth:imex curation	taxid:224308(bacsu)|taxid:224308(Bacillus subtilis)	-	2008-02-27	2014-10-16	rogid:h9+8Uz0VDYZH6cq+QC+c1HEL10c224308	rogid:+dy/s31n0ZE8JEdDoQW7MZ0het4224308	intact-crc:BEFAA06FDA52851B|rigid:RtoCoMVReuIWUUbYEIAztwA6S7Q	FALSE	tag:c-c	-	-	-	psi-mi:"MI:0082"(peptide massfingerprinting)	psi-mi:"MI:0082"(peptide massfingerprinting)	ENOG4105C5Q	ENOG4105D82
uniprotkb:P39633	uniprotkb:P20668	intact:EBI-1642022|uniprotkb:Q5W7E9|uniprotkb:Q53548	intact:EBI-1642006	psi-mi:dhe2_bacsu(display_long)|uniprotkb:rocG(gene name)|psi-mi:rocG(display_short)|uniprotkb:yweB(gene name synonym)|uniprotkb:ipa-75d(orf name)|uniprotkb:BSU37790(locus name)|uniprotkb:Glutamate dehydrogenase(gene name synonym)|uniprotkb:Trigger enzyme RocG(gene name synonym)|uniprotkb:gudA(gene name synonym)	psi-mi:gltc_bacsu(display_long)|uniprotkb:gltC(gene name)|psi-mi:gltC(display_short)|uniprotkb:BSU18460(locus name)	psi-mi:"MI:0004"(affinity chromatography technology)	Herzberg et al. (2007)	pubmed:17994626|imex:IM-11896	taxid:224308(bacsu)|taxid:224308(Bacillus subtilis)	taxid:224308(bacsu)|taxid:224308(Bacillus subtilis)	psi-mi:"MI:0915"(physical association)	psi-mi:"MI:0469"(IntAct)	intact:EBI-1642050|imex:IM-11896-2	intact-miscore:0.40	-	psi-mi:"MI:0499"(unspecified role)	psi-mi:"MI:0499"(unspecified role)	psi-mi:"MI:0498"(prey)	psi-mi:"MI:0496"(bait)	psi-mi:"MI:0326"(protein)	psi-mi:"MI:0326"(protein)	interpro:IPR016040("NAD(P)-binding")|interpro:IPR014362(Glutamate dehydrogenase)|interpro:IPR006097(Glutamate/phenylalanine/leucine/valine dehydrogenase, dimerisation region)|interpro:IPR006096(Glutamate/phenylalanine/leucine/valine dehydrogenase, C-terminal)|interpro:IPR006095(Glutamate/phenylalanine/leucine/valine dehydrogenase)|rcsb pdb:3K92|go:"GO:0055114"(oxidation-reduction process)|go:"GO:…	interpro:IPR011991(Winged helix repressor DNA-binding)|interpro:IPR000847(Bacterial regulatory protein, LysR)|interpro:IPR005119(LysR, substrate-binding)|go:"GO:0006355"(regulation of transcription, DNA-templated)|go:"GO:0006351"(transcription, DNA-templated)|go:"GO:0006537"(glutamate biosynthetic process)|go:"GO:0003700"(transcription factor activity, sequence-specific DNA binding)|go:"GO:000367…	psi-mi:"MI:0469"(intact)	-	-	figure legend:Figure 1B|full coverage:Only protein-protein interactions|curation depth:imex curation	taxid:224308(bacsu)|taxid:224308(Bacillus subtilis)	-	2008-02-27	2014-10-16	rogid:+dy/s31n0ZE8JEdDoQW7MZ0het4224308	rogid:h9+8Uz0VDYZH6cq+QC+c1HEL10c224308	intact-crc:3BFFE529F70A6882|rigid:RtoCoMVReuIWUUbYEIAztwA6S7Q	FALSE	-	tag:c-c	-	-	psi-mi:"MI:0113"(western blot)	psi-mi:"MI:0113"(western blot)	ENOG4105D82	ENOG4105C5Q
uniprotkb:O34827	uniprotkb:O34827	intact:EBI-1642014	intact:EBI-1642014	psi-mi:ykum_bacsu(display_long)|uniprotkb:ykuM(gene name)|psi-mi:ykuM(display_short)|uniprotkb:BSU14140(locus name)	psi-mi:ykum_bacsu(display_long)|uniprotkb:ykuM(gene name)|psi-mi:ykuM(display_short)|uniprotkb:BSU14140(locus name)	psi-mi:"MI:0004"(affinity chromatography technology)	Herzberg et al. (2007)	pubmed:17994626|imex:IM-11896	taxid:224308(bacsu)|taxid:224308(Bacillus subtilis)	taxid:224308(bacsu)|taxid:224308(Bacillus subtilis)	psi-mi:"MI:0915"(physical association)	psi-mi:"MI:0469"(IntAct)	intact:EBI-1642062|imex:IM-11896-3	intact-miscore:0.40	-	psi-mi:"MI:0499"(unspecified role)	psi-mi:"MI:0499"(unspecified role)	psi-mi:"MI:0498"(prey)	psi-mi:"MI:0496"(bait)	psi-mi:"MI:0326"(protein)	psi-mi:"MI:0326"(protein)	interpro:IPR011991(Winged helix repressor DNA-binding)|interpro:IPR000847(Bacterial regulatory protein, LysR)|interpro:IPR005119(LysR, substrate-binding)|go:"GO:0006351"(transcription, DNA-templated)|go:"GO:0003700"(transcription factor activity, sequence-specific DNA binding)|go:"GO:0003677"(DNA binding)|refseq:WP_003232387.1|refseq:NP_389297.1	interpro:IPR011991(Winged helix repressor DNA-binding)|interpro:IPR000847(Bacterial regulatory protein, LysR)|interpro:IPR005119(LysR, substrate-binding)|go:"GO:0006351"(transcription, DNA-templated)|go:"GO:0003700"(transcription factor activity, sequence-specific DNA binding)|go:"GO:0003677"(DNA binding)|refseq:WP_003232387.1|refseq:NP_389297.1	psi-mi:"MI:0469"(intact)	-	-	figure legend:Figure 1C|comment:In this case cross-linked protein complexes eluted from the Strep-tactin matrix were not heated prior to SDS PAGE.|full coverage:Only protein-protein interactions|curation depth:imex curation	taxid:224308(bacsu)|taxid:224308(Bacillus subtilis)	-	2008-02-27	2014-10-16	rogid:i4KkE0zsUSJ3eL+U/zixFJO+KQY224308	rogid:i4KkE0zsUSJ3eL+U/zixFJO+KQY224308	intact-crc:1EC9AE6607EB69D4|rigid:fmjIcV31EDGPeLQze30VJBtrvCE	FALSE	-	tag:c-c	-	-	psi-mi:"MI:0082"(peptide massfingerprinting)	psi-mi:"MI:0082"(peptide massfingerprinting)	COG0583	COG0583
uniprotkb:P0A6F9	uniprotkb:P0A6F5	intact:EBI-369169|uniprotkb:Q2M6G2|uniprotkb:P05380	intact:EBI-543750|uniprotkb:Q2M6G1|uniprotkb:P06139	psi-mi:ch10_ecoli(display_long)|uniprotkb:groS(gene name)|psi-mi:groS(display_short)|uniprotkb:groES(gene name synonym)|uniprotkb:mopB(gene name synonym)|uniprotkb:b4142(locus name)|uniprotkb:JW4102(locus name)|uniprotkb:Protein Cpn10(gene name synonym)|uniprotkb:GroES protein(gene name synonym)	psi-mi:ch60_ecoli(display_long)|uniprotkb:groL(gene name)|psi-mi:groL(display_short)|uniprotkb:groEL(gene name synonym)|uniprotkb:mopA(gene name synonym)|uniprotkb:b4143(locus name)|uniprotkb:JW4103(locus name)|uniprotkb:Protein Cpn60(gene name synonym)|uniprotkb:GroEL protein(gene name synonym)	psi-mi:"MI:0055"(fluorescent resonance energy transfer)	Sharma et al. (2008)	pubmed:18394994|imex:IM-11954	taxid:83333(ecoli)|taxid:83333("Escherichia coli (strain K12)")	taxid:83333(ecoli)|taxid:83333("Escherichia coli (strain K12)")	psi-mi:"MI:0915"(physical association)	psi-mi:"MI:0469"(IntAct)	intact:EBI-1774611|imex:IM-11954-5	intact-miscore:0.97	psi-mi:"MI:1060"(spoke expansion)	psi-mi:"MI:0499"(unspecified role)	psi-mi:"MI:0499"(unspecified role)	psi-mi:"MI:0684"(ancillary)	psi-mi:"MI:0684"(ancillary)	psi-mi:"MI:0326"(protein)	psi-mi:"MI:0326"(protein)	interpro:IPR011032(GroES-like)|interpro:IPR018369|interpro:IPR020818|rcsb pdb:3ZQ1|rcsb pdb:3ZQ0|rcsb pdb:3ZPZ|rcsb pdb:2C7D|rcsb pdb:2C7C|rcsb pdb:1SX4|rcsb pdb:1SVT|rcsb pdb:1PF9|rcsb pdb:1PCQ|rcsb pdb:1GRU|rcsb pdb:1EGS|rcsb pdb:1AON|rcsb pdb:3WVL|go:"GO:0005524"(ATP binding)|go:"GO:0005829"(cytosol)|go:"GO:0042802"(identical protein binding)|go:"GO:0019068"(virion assembly)|go:"GO:0009408"(re…	interpro:IPR027413|interpro:IPR027409|interpro:IPR002423(Chaperonin Cpn60/TCP-1)|interpro:IPR001844(Chaperonin Cpn60)|interpro:IPR018370|rcsb pdb:3VZ8|rcsb pdb:3VZ7|rcsb pdb:3VZ6|rcsb pdb:3ZQ1|rcsb pdb:3ZQ0|rcsb pdb:3ZPZ|rcsb pdb:4AB3|rcsb pdb:4AB2|rcsb pdb:4AAU|rcsb pdb:4AAS|rcsb pdb:4AAR|rcsb pdb:4AAQ|rcsb pdb:3CAU|rcsb pdb:3C9V|rcsb pdb:2YEY|rcsb pdb:2NWC|rcsb pdb:2EU1|rcsb pdb:2CGT|rcsb pdb:2…	psi-mi:"MI:0469"(intact)	-	-	caution:Numbering in paper refers to mature protein with the signal peptide cleaved from it - this has been amended to full length in the IntAct entry.|figure legend:Fig 1C, 4C, 5a, 5b, 5c, 6B, Supp Table 1|kinetics:Rate of refolding is approximately = 4.2E-3 S-1.|comment:"\"Enhanced rate of folding is ATP-dependent. Since GroES binds and unbinds from GroEL every 10�15 s, folding was initiated wi…	taxid:-1(in vitro)|taxid:-1(In vitro)	-	2008-05-19	2014-10-16	rogid:mvrAHLYJAZprWGPuKThDXdD66OI83333	rogid:TuNoPwyx7V5IaOQVjtdcc6sctqw83333	intact-crc:BBDFB54C978A4FA2|rigid:mcRTSsUdAgUjFSAbHM6hv1bO0JE	FALSE	-	-	-	-	psi-mi:"MI:0867"(tag visualisation by fluorescence)	psi-mi:"MI:0867"(tag visualisation by fluorescence)	ENOG4105K5Y	ENOG4105CJ9
uniprotkb:P0A6F9	uniprotkb:P0AEX9	intact:EBI-369169|uniprotkb:Q2M6G2|uniprotkb:P05380	intact:EBI-369910|uniprotkb:Q2M6S0|uniprotkb:P02928	psi-mi:ch10_ecoli(display_long)|uniprotkb:groS(gene name)|psi-mi:groS(display_short)|uniprotkb:groES(gene name synonym)|uniprotkb:mopB(gene name synonym)|uniprotkb:b4142(locus name)|uniprotkb:JW4102(locus name)|uniprotkb:Protein Cpn10(gene name synonym)|uniprotkb:GroES protein(gene name synonym)	psi-mi:male_ecoli(display_long)|uniprotkb:malE(gene name)|psi-mi:malE(display_short)|uniprotkb:b4034(locus name)|uniprotkb:MMBP(gene name synonym)|uniprotkb:Maltodextrin-binding protein(gene name synonym)|uniprotkb:JW3994(locus name)|uniprotkb:MBP(gene name synonym)	psi-mi:"MI:0055"(fluorescent resonance energy transfer)	Sharma et al. (2008)	pubmed:18394994|imex:IM-11954	taxid:83333(ecoli)|taxid:83333("Escherichia coli (strain K12)")	taxid:83333(ecoli)|taxid:83333("Escherichia coli (strain K12)")	psi-mi:"MI:0915"(physical association)	psi-mi:"MI:0469"(IntAct)	intact:EBI-1774611|imex:IM-11954-5	intact-miscore:0.40	psi-mi:"MI:1060"(spoke expansion)	psi-mi:"MI:0499"(unspecified role)	psi-mi:"MI:0503"(self)	psi-mi:"MI:0684"(ancillary)	psi-mi:"MI:0865"(fluorescence acceptor donor pair)	psi-mi:"MI:0326"(protein)	psi-mi:"MI:0326"(protein)	interpro:IPR011032(GroES-like)|interpro:IPR018369|interpro:IPR020818|rcsb pdb:3ZQ1|rcsb pdb:3ZQ0|rcsb pdb:3ZPZ|rcsb pdb:2C7D|rcsb pdb:2C7C|rcsb pdb:1SX4|rcsb pdb:1SVT|rcsb pdb:1PF9|rcsb pdb:1PCQ|rcsb pdb:1GRU|rcsb pdb:1EGS|rcsb pdb:1AON|rcsb pdb:3WVL|go:"GO:0005524"(ATP binding)|go:"GO:0005829"(cytosol)|go:"GO:0042802"(identical protein binding)|go:"GO:0019068"(virion assembly)|go:"GO:0009408"(re…	interpro:IPR006061(Bacterial extracellular solute-binding family 1, conserved site)|interpro:IPR006059(Bacterial extracellular solute-binding, family 1)|interpro:IPR006060(Maltose binding protein)|rcsb pdb:3SEY|rcsb pdb:3SEX|rcsb pdb:3SEW|rcsb pdb:3SEV|rcsb pdb:3SEU|rcsb pdb:3SET|rcsb pdb:3SES|rcsb pdb:3SER|rcsb pdb:4KI0|rcsb pdb:4KHZ|rcsb pdb:3OSR|rcsb pdb:3OSQ|rcsb pdb:4FED|rcsb pdb:4FEC|rcsb p…	psi-mi:"MI:0469"(intact)	-	-	caution:Numbering in paper refers to mature protein with the signal peptide cleaved from it - this has been amended to full length in the IntAct entry.|figure legend:Fig 1C, 4C, 5a, 5b, 5c, 6B, Supp Table 1|kinetics:Rate of refolding is approximately = 4.2E-3 S-1.|comment:"\"Enhanced rate of folding is ATP-dependent. Since GroES binds and unbinds from GroEL every 10�15 s, folding was initiated wi…	taxid:-1(in vitro)|taxid:-1(In vitro)	-	2008-05-19	2014-10-16	rogid:mvrAHLYJAZprWGPuKThDXdD66OI83333	rogid:eRW6SNukWqn5RNc2mgN4yOfxK3k83333	intact-crc:BBDFB54C978A4FA2|rigid:mcRTSsUdAgUjFSAbHM6hv1bO0JE	FALSE	-	mutation:338-338,56-56|mutation:34-34|mutation:309-309|mutation:78-78,324-324|mutation:324-324,371-371|mutation:201-201,324-324	-	1	psi-mi:"MI:0867"(tag visualisation by fluorescence)	psi-mi:"MI:0867"(tag visualisation by fluorescence)	ENOG4105K5Y	ENOG4107FKK
uniprotkb:P0A6F5	uniprotkb:P0AEX9	intact:EBI-543750|uniprotkb:Q2M6G1|uniprotkb:P06139	intact:EBI-369910|uniprotkb:Q2M6S0|uniprotkb:P02928	psi-mi:ch60_ecoli(display_long)|uniprotkb:groL(gene name)|psi-mi:groL(display_short)|uniprotkb:groEL(gene name synonym)|uniprotkb:mopA(gene name synonym)|uniprotkb:b4143(locus name)|uniprotkb:JW4103(locus name)|uniprotkb:Protein Cpn60(gene name synonym)|uniprotkb:GroEL protein(gene name synonym)	psi-mi:male_ecoli(display_long)|uniprotkb:malE(gene name)|psi-mi:malE(display_short)|uniprotkb:b4034(locus name)|uniprotkb:MMBP(gene name synonym)|uniprotkb:Maltodextrin-binding protein(gene name synonym)|uniprotkb:JW3994(locus name)|uniprotkb:MBP(gene name synonym)	psi-mi:"MI:0055"(fluorescent resonance energy transfer)	Sharma et al. (2008)	pubmed:18394994|imex:IM-11954	taxid:83333(ecoli)|taxid:83333("Escherichia coli (strain K12)")	taxid:83333(ecoli)|taxid:83333("Escherichia coli (strain K12)")	psi-mi:"MI:0407"(direct interaction)	psi-mi:"MI:0469"(IntAct)	intact:EBI-1774645|imex:IM-11954-3	intact-miscore:0.62	-	psi-mi:"MI:0499"(unspecified role)	psi-mi:"MI:0503"(self)	psi-mi:"MI:0497"(neutral component)	psi-mi:"MI:0865"(fluorescence acceptor donor pair)	psi-mi:"MI:0326"(protein)	psi-mi:"MI:0326"(protein)	interpro:IPR027413|interpro:IPR027409|interpro:IPR002423(Chaperonin Cpn60/TCP-1)|interpro:IPR001844(Chaperonin Cpn60)|interpro:IPR018370|rcsb pdb:3VZ8|rcsb pdb:3VZ7|rcsb pdb:3VZ6|rcsb pdb:3ZQ1|rcsb pdb:3ZQ0|rcsb pdb:3ZPZ|rcsb pdb:4AB3|rcsb pdb:4AB2|rcsb pdb:4AAU|rcsb pdb:4AAS|rcsb pdb:4AAR|rcsb pdb:4AAQ|rcsb pdb:3CAU|rcsb pdb:3C9V|rcsb pdb:2YEY|rcsb pdb:2NWC|rcsb pdb:2EU1|rcsb pdb:2CGT|rcsb pdb:2…	interpro:IPR006061(Bacterial extracellular solute-binding family 1, conserved site)|interpro:IPR006059(Bacterial extracellular solute-binding, family 1)|interpro:IPR006060(Maltose binding protein)|rcsb pdb:3SEY|rcsb pdb:3SEX|rcsb pdb:3SEW|rcsb pdb:3SEV|rcsb pdb:3SEU|rcsb pdb:3SET|rcsb pdb:3SES|rcsb pdb:3SER|rcsb pdb:4KI0|rcsb pdb:4KHZ|rcsb pdb:3OSR|rcsb pdb:3OSQ|rcsb pdb:4FED|rcsb pdb:4FEC|rcsb p…	psi-mi:"MI:0469"(intact)	-	-	caution:Numbering in paper refers to mature protein with the signal peptide cleaved from it - this has been amended to full length in the IntAct entry.|figure legend:Fig 1E, 2A, 2B, 3A, 4A, 4B, Supp. Fig. 1, Supp. Fig. 2A, Supp. Fig. 5|comment:"\"Mutant forms of GroEL defective in ATP binding (GroEL (D87K) or hydrolysis (GroEL (D398A)) demonstrated that a shift in conformational distribution of D…	taxid:-1(in vitro)|taxid:-1(In vitro)	-	2008-05-19	2014-10-16	rogid:TuNoPwyx7V5IaOQVjtdcc6sctqw83333	rogid:eRW6SNukWqn5RNc2mgN4yOfxK3k83333	intact-crc:53E065FC992541CC|rigid:qygj4WNBNYqLqnCLoW89KscpFzc	FALSE	-	mutation:338-338,56-56|mutation:34-34|mutation:309-309|mutation:78-78,324-324|mutation:324-324,371-371|mutation:201-201,324-324	-	1	psi-mi:"MI:0867"(tag visualisation by fluorescence)	psi-mi:"MI:0867"(tag visualisation by fluorescence)	ENOG4105CJ9	ENOG4107FKK
uniprotkb:P0A6F9	uniprotkb:P0A6F5	intact:EBI-369169|uniprotkb:Q2M6G2|uniprotkb:P05380	intact:EBI-543750|uniprotkb:Q2M6G1|uniprotkb:P06139	psi-mi:ch10_ecoli(display_long)|uniprotkb:groS(gene name)|psi-mi:groS(display_short)|uniprotkb:groES(gene name synonym)|uniprotkb:mopB(gene name synonym)|uniprotkb:b4142(locus name)|uniprotkb:JW4102(locus name)|uniprotkb:Protein Cpn10(gene name synonym)|uniprotkb:GroES protein(gene name synonym)	psi-mi:ch60_ecoli(display_long)|uniprotkb:groL(gene name)|psi-mi:groL(display_short)|uniprotkb:groEL(gene name synonym)|uniprotkb:mopA(gene name synonym)|uniprotkb:b4143(locus name)|uniprotkb:JW4103(locus name)|uniprotkb:Protein Cpn60(gene name synonym)|uniprotkb:GroEL protein(gene name synonym)	psi-mi:"MI:0055"(fluorescent resonance energy transfer)	Sharma et al. (2008)	pubmed:18394994|imex:IM-11954	taxid:83333(ecoli)|taxid:83333("Escherichia coli (strain K12)")	taxid:83333(ecoli)|taxid:83333("Escherichia coli (strain K12)")	psi-mi:"MI:0407"(direct interaction)	psi-mi:"MI:0469"(IntAct)	intact:EBI-1774847|imex:IM-11954-2	intact-miscore:0.97	-	psi-mi:"MI:0499"(unspecified role)	psi-mi:"MI:0499"(unspecified role)	psi-mi:"MI:0584"(fluorescence acceptor)	psi-mi:"MI:0583"(fluorescence donor)	psi-mi:"MI:0326"(protein)	psi-mi:"MI:0326"(protein)	interpro:IPR011032(GroES-like)|interpro:IPR018369|interpro:IPR020818|rcsb pdb:3ZQ1|rcsb pdb:3ZQ0|rcsb pdb:3ZPZ|rcsb pdb:2C7D|rcsb pdb:2C7C|rcsb pdb:1SX4|rcsb pdb:1SVT|rcsb pdb:1PF9|rcsb pdb:1PCQ|rcsb pdb:1GRU|rcsb pdb:1EGS|rcsb pdb:1AON|rcsb pdb:3WVL|go:"GO:0005524"(ATP binding)|go:"GO:0005829"(cytosol)|go:"GO:0042802"(identical protein binding)|go:"GO:0019068"(virion assembly)|go:"GO:0009408"(re…	interpro:IPR027413|interpro:IPR027409|interpro:IPR002423(Chaperonin Cpn60/TCP-1)|interpro:IPR001844(Chaperonin Cpn60)|interpro:IPR018370|rcsb pdb:3VZ8|rcsb pdb:3VZ7|rcsb pdb:3VZ6|rcsb pdb:3ZQ1|rcsb pdb:3ZQ0|rcsb pdb:3ZPZ|rcsb pdb:4AB3|rcsb pdb:4AB2|rcsb pdb:4AAU|rcsb pdb:4AAS|rcsb pdb:4AAR|rcsb pdb:4AAQ|rcsb pdb:3CAU|rcsb pdb:3C9V|rcsb pdb:2YEY|rcsb pdb:2NWC|rcsb pdb:2EU1|rcsb pdb:2CGT|rcsb pdb:2…	psi-mi:"MI:0469"(intact)	-	-	figure legend:Fig. 3E|full coverage:Only protein-protein interactions|curation depth:imex curation	taxid:-1(in vitro)|taxid:-1(In vitro)	-	2008-05-19	2014-10-16	rogid:mvrAHLYJAZprWGPuKThDXdD66OI83333	rogid:TuNoPwyx7V5IaOQVjtdcc6sctqw83333	intact-crc:93185D8583760F25|rigid:5iq9Dc0wqUWNxQJkwEDRRuM7ZW0	FALSE	fluorescent dye label:c-c	fluorescent dye label:315-315|mutation:315-315	-	-	psi-mi:"MI:0867"(tag visualisation by fluorescence)	psi-mi:"MI:0867"(tag visualisation by fluorescence)	ENOG4105K5Y	ENOG4105CJ9
uniprotkb:P0A6F9	uniprotkb:P0A6F5	intact:EBI-369169|uniprotkb:Q2M6G2|uniprotkb:P05380	intact:EBI-543750|uniprotkb:Q2M6G1|uniprotkb:P06139	psi-mi:ch10_ecoli(display_long)|uniprotkb:groS(gene name)|psi-mi:groS(display_short)|uniprotkb:groES(gene name synonym)|uniprotkb:mopB(gene name synonym)|uniprotkb:b4142(locus name)|uniprotkb:JW4102(locus name)|uniprotkb:Protein Cpn10(gene name synonym)|uniprotkb:GroES protein(gene name synonym)	psi-mi:ch60_ecoli(display_long)|uniprotkb:groL(gene name)|psi-mi:groL(display_short)|uniprotkb:groEL(gene name synonym)|uniprotkb:mopA(gene name synonym)|uniprotkb:b4143(locus name)|uniprotkb:JW4103(locus name)|uniprotkb:Protein Cpn60(gene name synonym)|uniprotkb:GroEL protein(gene name synonym)	psi-mi:"MI:0055"(fluorescent resonance energy transfer)	Sharma et al. (2008)	pubmed:18394994|imex:IM-11954	taxid:83333(ecoli)|taxid:83333("Escherichia coli (strain K12)")	taxid:83333(ecoli)|taxid:83333("Escherichia coli (strain K12)")	psi-mi:"MI:0915"(physical association)	psi-mi:"MI:0469"(IntAct)	intact:EBI-1774969|imex:IM-11954-8	intact-miscore:0.97	psi-mi:"MI:1060"(spoke expansion)	psi-mi:"MI:0499"(unspecified role)	psi-mi:"MI:0499"(unspecified role)	psi-mi:"MI:0684"(ancillary)	psi-mi:"MI:0684"(ancillary)	psi-mi:"MI:0326"(protein)	psi-mi:"MI:0326"(protein)	interpro:IPR011032(GroES-like)|interpro:IPR018369|interpro:IPR020818|rcsb pdb:3ZQ1|rcsb pdb:3ZQ0|rcsb pdb:3ZPZ|rcsb pdb:2C7D|rcsb pdb:2C7C|rcsb pdb:1SX4|rcsb pdb:1SVT|rcsb pdb:1PF9|rcsb pdb:1PCQ|rcsb pdb:1GRU|rcsb pdb:1EGS|rcsb pdb:1AON|rcsb pdb:3WVL|go:"GO:0005524"(ATP binding)|go:"GO:0005829"(cytosol)|go:"GO:0042802"(identical protein binding)|go:"GO:0019068"(virion assembly)|go:"GO:0009408"(re…	interpro:IPR027413|interpro:IPR027409|interpro:IPR002423(Chaperonin Cpn60/TCP-1)|interpro:IPR001844(Chaperonin Cpn60)|interpro:IPR018370|rcsb pdb:3VZ8|rcsb pdb:3VZ7|rcsb pdb:3VZ6|rcsb pdb:3ZQ1|rcsb pdb:3ZQ0|rcsb pdb:3ZPZ|rcsb pdb:4AB3|rcsb pdb:4AB2|rcsb pdb:4AAU|rcsb pdb:4AAS|rcsb pdb:4AAR|rcsb pdb:4AAQ|rcsb pdb:3CAU|rcsb pdb:3C9V|rcsb pdb:2YEY|rcsb pdb:2NWC|rcsb pdb:2EU1|rcsb pdb:2CGT|rcsb pdb:2…	-	-	-	caution:Numbering in paper refers to mature protein with the signal peptide cleaved from it - this has been amended to full length in the IntAct entry.|figure legend:Fig 6A|comment:It would appear that malE is capable of binding maltose when still inside the chaperone cage|full coverage:Only protein-protein interactions|curation depth:imex curation	taxid:-1(in vitro)|taxid:-1(In vitro)	-	2008-05-19	2014-10-16	rogid:mvrAHLYJAZprWGPuKThDXdD66OI83333	rogid:TuNoPwyx7V5IaOQVjtdcc6sctqw83333	intact-crc:094FCB4249198B6D	FALSE	-	-	-	-	psi-mi:"MI:0867"(tag visualisation by fluorescence)	psi-mi:"MI:0867"(tag visualisation by fluorescence)	ENOG4105K5Y	ENOG4105CJ9
uniprotkb:P0A6F9	uniprotkb:P0AEX9	intact:EBI-369169|uniprotkb:Q2M6G2|uniprotkb:P05380	intact:EBI-369910|uniprotkb:Q2M6S0|uniprotkb:P02928	psi-mi:ch10_ecoli(display_long)|uniprotkb:groS(gene name)|psi-mi:groS(display_short)|uniprotkb:groES(gene name synonym)|uniprotkb:mopB(gene name synonym)|uniprotkb:b4142(locus name)|uniprotkb:JW4102(locus name)|uniprotkb:Protein Cpn10(gene name synonym)|uniprotkb:GroES protein(gene name synonym)	psi-mi:male_ecoli(display_long)|uniprotkb:malE(gene name)|psi-mi:malE(display_short)|uniprotkb:b4034(locus name)|uniprotkb:MMBP(gene name synonym)|uniprotkb:Maltodextrin-binding protein(gene name synonym)|uniprotkb:JW3994(locus name)|uniprotkb:MBP(gene name synonym)	psi-mi:"MI:0055"(fluorescent resonance energy transfer)	Sharma et al. (2008)	pubmed:18394994|imex:IM-11954	taxid:83333(ecoli)|taxid:83333("Escherichia coli (strain K12)")	taxid:83333(ecoli)|taxid:83333("Escherichia coli (strain K12)")	psi-mi:"MI:0915"(physical association)	psi-mi:"MI:0469"(IntAct)	intact:EBI-1774969|imex:IM-11954-8	intact-miscore:0.40	psi-mi:"MI:1060"(spoke expansion)	psi-mi:"MI:0499"(unspecified role)	psi-mi:"MI:0503"(self)	psi-mi:"MI:0684"(ancillary)	psi-mi:"MI:0865"(fluorescence acceptor donor pair)	psi-mi:"MI:0326"(protein)	psi-mi:"MI:0326"(protein)	interpro:IPR011032(GroES-like)|interpro:IPR018369|interpro:IPR020818|rcsb pdb:3ZQ1|rcsb pdb:3ZQ0|rcsb pdb:3ZPZ|rcsb pdb:2C7D|rcsb pdb:2C7C|rcsb pdb:1SX4|rcsb pdb:1SVT|rcsb pdb:1PF9|rcsb pdb:1PCQ|rcsb pdb:1GRU|rcsb pdb:1EGS|rcsb pdb:1AON|rcsb pdb:3WVL|go:"GO:0005524"(ATP binding)|go:"GO:0005829"(cytosol)|go:"GO:0042802"(identical protein binding)|go:"GO:0019068"(virion assembly)|go:"GO:0009408"(re…	interpro:IPR006061(Bacterial extracellular solute-binding family 1, conserved site)|interpro:IPR006059(Bacterial extracellular solute-binding, family 1)|interpro:IPR006060(Maltose binding protein)|rcsb pdb:3SEY|rcsb pdb:3SEX|rcsb pdb:3SEW|rcsb pdb:3SEV|rcsb pdb:3SEU|rcsb pdb:3SET|rcsb pdb:3SES|rcsb pdb:3SER|rcsb pdb:4KI0|rcsb pdb:4KHZ|rcsb pdb:3OSR|rcsb pdb:3OSQ|rcsb pdb:4FED|rcsb pdb:4FEC|rcsb p…	-	-	-	caution:Numbering in paper refers to mature protein with the signal peptide cleaved from it - this has been amended to full length in the IntAct entry.|figure legend:Fig 6A|comment:It would appear that malE is capable of binding maltose when still inside the chaperone cage|full coverage:Only protein-protein interactions|curation depth:imex curation	taxid:-1(in vitro)|taxid:-1(In vitro)	-	2008-05-19	2014-10-16	rogid:mvrAHLYJAZprWGPuKThDXdD66OI83333	rogid:eRW6SNukWqn5RNc2mgN4yOfxK3k83333	intact-crc:094FCB4249198B6D	FALSE	-	mutation:338-338,56-56|mutation:34-34|mutation:309-309|mutation:78-78,324-324|mutation:324-324,371-371|mutation:201-201,324-324	-	1	psi-mi:"MI:0867"(tag visualisation by fluorescence)	psi-mi:"MI:0867"(tag visualisation by fluorescence)	ENOG4105K5Y	ENOG4107FKK
uniprotkb:P08622	uniprotkb:P0A6Y8	intact:EBI-545285	intact:EBI-542092|uniprotkb:P04475	psi-mi:dnaj_ecoli(display_long)|uniprotkb:dnaJ(gene name)|psi-mi:dnaJ(display_short)|uniprotkb:groP(gene name synonym)|uniprotkb:b0015(locus name)|uniprotkb:Heat shock protein J(gene name synonym)|uniprotkb:HSP40(gene name synonym)|uniprotkb:JW0014(locus name)	psi-mi:dnak_ecoli(display_long)|uniprotkb:dnaK(gene name)|psi-mi:dnaK(display_short)|uniprotkb:groP(gene name synonym)|uniprotkb:grpF(gene name synonym)|uniprotkb:seg(gene name synonym)|uniprotkb:b0014(locus name)|uniprotkb:Heat shock protein 70(gene name synonym)|uniprotkb:Heat shock 70 kDa protein(gene name synonym)|uniprotkb:HSP70(gene name synonym)|uniprotkb:JW0013(locus name)	psi-mi:"MI:0017"(classical fluorescence spectroscopy)	Sharma et al. (2008)	pubmed:18394994|imex:IM-11954	taxid:83333(ecoli)|taxid:83333("Escherichia coli (strain K12)")	taxid:83333(ecoli)|taxid:83333("Escherichia coli (strain K12)")	psi-mi:"MI:0915"(physical association)	psi-mi:"MI:0469"(IntAct)	intact:EBI-1774733|imex:IM-11954-7	intact-miscore:0.69	psi-mi:"MI:1060"(spoke expansion)	psi-mi:"MI:0499"(unspecified role)	psi-mi:"MI:0499"(unspecified role)	psi-mi:"MI:0684"(ancillary)	psi-mi:"MI:0684"(ancillary)	psi-mi:"MI:0326"(protein)	psi-mi:"MI:0326"(protein)	interpro:IPR001305(Heat shock protein DnaJ, cysteine-rich region)|interpro:IPR008971(HSP40/DnaJ peptide-binding)|interpro:IPR018253|interpro:IPR001623(Heat shock protein DnaJ, N-terminal)|interpro:IPR002939(Chaperone DnaJ, C-terminal)|interpro:IPR012724(Chaperone DnaJ)|rcsb pdb:1XBL|rcsb pdb:1EXK|rcsb pdb:1BQZ|rcsb pdb:1BQ0|go:"GO:0009408"(response to heat)|go:"GO:0043335"(protein unfolding)|go:"…	interpro:IPR013126(Heat shock protein 70)|interpro:IPR018181|interpro:IPR012725(Chaperone DnaK)|interpro:IPR029048|interpro:IPR029047|rcsb pdb:4JWI|rcsb pdb:4JWE|rcsb pdb:4JWD|rcsb pdb:4JWC|rcsb pdb:4JNF|rcsb pdb:4JNE|rcsb pdb:4JN4|rcsb pdb:4HYB|rcsb pdb:4HY9|rcsb pdb:4F01|rcsb pdb:4F00|rcsb pdb:4EZZ|rcsb pdb:4EZY|rcsb pdb:4EZX|rcsb pdb:4EZW|rcsb pdb:4EZV|rcsb pdb:4EZU|rcsb pdb:4EZT|rcsb pdb:4EZS…	psi-mi:"MI:0469"(intact)	-	-	caution:Numbering in paper refers to mature protein with the signal peptide cleaved from it - this has been amended to full length in the IntAct entry.|figure legend:Supp Fig. 4|comment:Binding to dnaJ/dnaK resulted in an inhibition of unfolding|full coverage:Only protein-protein interactions|curation depth:imex curation	taxid:-1(in vitro)|taxid:-1(In vitro)	-	2008-05-19	2014-10-16	rogid:KDi7tDLEPPxqNMBWCnIRb0+z0Rk83333	rogid:jm8ErX3H3EOAYYuSDcddoE/NQx483333	intact-crc:B7824174324C35BE|rigid:88nUCavzSaKPNBkNT9VtMqp/4Vw	FALSE	-	-	-	-	psi-mi:"MI:0396"(predetermined participant)	psi-mi:"MI:0396"(predetermined participant)	ENOG4105BZ5	ENOG4105CFG
uniprotkb:P08622	uniprotkb:P0AEX9	intact:EBI-545285	intact:EBI-369910|uniprotkb:Q2M6S0|uniprotkb:P02928	psi-mi:dnaj_ecoli(display_long)|uniprotkb:dnaJ(gene name)|psi-mi:dnaJ(display_short)|uniprotkb:groP(gene name synonym)|uniprotkb:b0015(locus name)|uniprotkb:Heat shock protein J(gene name synonym)|uniprotkb:HSP40(gene name synonym)|uniprotkb:JW0014(locus name)	psi-mi:male_ecoli(display_long)|uniprotkb:malE(gene name)|psi-mi:malE(display_short)|uniprotkb:b4034(locus name)|uniprotkb:MMBP(gene name synonym)|uniprotkb:Maltodextrin-binding protein(gene name synonym)|uniprotkb:JW3994(locus name)|uniprotkb:MBP(gene name synonym)	psi-mi:"MI:0017"(classical fluorescence spectroscopy)	Sharma et al. (2008)	pubmed:18394994|imex:IM-11954	taxid:83333(ecoli)|taxid:83333("Escherichia coli (strain K12)")	taxid:83333(ecoli)|taxid:83333("Escherichia coli (strain K12)")	psi-mi:"MI:0915"(physical association)	psi-mi:"MI:0469"(IntAct)	intact:EBI-1774733|imex:IM-11954-7	intact-miscore:0.40	psi-mi:"MI:1060"(spoke expansion)	psi-mi:"MI:0499"(unspecified role)	psi-mi:"MI:0503"(self)	psi-mi:"MI:0684"(ancillary)	psi-mi:"MI:0865"(fluorescence acceptor donor pair)	psi-mi:"MI:0326"(protein)	psi-mi:"MI:0326"(protein)	interpro:IPR001305(Heat shock protein DnaJ, cysteine-rich region)|interpro:IPR008971(HSP40/DnaJ peptide-binding)|interpro:IPR018253|interpro:IPR001623(Heat shock protein DnaJ, N-terminal)|interpro:IPR002939(Chaperone DnaJ, C-terminal)|interpro:IPR012724(Chaperone DnaJ)|rcsb pdb:1XBL|rcsb pdb:1EXK|rcsb pdb:1BQZ|rcsb pdb:1BQ0|go:"GO:0009408"(response to heat)|go:"GO:0043335"(protein unfolding)|go:"…	interpro:IPR006061(Bacterial extracellular solute-binding family 1, conserved site)|interpro:IPR006059(Bacterial extracellular solute-binding, family 1)|interpro:IPR006060(Maltose binding protein)|rcsb pdb:3SEY|rcsb pdb:3SEX|rcsb pdb:3SEW|rcsb pdb:3SEV|rcsb pdb:3SEU|rcsb pdb:3SET|rcsb pdb:3SES|rcsb pdb:3SER|rcsb pdb:4KI0|rcsb pdb:4KHZ|rcsb pdb:3OSR|rcsb pdb:3OSQ|rcsb pdb:4FED|rcsb pdb:4FEC|rcsb p…	psi-mi:"MI:0469"(intact)	-	-	caution:Numbering in paper refers to mature protein with the signal peptide cleaved from it - this has been amended to full length in the IntAct entry.|figure legend:Supp Fig. 4|comment:Binding to dnaJ/dnaK resulted in an inhibition of unfolding|full coverage:Only protein-protein interactions|curation depth:imex curation	taxid:-1(in vitro)|taxid:-1(In vitro)	-	2008-05-19	2014-10-16	rogid:KDi7tDLEPPxqNMBWCnIRb0+z0Rk83333	rogid:eRW6SNukWqn5RNc2mgN4yOfxK3k83333	intact-crc:B7824174324C35BE|rigid:88nUCavzSaKPNBkNT9VtMqp/4Vw	FALSE	-	mutation:34-34|mutation:309-309	-	1	psi-mi:"MI:0396"(predetermined participant)	psi-mi:"MI:0396"(predetermined participant)	ENOG4105BZ5	ENOG4107FKK
uniprotkb:P0AEX9	uniprotkb:P0A6F5	intact:EBI-369910|uniprotkb:Q2M6S0|uniprotkb:P02928	intact:EBI-543750|uniprotkb:Q2M6G1|uniprotkb:P06139	psi-mi:male_ecoli(display_long)|uniprotkb:malE(gene name)|psi-mi:malE(display_short)|uniprotkb:b4034(locus name)|uniprotkb:MMBP(gene name synonym)|uniprotkb:Maltodextrin-binding protein(gene name synonym)|uniprotkb:JW3994(locus name)|uniprotkb:MBP(gene name synonym)	psi-mi:ch60_ecoli(display_long)|uniprotkb:groL(gene name)|psi-mi:groL(display_short)|uniprotkb:groEL(gene name synonym)|uniprotkb:mopA(gene name synonym)|uniprotkb:b4143(locus name)|uniprotkb:JW4103(locus name)|uniprotkb:Protein Cpn60(gene name synonym)|uniprotkb:GroEL protein(gene name synonym)	psi-mi:"MI:0053"(fluorescence polarization spectroscopy)	Sharma et al. (2008)	pubmed:18394994|imex:IM-11954	taxid:83333(ecoli)|taxid:83333("Escherichia coli (strain K12)")	taxid:83333(ecoli)|taxid:83333("Escherichia coli (strain K12)")	psi-mi:"MI:0407"(direct interaction)	psi-mi:"MI:0469"(IntAct)	intact:EBI-1774824|imex:IM-11954-1	intact-miscore:0.62	-	psi-mi:"MI:0503"(self)	psi-mi:"MI:0499"(unspecified role)	psi-mi:"MI:0865"(fluorescence acceptor donor pair)	psi-mi:"MI:0497"(neutral component)	psi-mi:"MI:0326"(protein)	psi-mi:"MI:0326"(protein)	interpro:IPR006061(Bacterial extracellular solute-binding family 1, conserved site)|interpro:IPR006059(Bacterial extracellular solute-binding, family 1)|interpro:IPR006060(Maltose binding protein)|rcsb pdb:3SEY|rcsb pdb:3SEX|rcsb pdb:3SEW|rcsb pdb:3SEV|rcsb pdb:3SEU|rcsb pdb:3SET|rcsb pdb:3SES|rcsb pdb:3SER|rcsb pdb:4KI0|rcsb pdb:4KHZ|rcsb pdb:3OSR|rcsb pdb:3OSQ|rcsb pdb:4FED|rcsb pdb:4FEC|rcsb p…	interpro:IPR027413|interpro:IPR027409|interpro:IPR002423(Chaperonin Cpn60/TCP-1)|interpro:IPR001844(Chaperonin Cpn60)|interpro:IPR018370|rcsb pdb:3VZ8|rcsb pdb:3VZ7|rcsb pdb:3VZ6|rcsb pdb:3ZQ1|rcsb pdb:3ZQ0|rcsb pdb:3ZPZ|rcsb pdb:4AB3|rcsb pdb:4AB2|rcsb pdb:4AAU|rcsb pdb:4AAS|rcsb pdb:4AAR|rcsb pdb:4AAQ|rcsb pdb:3CAU|rcsb pdb:3C9V|rcsb pdb:2YEY|rcsb pdb:2NWC|rcsb pdb:2EU1|rcsb pdb:2CGT|rcsb pdb:2…	psi-mi:"MI:0469"(intact)	-	-	caution:Numbering in paper refers to mature protein with the signal peptide cleaved from it - this has been amended to full length in the IntAct entry.|figure legend:Fig 3B, 3C, 3D|full coverage:Only protein-protein interactions|curation depth:imex curation	taxid:-1(in vitro)|taxid:-1(In vitro)	-	2008-05-19	2014-10-16	rogid:eRW6SNukWqn5RNc2mgN4yOfxK3k83333	rogid:TuNoPwyx7V5IaOQVjtdcc6sctqw83333	intact-crc:1543637AA2EBFBD2|rigid:qygj4WNBNYqLqnCLoW89KscpFzc	FALSE	mutation:338-338,56-56|mutation:34-34|mutation:309-309|mutation:78-78,324-324|mutation:324-324,371-371|mutation:201-201,324-324	-	1	-	psi-mi:"MI:0867"(tag visualisation by fluorescence)	psi-mi:"MI:0867"(tag visualisation by fluorescence)	ENOG4107FKK	ENOG4105CJ9
uniprotkb:P0AEX9	uniprotkb:P0A6F5	intact:EBI-369910|uniprotkb:Q2M6S0|uniprotkb:P02928	intact:EBI-543750|uniprotkb:Q2M6G1|uniprotkb:P06139	psi-mi:male_ecoli(display_long)|uniprotkb:malE(gene name)|psi-mi:malE(display_short)|uniprotkb:b4034(locus name)|uniprotkb:MMBP(gene name synonym)|uniprotkb:Maltodextrin-binding protein(gene name synonym)|uniprotkb:JW3994(locus name)|uniprotkb:MBP(gene name synonym)	psi-mi:ch60_ecoli(display_long)|uniprotkb:groL(gene name)|psi-mi:groL(display_short)|uniprotkb:groEL(gene name synonym)|uniprotkb:mopA(gene name synonym)|uniprotkb:b4143(locus name)|uniprotkb:JW4103(locus name)|uniprotkb:Protein Cpn60(gene name synonym)|uniprotkb:GroEL protein(gene name synonym)	psi-mi:"MI:0052"(fluorescence correlation spectroscopy)	Sharma et al. (2008)	pubmed:18394994|imex:IM-11954	taxid:83333(ecoli)|taxid:83333("Escherichia coli (strain K12)")	taxid:83333(ecoli)|taxid:83333("Escherichia coli (strain K12)")	psi-mi:"MI:0407"(direct interaction)	psi-mi:"MI:0469"(IntAct)	intact:EBI-1775032|imex:IM-11954-6	intact-miscore:0.62	-	psi-mi:"MI:0503"(self)	psi-mi:"MI:0499"(unspecified role)	psi-mi:"MI:0865"(fluorescence acceptor donor pair)	psi-mi:"MI:0497"(neutral component)	psi-mi:"MI:0326"(protein)	psi-mi:"MI:0326"(protein)	interpro:IPR006061(Bacterial extracellular solute-binding family 1, conserved site)|interpro:IPR006059(Bacterial extracellular solute-binding, family 1)|interpro:IPR006060(Maltose binding protein)|rcsb pdb:3SEY|rcsb pdb:3SEX|rcsb pdb:3SEW|rcsb pdb:3SEV|rcsb pdb:3SEU|rcsb pdb:3SET|rcsb pdb:3SES|rcsb pdb:3SER|rcsb pdb:4KI0|rcsb pdb:4KHZ|rcsb pdb:3OSR|rcsb pdb:3OSQ|rcsb pdb:4FED|rcsb pdb:4FEC|rcsb p…	interpro:IPR027413|interpro:IPR027409|interpro:IPR002423(Chaperonin Cpn60/TCP-1)|interpro:IPR001844(Chaperonin Cpn60)|interpro:IPR018370|rcsb pdb:3VZ8|rcsb pdb:3VZ7|rcsb pdb:3VZ6|rcsb pdb:3ZQ1|rcsb pdb:3ZQ0|rcsb pdb:3ZPZ|rcsb pdb:4AB3|rcsb pdb:4AB2|rcsb pdb:4AAU|rcsb pdb:4AAS|rcsb pdb:4AAR|rcsb pdb:4AAQ|rcsb pdb:3CAU|rcsb pdb:3C9V|rcsb pdb:2YEY|rcsb pdb:2NWC|rcsb pdb:2EU1|rcsb pdb:2CGT|rcsb pdb:2…	psi-mi:"MI:0469"(intact)	-	-	caution:Numbering in paper refers to mature protein with the signal peptide cleaved from it - this has been amended to full length in the IntAct entry.|figure legend:Supp. Fig. 2|full coverage:Only protein-protein interactions|curation depth:imex curation	taxid:-1(in vitro)|taxid:-1(In vitro)	-	2008-05-19	2014-10-16	rogid:eRW6SNukWqn5RNc2mgN4yOfxK3k83333	rogid:TuNoPwyx7V5IaOQVjtdcc6sctqw83333	intact-crc:DE181AE9E7182C2B|rigid:qygj4WNBNYqLqnCLoW89KscpFzc	FALSE	mutation:338-338,56-56|mutation:34-34|mutation:309-309|mutation:78-78,324-324|mutation:324-324,371-371|mutation:201-201,324-324|tag:c-c	-	1	-	psi-mi:"MI:0867"(tag visualisation by fluorescence)	psi-mi:"MI:0867"(tag visualisation by fluorescence)	ENOG4107FKK	ENOG4105CJ9
uniprotkb:P25714	uniprotkb:P0ABC3	intact:EBI-6400779|uniprotkb:Q2M818	intact:EBI-551642|uniprotkb:Q2M6D0|uniprotkb:P25661	psi-mi:yidc_ecoli(display_long)|uniprotkb:Foldase YidC(gene name synonym)|uniprotkb:Inner membrane protein YidC(gene name synonym)|uniprotkb:Membrane integrase YidC(gene name synonym)|uniprotkb:Oxa1Ec(gene name synonym)|uniprotkb:JW3683(locus name)|uniprotkb:b3705(locus name)|uniprotkb:yidC(gene name)|psi-mi:yidC(display_short)	psi-mi:hflc_ecoli(display_long)|uniprotkb:hflC(gene name)|psi-mi:hflC(display_short)|uniprotkb:hflA(gene name synonym)|uniprotkb:b4175(locus name)|uniprotkb:JW4133(locus name)	psi-mi:"MI:0030"(cross-linking study)	van et al. (2008)	pubmed:18387365|imex:IM-13986|mint:MINT-6379241	taxid:83333(ecoli)|taxid:83333("Escherichia coli (strain K12)")	taxid:83333(ecoli)|taxid:83333("Escherichia coli (strain K12)")	psi-mi:"MI:0915"(physical association)	psi-mi:"MI:0471"(MINT)	intact:EBI-7869212|imex:IM-13986-1|mint:MINT-6477988	intact-miscore:0.40	psi-mi:"MI:1060"(spoke expansion)	psi-mi:"MI:0499"(unspecified role)	psi-mi:"MI:0499"(unspecified role)	psi-mi:"MI:0496"(bait)	psi-mi:"MI:0498"(prey)	psi-mi:"MI:0326"(protein)	psi-mi:"MI:0326"(protein)	interpro:IPR028055|interpro:IPR028053|interpro:IPR019998|interpro:IPR001708(60 kDa inner membrane insertion protein)|rcsb pdb:4UTQ|rcsb pdb:3BS6|rcsb pdb:3BLC|go:"GO:0051260"(protein homooligomerization)|go:"GO:0005887"(integral component of plasma membrane)|go:"GO:0051205"(protein insertion into membrane)|go:"GO:0032977"(membrane insertase activity)|go:"GO:0016021"(integral component of membrane…	interpro:IPR001972(Stomatin)|interpro:IPR010200(HflC)|interpro:IPR001107(Band 7 protein)|go:"GO:0071575"(integral component of external side of plasma membrane)|go:"GO:0048553"(negative regulation of metalloenzyme activity)|go:"GO:0009408"(response to heat)|go:"GO:0052547"(regulation of peptidase activity)|refseq:NP_418596.1|refseq:WP_001232412.1|mint:MINT-6477993(identity)	-	-	-	figure legend:F2A|comment:The interaction is detected in mild condition|comment:mint|full coverage:Only protein-protein interactions|curation depth:imex curation	taxid:83333(ecoli)|taxid:83333("Escherichia coli (strain K12)")	-	2008-03-17	2014-10-16	rogid:Ug8k518iaZIQXe6X9dnE7U21Hjw83333	rogid:4IVc9iWP8QUbBCR/npwid8uO68c83333	intact-crc:A749D3566D450D9B|rigid:5vK0FigWhMq2ASKUSPEyIs+74D0	FALSE	tag:?-?(MINT-6478008)	-	-	-	psi-mi:"MI:0113"(western blot)	psi-mi:"MI:0113"(western blot)	ENOG4105DHW	ENOG4105EPW
uniprotkb:P25714	uniprotkb:P0AG90	intact:EBI-6400779|uniprotkb:Q2M818	intact:EBI-555724|uniprotkb:Q2MC18|uniprotkb:P77531|uniprotkb:P72348|uniprotkb:P19673	psi-mi:yidc_ecoli(display_long)|uniprotkb:Foldase YidC(gene name synonym)|uniprotkb:Inner membrane protein YidC(gene name synonym)|uniprotkb:Membrane integrase YidC(gene name synonym)|uniprotkb:Oxa1Ec(gene name synonym)|uniprotkb:JW3683(locus name)|uniprotkb:b3705(locus name)|uniprotkb:yidC(gene name)|psi-mi:yidC(display_short)	psi-mi:secd_ecoli(display_long)|uniprotkb:secD(gene name)|psi-mi:secD(display_short)|uniprotkb:b0408(locus name)|uniprotkb:JW0398(locus name)	psi-mi:"MI:0030"(cross-linking study)	van et al. (2008)	pubmed:18387365|imex:IM-13986|mint:MINT-6379241	taxid:83333(ecoli)|taxid:83333("Escherichia coli (strain K12)")	taxid:83333(ecoli)|taxid:83333("Escherichia coli (strain K12)")	psi-mi:"MI:0915"(physical association)	psi-mi:"MI:0471"(MINT)	intact:EBI-7869212|imex:IM-13986-1|mint:MINT-6477988	intact-miscore:0.40	psi-mi:"MI:1060"(spoke expansion)	psi-mi:"MI:0499"(unspecified role)	psi-mi:"MI:0499"(unspecified role)	psi-mi:"MI:0496"(bait)	psi-mi:"MI:0498"(prey)	psi-mi:"MI:0326"(protein)	psi-mi:"MI:0326"(protein)	interpro:IPR028055|interpro:IPR028053|interpro:IPR019998|interpro:IPR001708(60 kDa inner membrane insertion protein)|rcsb pdb:4UTQ|rcsb pdb:3BS6|rcsb pdb:3BLC|go:"GO:0051260"(protein homooligomerization)|go:"GO:0005887"(integral component of plasma membrane)|go:"GO:0051205"(protein insertion into membrane)|go:"GO:0032977"(membrane insertase activity)|go:"GO:0016021"(integral component of membrane…	interpro:IPR022645|interpro:IPR022646|interpro:IPR022813|interpro:IPR005791(SecD export membrane protein)|interpro:IPR027398|go:"GO:0065002"(intracellular protein transmembrane transport)|go:"GO:0043952"(protein transport by the Sec complex)|go:"GO:0006605"(protein targeting)|go:"GO:0015031"(protein transport)|go:"GO:0015450"(P-P-bond-hydrolysis-driven protein transmembrane transporter activity)|…	-	-	-	figure legend:F2A|comment:The interaction is detected in mild condition|comment:mint|full coverage:Only protein-protein interactions|curation depth:imex curation	taxid:83333(ecoli)|taxid:83333("Escherichia coli (strain K12)")	-	2008-03-17	2014-10-16	rogid:Ug8k518iaZIQXe6X9dnE7U21Hjw83333	rogid:iYfvxxP55XeTmXaMV+PnrfkHyaU83333	intact-crc:A749D3566D450D9B|rigid:5vK0FigWhMq2ASKUSPEyIs+74D0	FALSE	tag:?-?(MINT-6478008)	-	-	-	psi-mi:"MI:0113"(western blot)	psi-mi:"MI:0113"(western blot)	ENOG4105DHW	ENOG4107QN8
uniprotkb:P25714	uniprotkb:P0ABC7	intact:EBI-6400779|uniprotkb:Q2M818	intact:EBI-558599|uniprotkb:Q2M6D1|uniprotkb:P25662	psi-mi:yidc_ecoli(display_long)|uniprotkb:Foldase YidC(gene name synonym)|uniprotkb:Inner membrane protein YidC(gene name synonym)|uniprotkb:Membrane integrase YidC(gene name synonym)|uniprotkb:Oxa1Ec(gene name synonym)|uniprotkb:JW3683(locus name)|uniprotkb:b3705(locus name)|uniprotkb:yidC(gene name)|psi-mi:yidC(display_short)	psi-mi:hflk_ecoli(display_long)|uniprotkb:hflK(gene name)|psi-mi:hflK(display_short)|uniprotkb:hflA(gene name synonym)|uniprotkb:b4174(locus name)|uniprotkb:JW4132(locus name)	psi-mi:"MI:0030"(cross-linking study)	van et al. (2008)	pubmed:18387365|imex:IM-13986|mint:MINT-6379241	taxid:83333(ecoli)|taxid:83333("Escherichia coli (strain K12)")	taxid:83333(ecoli)|taxid:83333("Escherichia coli (strain K12)")	psi-mi:"MI:0915"(physical association)	psi-mi:"MI:0471"(MINT)	intact:EBI-7869212|imex:IM-13986-1|mint:MINT-6477988	intact-miscore:0.40	psi-mi:"MI:1060"(spoke expansion)	psi-mi:"MI:0499"(unspecified role)	psi-mi:"MI:0499"(unspecified role)	psi-mi:"MI:0496"(bait)	psi-mi:"MI:0498"(prey)	psi-mi:"MI:0326"(protein)	psi-mi:"MI:0326"(protein)	interpro:IPR028055|interpro:IPR028053|interpro:IPR019998|interpro:IPR001708(60 kDa inner membrane insertion protein)|rcsb pdb:4UTQ|rcsb pdb:3BS6|rcsb pdb:3BLC|go:"GO:0051260"(protein homooligomerization)|go:"GO:0005887"(integral component of plasma membrane)|go:"GO:0051205"(protein insertion into membrane)|go:"GO:0032977"(membrane insertase activity)|go:"GO:0016021"(integral component of membrane…	interpro:IPR001972(Stomatin)|interpro:IPR020980|interpro:IPR010201(HflK)|interpro:IPR001107(Band 7 protein)|go:"GO:0009408"(response to heat)|go:"GO:0071575"(integral component of external side of plasma membrane)|go:"GO:0048553"(negative regulation of metalloenzyme activity)|refseq:NP_418595.1|refseq:WP_000312488.1|mint:MINT-6477992(identity)	-	-	-	figure legend:F2A|comment:The interaction is detected in mild condition|comment:mint|full coverage:Only protein-protein interactions|curation depth:imex curation	taxid:83333(ecoli)|taxid:83333("Escherichia coli (strain K12)")	-	2008-03-17	2014-10-16	rogid:Ug8k518iaZIQXe6X9dnE7U21Hjw83333	rogid:Cnja7dbC9y6H6k6OsS4Eof2Lhek83333	intact-crc:A749D3566D450D9B|rigid:5vK0FigWhMq2ASKUSPEyIs+74D0	FALSE	tag:?-?(MINT-6478008)	-	-	-	psi-mi:"MI:0113"(western blot)	psi-mi:"MI:0113"(western blot)	ENOG4105DHW	ENOG4107QJR
uniprotkb:P25714	uniprotkb:P0AAI3	intact:EBI-6400779|uniprotkb:Q2M818	intact:EBI-548381|uniprotkb:Q2M934|uniprotkb:P28691	psi-mi:yidc_ecoli(display_long)|uniprotkb:Foldase YidC(gene name synonym)|uniprotkb:Inner membrane protein YidC(gene name synonym)|uniprotkb:Membrane integrase YidC(gene name synonym)|uniprotkb:Oxa1Ec(gene name synonym)|uniprotkb:JW3683(locus name)|uniprotkb:b3705(locus name)|uniprotkb:yidC(gene name)|psi-mi:yidC(display_short)	psi-mi:ftsh_ecoli(display_long)|uniprotkb:ftsH(gene name)|psi-mi:ftsH(display_short)|uniprotkb:hflB(gene name synonym)|uniprotkb:mrsC(gene name synonym)|uniprotkb:tolZ(gene name synonym)|uniprotkb:b3178(locus name)|uniprotkb:JW3145(locus name)|uniprotkb:std(gene name synonym)|uniprotkb:Cell division protease FtsH(gene name synonym)	psi-mi:"MI:0030"(cross-linking study)	van et al. (2008)	pubmed:18387365|imex:IM-13986|mint:MINT-6379241	taxid:83333(ecoli)|taxid:83333("Escherichia coli (strain K12)")	taxid:83333(ecoli)|taxid:83333("Escherichia coli (strain K12)")	psi-mi:"MI:0915"(physical association)	psi-mi:"MI:0471"(MINT)	intact:EBI-7869212|imex:IM-13986-1|mint:MINT-6477988	intact-miscore:0.40	psi-mi:"MI:1060"(spoke expansion)	psi-mi:"MI:0499"(unspecified role)	psi-mi:"MI:0499"(unspecified role)	psi-mi:"MI:0496"(bait)	psi-mi:"MI:0498"(prey)	psi-mi:"MI:0326"(protein)	psi-mi:"MI:0326"(protein)	interpro:IPR028055|interpro:IPR028053|interpro:IPR019998|interpro:IPR001708(60 kDa inner membrane insertion protein)|rcsb pdb:4UTQ|rcsb pdb:3BS6|rcsb pdb:3BLC|go:"GO:0051260"(protein homooligomerization)|go:"GO:0005887"(integral component of plasma membrane)|go:"GO:0051205"(protein insertion into membrane)|go:"GO:0032977"(membrane insertase activity)|go:"GO:0016021"(integral component of membrane…	interpro:IPR027417|interpro:IPR000642(Peptidase M41)|interpro:IPR011546(Peptidase M41, FtsH extracellular)|interpro:IPR005936(Peptidase M41, FtsH)|interpro:IPR003960(AAA ATPase, conserved site)|interpro:IPR003959(AAA ATPase, core)|interpro:IPR003593(AAA+ ATPase, core)|rcsb pdb:4V0B|rcsb pdb:1LV7|go:"GO:0006508"(proteolysis)|go:"GO:0030163"(protein catabolic process)|go:"GO:0008270"(zinc ion bindi…	-	-	-	figure legend:F2A|comment:The interaction is detected in mild condition|comment:mint|full coverage:Only protein-protein interactions|curation depth:imex curation	taxid:83333(ecoli)|taxid:83333("Escherichia coli (strain K12)")	-	2008-03-17	2014-10-16	rogid:Ug8k518iaZIQXe6X9dnE7U21Hjw83333	rogid:gpA7VR8YJ871n7DqIYYMXD33ryw83333	intact-crc:A749D3566D450D9B|rigid:5vK0FigWhMq2ASKUSPEyIs+74D0	FALSE	tag:?-?(MINT-6478008)	-	-	-	psi-mi:"MI:0113"(western blot)	psi-mi:"MI:0113"(western blot)	ENOG4105DHW	ENOG4105C3H
uniprotkb:P25714	uniprotkb:P0AG99	intact:EBI-6400779|uniprotkb:Q2M818	intact:EBI-6404248|uniprotkb:P33582|uniprotkb:Q2M937	psi-mi:yidc_ecoli(display_long)|uniprotkb:Foldase YidC(gene name synonym)|uniprotkb:Inner membrane protein YidC(gene name synonym)|uniprotkb:Membrane integrase YidC(gene name synonym)|uniprotkb:Oxa1Ec(gene name synonym)|uniprotkb:JW3683(locus name)|uniprotkb:b3705(locus name)|uniprotkb:yidC(gene name)|psi-mi:yidC(display_short)	psi-mi:secg_ecoli(display_long)|uniprotkb:P12(gene name synonym)|uniprotkb:Preprotein translocase band 1 subunit(gene name synonym)|uniprotkb:JW3142(locus name)|uniprotkb:b3175(locus name)|uniprotkb:secG(gene name)|psi-mi:secG(display_short)	psi-mi:"MI:0030"(cross-linking study)	van et al. (2008)	pubmed:18387365|imex:IM-13986|mint:MINT-6379241	taxid:83333(ecoli)|taxid:83333("Escherichia coli (strain K12)")	taxid:83333(ecoli)|taxid:83333("Escherichia coli (strain K12)")	psi-mi:"MI:0915"(physical association)	psi-mi:"MI:0471"(MINT)	intact:EBI-7869212|imex:IM-13986-1|mint:MINT-6477988	intact-miscore:0.40	psi-mi:"MI:1060"(spoke expansion)	psi-mi:"MI:0499"(unspecified role)	psi-mi:"MI:0499"(unspecified role)	psi-mi:"MI:0496"(bait)	psi-mi:"MI:0498"(prey)	psi-mi:"MI:0326"(protein)	psi-mi:"MI:0326"(protein)	interpro:IPR028055|interpro:IPR028053|interpro:IPR019998|interpro:IPR001708(60 kDa inner membrane insertion protein)|rcsb pdb:4UTQ|rcsb pdb:3BS6|rcsb pdb:3BLC|go:"GO:0051260"(protein homooligomerization)|go:"GO:0005887"(integral component of plasma membrane)|go:"GO:0051205"(protein insertion into membrane)|go:"GO:0032977"(membrane insertase activity)|go:"GO:0016021"(integral component of membrane…	interpro:IPR004692(Preprotein translocase SecG subunit)|rcsb pdb:3J46|rcsb pdb:3J45|rcsb pdb:2AKI|rcsb pdb:2AKH|go:"GO:0065002"(intracellular protein transmembrane transport)|go:"GO:0043952"(protein transport by the Sec complex)|go:"GO:0016021"(integral component of membrane)|go:"GO:0015450"(P-P-bond-hydrolysis-driven protein transmembrane transporter activity)|go:"GO:0009306"(protein secretion)|…	-	-	-	figure legend:F2A|comment:The interaction is detected in mild condition|comment:mint|full coverage:Only protein-protein interactions|curation depth:imex curation	taxid:83333(ecoli)|taxid:83333("Escherichia coli (strain K12)")	-	2008-03-17	2014-10-16	rogid:Ug8k518iaZIQXe6X9dnE7U21Hjw83333	rogid:7v7uXXyGEOasIRWvJ3w7ABBhLWk83333	intact-crc:A749D3566D450D9B|rigid:5vK0FigWhMq2ASKUSPEyIs+74D0	FALSE	tag:?-?(MINT-6478008)	-	-	-	psi-mi:"MI:0113"(western blot)	psi-mi:"MI:0113"(western blot)	ENOG4105DHW	ENOG4105NTZ
uniprotkb:P0AAI3	uniprotkb:P0ABC7	intact:EBI-548381|uniprotkb:Q2M934|uniprotkb:P28691	intact:EBI-558599|uniprotkb:Q2M6D1|uniprotkb:P25662	psi-mi:ftsh_ecoli(display_long)|uniprotkb:ftsH(gene name)|psi-mi:ftsH(display_short)|uniprotkb:hflB(gene name synonym)|uniprotkb:mrsC(gene name synonym)|uniprotkb:tolZ(gene name synonym)|uniprotkb:b3178(locus name)|uniprotkb:JW3145(locus name)|uniprotkb:std(gene name synonym)|uniprotkb:Cell division protease FtsH(gene name synonym)	psi-mi:hflk_ecoli(display_long)|uniprotkb:hflK(gene name)|psi-mi:hflK(display_short)|uniprotkb:hflA(gene name synonym)|uniprotkb:b4174(locus name)|uniprotkb:JW4132(locus name)	psi-mi:"MI:0030"(cross-linking study)	van et al. (2008)	pubmed:18387365|imex:IM-13986|mint:MINT-6379241	taxid:83333(ecoli)|taxid:83333("Escherichia coli (strain K12)")	taxid:83333(ecoli)|taxid:83333("Escherichia coli (strain K12)")	psi-mi:"MI:0915"(physical association)	psi-mi:"MI:0471"(MINT)	intact:EBI-7869257|imex:IM-13986-3|mint:MINT-6478034	intact-miscore:0.40	psi-mi:"MI:1060"(spoke expansion)	psi-mi:"MI:0499"(unspecified role)	psi-mi:"MI:0499"(unspecified role)	psi-mi:"MI:0496"(bait)	psi-mi:"MI:0498"(prey)	psi-mi:"MI:0326"(protein)	psi-mi:"MI:0326"(protein)	interpro:IPR027417|interpro:IPR000642(Peptidase M41)|interpro:IPR011546(Peptidase M41, FtsH extracellular)|interpro:IPR005936(Peptidase M41, FtsH)|interpro:IPR003960(AAA ATPase, conserved site)|interpro:IPR003959(AAA ATPase, core)|interpro:IPR003593(AAA+ ATPase, core)|rcsb pdb:4V0B|rcsb pdb:1LV7|go:"GO:0006508"(proteolysis)|go:"GO:0030163"(protein catabolic process)|go:"GO:0008270"(zinc ion bindi…	interpro:IPR001972(Stomatin)|interpro:IPR020980|interpro:IPR010201(HflK)|interpro:IPR001107(Band 7 protein)|go:"GO:0009408"(response to heat)|go:"GO:0071575"(integral component of external side of plasma membrane)|go:"GO:0048553"(negative regulation of metalloenzyme activity)|refseq:NP_418595.1|refseq:WP_000312488.1|mint:MINT-6478038(identity)	-	-	-	figure legend:F4|comment:mint|full coverage:Only protein-protein interactions|curation depth:imex curation	taxid:83333(ecoli)|taxid:83333("Escherichia coli (strain K12)")	-	2008-03-17	2014-10-16	rogid:gpA7VR8YJ871n7DqIYYMXD33ryw83333	rogid:Cnja7dbC9y6H6k6OsS4Eof2Lhek83333	intact-crc:CB164B8384114BA6|rigid:DCBNEVKEN654Gxk1E5KxvkdnRhM	FALSE	tag:?-?(MINT-6478048)	-	-	-	psi-mi:"MI:0113"(western blot)	psi-mi:"MI:0113"(western blot)	ENOG4105C3H	ENOG4107QJR
uniprotkb:P0AAI3	uniprotkb:P0ABC3	intact:EBI-548381|uniprotkb:Q2M934|uniprotkb:P28691	intact:EBI-551642|uniprotkb:Q2M6D0|uniprotkb:P25661	psi-mi:ftsh_ecoli(display_long)|uniprotkb:ftsH(gene name)|psi-mi:ftsH(display_short)|uniprotkb:hflB(gene name synonym)|uniprotkb:mrsC(gene name synonym)|uniprotkb:tolZ(gene name synonym)|uniprotkb:b3178(locus name)|uniprotkb:JW3145(locus name)|uniprotkb:std(gene name synonym)|uniprotkb:Cell division protease FtsH(gene name synonym)	psi-mi:hflc_ecoli(display_long)|uniprotkb:hflC(gene name)|psi-mi:hflC(display_short)|uniprotkb:hflA(gene name synonym)|uniprotkb:b4175(locus name)|uniprotkb:JW4133(locus name)	psi-mi:"MI:0030"(cross-linking study)	van et al. (2008)	pubmed:18387365|imex:IM-13986|mint:MINT-6379241	taxid:83333(ecoli)|taxid:83333("Escherichia coli (strain K12)")	taxid:83333(ecoli)|taxid:83333("Escherichia coli (strain K12)")	psi-mi:"MI:0915"(physical association)	psi-mi:"MI:0471"(MINT)	intact:EBI-7869257|imex:IM-13986-3|mint:MINT-6478034	intact-miscore:0.56	psi-mi:"MI:1060"(spoke expansion)	psi-mi:"MI:0499"(unspecified role)	psi-mi:"MI:0499"(unspecified role)	psi-mi:"MI:0496"(bait)	psi-mi:"MI:0498"(prey)	psi-mi:"MI:0326"(protein)	psi-mi:"MI:0326"(protein)	interpro:IPR027417|interpro:IPR000642(Peptidase M41)|interpro:IPR011546(Peptidase M41, FtsH extracellular)|interpro:IPR005936(Peptidase M41, FtsH)|interpro:IPR003960(AAA ATPase, conserved site)|interpro:IPR003959(AAA ATPase, core)|interpro:IPR003593(AAA+ ATPase, core)|rcsb pdb:4V0B|rcsb pdb:1LV7|go:"GO:0006508"(proteolysis)|go:"GO:0030163"(protein catabolic process)|go:"GO:0008270"(zinc ion bindi…	interpro:IPR001972(Stomatin)|interpro:IPR010200(HflC)|interpro:IPR001107(Band 7 protein)|go:"GO:0071575"(integral component of external side of plasma membrane)|go:"GO:0048553"(negative regulation of metalloenzyme activity)|go:"GO:0009408"(response to heat)|go:"GO:0052547"(regulation of peptidase activity)|refseq:NP_418596.1|refseq:WP_001232412.1|mint:MINT-6478036(identity)	-	-	-	figure legend:F4|comment:mint|full coverage:Only protein-protein interactions|curation depth:imex curation	taxid:83333(ecoli)|taxid:83333("Escherichia coli (strain K12)")	-	2008-03-17	2014-10-16	rogid:gpA7VR8YJ871n7DqIYYMXD33ryw83333	rogid:4IVc9iWP8QUbBCR/npwid8uO68c83333	intact-crc:CB164B8384114BA6|rigid:DCBNEVKEN654Gxk1E5KxvkdnRhM	FALSE	tag:?-?(MINT-6478048)	-	-	-	psi-mi:"MI:0113"(western blot)	psi-mi:"MI:0113"(western blot)	ENOG4105C3H	ENOG4105EPW
uniprotkb:P0AAI3	uniprotkb:P25714	intact:EBI-548381|uniprotkb:Q2M934|uniprotkb:P28691	intact:EBI-6400779|uniprotkb:Q2M818	psi-mi:ftsh_ecoli(display_long)|uniprotkb:ftsH(gene name)|psi-mi:ftsH(display_short)|uniprotkb:hflB(gene name synonym)|uniprotkb:mrsC(gene name synonym)|uniprotkb:tolZ(gene name synonym)|uniprotkb:b3178(locus name)|uniprotkb:JW3145(locus name)|uniprotkb:std(gene name synonym)|uniprotkb:Cell division protease FtsH(gene name synonym)	psi-mi:yidc_ecoli(display_long)|uniprotkb:Foldase YidC(gene name synonym)|uniprotkb:Inner membrane protein YidC(gene name synonym)|uniprotkb:Membrane integrase YidC(gene name synonym)|uniprotkb:Oxa1Ec(gene name synonym)|uniprotkb:JW3683(locus name)|uniprotkb:b3705(locus name)|uniprotkb:yidC(gene name)|psi-mi:yidC(display_short)	psi-mi:"MI:0030"(cross-linking study)	van et al. (2008)	pubmed:18387365|imex:IM-13986|mint:MINT-6379241	taxid:83333(ecoli)|taxid:83333("Escherichia coli (strain K12)")	taxid:83333(ecoli)|taxid:83333("Escherichia coli (strain K12)")	psi-mi:"MI:0915"(physical association)	psi-mi:"MI:0471"(MINT)	intact:EBI-7869257|imex:IM-13986-3|mint:MINT-6478034	intact-miscore:0.40	psi-mi:"MI:1060"(spoke expansion)	psi-mi:"MI:0499"(unspecified role)	psi-mi:"MI:0499"(unspecified role)	psi-mi:"MI:0496"(bait)	psi-mi:"MI:0498"(prey)	psi-mi:"MI:0326"(protein)	psi-mi:"MI:0326"(protein)	interpro:IPR027417|interpro:IPR000642(Peptidase M41)|interpro:IPR011546(Peptidase M41, FtsH extracellular)|interpro:IPR005936(Peptidase M41, FtsH)|interpro:IPR003960(AAA ATPase, conserved site)|interpro:IPR003959(AAA ATPase, core)|interpro:IPR003593(AAA+ ATPase, core)|rcsb pdb:4V0B|rcsb pdb:1LV7|go:"GO:0006508"(proteolysis)|go:"GO:0030163"(protein catabolic process)|go:"GO:0008270"(zinc ion bindi…	interpro:IPR028055|interpro:IPR028053|interpro:IPR019998|interpro:IPR001708(60 kDa inner membrane insertion protein)|rcsb pdb:4UTQ|rcsb pdb:3BS6|rcsb pdb:3BLC|go:"GO:0051260"(protein homooligomerization)|go:"GO:0005887"(integral component of plasma membrane)|go:"GO:0051205"(protein insertion into membrane)|go:"GO:0032977"(membrane insertase activity)|go:"GO:0016021"(integral component of membrane…	-	-	-	figure legend:F4|comment:mint|full coverage:Only protein-protein interactions|curation depth:imex curation	taxid:83333(ecoli)|taxid:83333("Escherichia coli (strain K12)")	-	2008-03-17	2014-10-16	rogid:gpA7VR8YJ871n7DqIYYMXD33ryw83333	rogid:Ug8k518iaZIQXe6X9dnE7U21Hjw83333	intact-crc:CB164B8384114BA6|rigid:DCBNEVKEN654Gxk1E5KxvkdnRhM	FALSE	tag:?-?(MINT-6478048)	-	-	-	psi-mi:"MI:0113"(western blot)	psi-mi:"MI:0113"(western blot)	ENOG4105C3H	ENOG4105DHW
[truncated: 52,577 more rows]
