# Supplementary material for: Bacterial protein meta-interactomes predict cross-species interactions and protein function
Source: BMC Bioinformatics. 2017 Mar 16;18:171. doi: 10.1186/s12859-017-1585-0 (PMC5353844; doi:10.1186/s12859-017-1585-0)
Supplement: Additional file 4: — All interactions in the consensus meta-interactome network. (XLS 6135 kb) [file 12859_2017_1585_MOESM4_ESM.xls]

## Sheet: S3
InteractorA	InteractorB	InteractionCount	TaxonCount	Taxons	FuncCatA	DescA	FuncCatB	DescB
ENOG4105BZU	ENOG4105BZU	86	11	190650 1111708 246197 192222 224308 208964 83333 226186 243274 1140 266835	T	Histidine kinase	T	Histidine kinase
ENOG4105K5Y	ENOG4105K5Y	8	6	1111708 85962 83333 192222 170187 266835	O	Binds to Cpn60 in the presence of Mg-ATP and suppresses the ATPase activity of the latter (By similarity)	O	Binds to Cpn60 in the presence of Mg-ATP and suppresses the ATPase activity of the latter (By similarity)
ENOG4105F6H	ENOG4105CG0	27	5	1111708 192222 99287 85962 83333	E	The alpha subunit is responsible for the aldol cleavage of indoleglycerol phosphate to indole and glyceraldehyde 3- phosphate (By similarity)	E	The beta subunit is responsible for the synthesis of L- tryptophan from indole and L-serine (By similarity)
ENOG4105CDK	ENOG4105CDK	18	5	224308 85962 83333 196627 1111708	D	Essential cell division protein that forms a contractile ring structure (Z ring) at the future cell division site. The regulation of the ring assembly controls the timing and the location of cell division. One of the functions of the FtsZ ring is to recruit other cell division proteins to the septum to produce a new cell wall between the dividing cells. Binds GTP and shows GTPase activity (By sim…	D	Essential cell division protein that forms a contractile ring structure (Z ring) at the future cell division site. The regulation of the ring assembly controls the timing and the location of cell division. One of the functions of the FtsZ ring is to recruit other cell division proteins to the septum to produce a new cell wall between the dividing cells. Binds GTP and shows GTPase activity (By sim…
ENOG4105BZ4	ENOG4105BZ4	8	5	83333 93062 224308 1111708 1313	M	penicillin-binding protein	M	penicillin-binding protein
ENOG4105DG1	ENOG4105DG1	7	5	1111708 192222 85962 83333 208964	K	Sigma factors are initiation factors that promote the attachment of RNA polymerase to specific initiation sites and are then released (By similarity)	K	Sigma factors are initiation factors that promote the attachment of RNA polymerase to specific initiation sites and are then released (By similarity)
ENOG4105CWR	ENOG4105CWR	7	5	85962 224308 83333 208964 192222	KT	In eubacteria ppGpp (guanosine 3'-diphosphate 5-' diphosphate) is a mediator of the stringent response that coordinates a variety of cellular activities in response to changes in nutritional abundance (By similarity)	KT	In eubacteria ppGpp (guanosine 3'-diphosphate 5-' diphosphate) is a mediator of the stringent response that coordinates a variety of cellular activities in response to changes in nutritional abundance (By similarity)
ENOG4107XYW	ENOG4107XYW	7	5	252305 258594 246200 375451 224911	S	BioY family	S	BioY family
ENOG4105C2Z	ENOG4105C2Z	8	4	83333 300852 192222 266835	O	ATP-dependent CLP protease ATP-binding subunit	O	ATP-dependent CLP protease ATP-binding subunit
ENOG4108JIR	ENOG4108JIR	8	4	83333 85962 83558 99287	NU	Flagellum-specific ATP synthase	NU	Flagellum-specific ATP synthase
ENOG4105CDU	ENOG4105CDU	7	4	192222 85962 224308 83333	L	Replicative dna helicase	L	Replicative dna helicase
ENOG4105D3U	ENOG4105D3U	6	4	192222 224308 83333 85962	D	Ligates lysine onto the cytidine present at position 34 of the AUA codon-specific tRNA(Ile) that contains the anticodon CAU, in an ATP-dependent manner. Cytidine is converted to lysidine, thus changing the amino acid specificity of the tRNA from methionine to isoleucine (By similarity)	D	Ligates lysine onto the cytidine present at position 34 of the AUA codon-specific tRNA(Ile) that contains the anticodon CAU, in an ATP-dependent manner. Cytidine is converted to lysidine, thus changing the amino acid specificity of the tRNA from methionine to isoleucine (By similarity)
ENOG4105DUK	ENOG4105DUK	6	4	85962 93062 83333 192222	E	Catalyzes the conversion of 4-hydroxy- tetrahydrodipicolinate (HTPA) to tetrahydrodipicolinate (By similarity)	E	Catalyzes the conversion of 4-hydroxy- tetrahydrodipicolinate (HTPA) to tetrahydrodipicolinate (By similarity)
ENOG4105F03	ENOG4105F03	5	4	1392 85962 83333 192222	M	Provides the (R)-glutamate required for cell wall biosynthesis (By similarity)	M	Provides the (R)-glutamate required for cell wall biosynthesis (By similarity)
ENOG4105E3S	ENOG4105DPX	4	4	899 883 878 83333	C	small subunit	C	Hydrogenase, large subunit
ENOG4105K5Y	ENOG4105CJ9	28	3	83333 192222 170187	O	Binds to Cpn60 in the presence of Mg-ATP and suppresses the ATPase activity of the latter (By similarity)	O	Prevents misfolding and promotes the refolding and proper assembly of unfolded polypeptides generated under stress conditions (By similarity)
ENOG4105CIT	ENOG4105CDK	15	3	83333 85962 224308	D	This protein may be involved in anomalous filament growth. May be a component of the septum (By similarity)	D	Essential cell division protein that forms a contractile ring structure (Z ring) at the future cell division site. The regulation of the ring assembly controls the timing and the location of cell division. One of the functions of the FtsZ ring is to recruit other cell division proteins to the septum to produce a new cell wall between the dividing cells. Binds GTP and shows GTPase activity (By sim…
ENOG4105MQ3	ENOG4105I03	14	3	192222 85962 99287	N	flagellar protein FliS	N	Flagellin
ENOG4105C2Z	ENOG4105KAE	14	3	83333 85962 192222	O	ATP-dependent CLP protease ATP-binding subunit	O	Involved in the modulation of the specificity of the ClpAP-mediated ATP-dependent protein degradation (By similarity)
ENOG4105CK6	ENOG4105CK6	13	3	246197 419947 83333	T	Two component transcriptional regulator (Winged helix family	T	Two component transcriptional regulator (Winged helix family
ENOG4105DD5	ENOG4105D24	12	3	192222 83333 85962	N	Flagellar motor switch protein	N	FliM is one of three proteins (FliG, FliN, FliM) that forms the rotor-mounted switch complex (C ring), located at the base of the basal body. This complex interacts with the CheY and CheZ chemotaxis proteins, in addition to contacting components of the motor that determine the direction of flagellar rotation (By similarity)
ENOG4105D27	ENOG4105DG1	12	3	85962 83333 224308	K	DNA-dependent RNA polymerase catalyzes the transcription of DNA into RNA using the four ribonucleoside triphosphates as substrates (By similarity)	K	Sigma factors are initiation factors that promote the attachment of RNA polymerase to specific initiation sites and are then released (By similarity)
ENOG4105C1W	ENOG4105BZU	11	3	246197 83333 266835	T	two component, sigma54 specific, transcriptional regulator, Fis family	T	Histidine kinase
ENOG4105CBS	ENOG4108VYJ	11	3	192222 83333 382	T	Chea signal transduction histidine kinase	T	response regulator receiver protein
ENOG4105CZ8	ENOG4105CZ8	11	3	83333 224308 85962	L	DNA polymerase III is a complex, multichain enzyme responsible for most of the replicative synthesis in bacteria. This DNA polymerase also exhibits 3' to 5' exonuclease activity. The beta chain is required for initiation of replication once it is clamped onto DNA, it slides freely (bidirectional and ATP- independent) along duplex DNA (By similarity)	L	DNA polymerase III is a complex, multichain enzyme responsible for most of the replicative synthesis in bacteria. This DNA polymerase also exhibits 3' to 5' exonuclease activity. The beta chain is required for initiation of replication once it is clamped onto DNA, it slides freely (bidirectional and ATP- independent) along duplex DNA (By similarity)
ENOG4105CQV	ENOG4105ES3	11	3	1111708 197221 83333	C	NDH-1 shuttles electrons from NADH, via FMN and iron- sulfur (Fe-S) centers, to quinones in the respiratory chain. The immediate electron acceptor for the enzyme in this species is believed to be ubiquinone. Couples the redox reaction to proton translocation (for every two electrons transferred, four hydrogen ions are translocated across the cytoplasmic membrane), and thus conserves the redox ene…	C	NDH-1 shuttles electrons from NADH, via FMN and iron- sulfur (Fe-S) centers, to quinones in the respiratory chain. The immediate electron acceptor for the enzyme in this species is believed to be ubiquinone. Couples the redox reaction to proton translocation (for every two electrons transferred, four hydrogen ions are translocated across the cytoplasmic membrane), and thus conserves the redox ene…
ENOG4105WH1	ENOG4105BZU	9	3	246197 1111708 83333	T	Two component transcriptional regulator luxr family	T	Histidine kinase
ENOG4105C1F	ENOG4105CS3	9	3	99287 83333 85962	N	The M ring may be actively involved in energy transduction (By similarity)	N	FliG is one of three proteins (FliG, FliN, FliM) that forms the rotor-mounted switch complex (C ring), located at the base of the basal body. This complex interacts with the CheY and CheZ chemotaxis proteins, in addition to contacting components of the motor that determine the direction of flagellar rotation (By similarity)
ENOG4108YZA	ENOG4108YZA	8	3	1111708 83333 1140	E	Nitrogen regulatory protein pii	E	Nitrogen regulatory protein pii
ENOG4105DTW	ENOG4105DTW	8	3	85962 208964 160488	K	Sigma factors are initiation factors that promote the attachment of RNA polymerase to specific initiation sites and are then released (By similarity)	K	Sigma factors are initiation factors that promote the attachment of RNA polymerase to specific initiation sites and are then released (By similarity)
ENOG4105C1W	ENOG4105C1W	8	3	83333 85962 243276	T	two component, sigma54 specific, transcriptional regulator, Fis family	T	two component, sigma54 specific, transcriptional regulator, Fis family
ENOG4105F55	ENOG4105F55	8	3	192222 83333 85962	G	Catalyzes the isomerization of sedoheptulose 7-phosphate in D-glycero-D-manno-heptose 7-phosphate (By similarity)	G	Catalyzes the isomerization of sedoheptulose 7-phosphate in D-glycero-D-manno-heptose 7-phosphate (By similarity)
ENOG4105XJC	ENOG4105BZU	7	3	246197 1111708 266835	T	Two component transcriptional regulator (Winged helix family	T	Histidine kinase
ENOG4105C4R	ENOG4105C4R	7	3	85962 71421 83333	L	Atp-dependent dna helicase	L	Atp-dependent dna helicase
ENOG4105K8I	ENOG4108KVX	7	3	224308 170187 266835	K	Participates in chromosomal partition during cell division. May act via the formation of a condensin-like complex containing Smc and ScpA that pull DNA away from mid-cell into both cell halves (By similarity)	S	Participates in chromosomal partition during cell division. May act via the formation of a condensin-like complex containing Smc and ScpB that pull DNA away from mid-cell into both cell halves (By similarity)
ENOG4105CCQ	ENOG4105CCQ	6	3	1111708 83333 85962	O	Cleaves peptides in various proteins in a process that requires ATP hydrolysis. Has a chymotrypsin-like activity. Plays a major role in the degradation of misfolded proteins (By similarity)	O	Cleaves peptides in various proteins in a process that requires ATP hydrolysis. Has a chymotrypsin-like activity. Plays a major role in the degradation of misfolded proteins (By similarity)
ENOG4105C66	ENOG4105C66	6	3	192222 83333 85962	H	Catalyzes the conversion of D-ribulose 5-phosphate to formate and 3,4-dihydroxy-2-butanone 4-phosphate (By similarity)	H	Catalyzes the conversion of D-ribulose 5-phosphate to formate and 3,4-dihydroxy-2-butanone 4-phosphate (By similarity)
ENOG4108RCM	ENOG4108RCM	6	3	210 83333 192222	C	Nitroreductase	C	Nitroreductase
ENOG4105C45	ENOG4105C8H	6	3	85962 562 192222	O	hydrogenase expression formation protein (HypE)	O	hydrogenase maturation protein Hypf
ENOG4108VZM	ENOG4105KBC	6	3	85962 192222 258594	J	50s ribosomal protein L10	J	Seems to be the binding site for several of the factors involved in protein synthesis and appears to be essential for accurate translation (By similarity)
ENOG4105D3R	ENOG4105D3R	6	3	85963 83333 1111708	O	alkyl hydroperoxide reductase	O	alkyl hydroperoxide reductase
ENOG4108R5P	ENOG4108R5P	6	3	192222 83333 85962	O	Protease subunit of a proteasome-like degradation complex believed to be a general protein degrading machinery (By similarity)	O	Protease subunit of a proteasome-like degradation complex believed to be a general protein degrading machinery (By similarity)
ENOG4107QTG	ENOG4107QM9	5	3	1111708 192222 85962	I	Component of the acetyl coenzyme A carboxylase (ACC) complex. Biotin carboxylase (BC) catalyzes the carboxylation of biotin on its carrier protein (BCCP) and then the CO(2) group is transferred by the transcarboxylase to acetyl-CoA to form malonyl- CoA (By similarity)	I	Component of the acetyl coenzyme A carboxylase (ACC) complex. First, biotin carboxylase catalyzes the carboxylation of biotin on its carrier protein (BCCP) and then the CO(2) group is transferred by the carboxyltransferase to acetyl-CoA to form malonyl-CoA (By similarity)
ENOG4105CH6	ENOG4105CH6	5	3	192222 83333 226185	P	catalase	P	catalase
ENOG4107ZYJ	ENOG4107ZYJ	5	3	272942 176299 266834	S	bioY protein	S	bioY protein
ENOG4105CK6	ENOG4105GR3	4	3	246197 83333 266835	T	Two component transcriptional regulator (Winged helix family	T	Histidine kinase
ENOG4105CBS	ENOG4105C8Q	4	3	1111708 83333 224308	T	Chea signal transduction histidine kinase	P	Methyl-accepting chemotaxis
ENOG4105CKJ	ENOG4105KA4	4	3	243276 192222 300852	L	The RuvA-RuvB complex in the presence of ATP renatures cruciform structure in supercoiled DNA with palindromic sequence, indicating that it may promote strand exchange reactions in homologous recombination. RuvAB is a helicase that mediates the Holliday junction migration by localized denaturation and reannealing (By similarity)	L	The RuvA-RuvB complex in the presence of ATP renatures cruciform structure in supercoiled DNA with palindromic sequence, indicating that it may promote strand exchange reactions in homologous recombination. RuvAB is a helicase that mediates the Holliday junction migration by localized denaturation and reannealing. RuvA stimulates, in the presence of DNA, the weak ATPase activity of RuvB (By simil…
ENOG4105C5U	ENOG4108JA2	4	3	243276 85962 83333	L	The UvrABC repair system catalyzes the recognition and processing of DNA lesions. UvrA is an ATPase and a DNA-binding protein. A damage recognition complex composed of 2 UvrA and 2 UvrB subunits scans DNA for abnormalities. When the presence of a lesion has been verified by UvrB, the UvrA molecules dissociate (By similarity)	L	transcriptioN-repair coupling factor
ENOG4105FA0	ENOG4105FA0	4	3	192222 224308 208964	K	parb-like partition protein	K	parb-like partition protein
ENOG4105C79	ENOG4105C79	4	3	224308 85962 192222	L	DNA protecting protein DprA	L	DNA protecting protein DprA
ENOG4105C45	ENOG4105C45	4	3	192222 85962 562	O	hydrogenase expression formation protein (HypE)	O	hydrogenase expression formation protein (HypE)
ENOG4105C30	ENOG4105C30	4	3	85962 83333 192222	M	Nad-dependent epimerase dehydratase	M	Nad-dependent epimerase dehydratase
ENOG4105C9B	ENOG4105C9B	4	3	83333 198628 224308	E	Cysteine desulfurase	E	Cysteine desulfurase
ENOG4107QHF	ENOG4107QHF	4	3	190485 243277 83333	U	type ii secretion system protein e	U	type ii secretion system protein e
ENOG4105C17	ENOG4105C17	4	3	83333 85962 192222	G	glyceraldehyde-3-phosphate dehydrogenase	G	glyceraldehyde-3-phosphate dehydrogenase
ENOG4105CG0	ENOG4105CG0	4	3	99287 192222 83333	E	The beta subunit is responsible for the synthesis of L- tryptophan from indole and L-serine (By similarity)	E	The beta subunit is responsible for the synthesis of L- tryptophan from indole and L-serine (By similarity)
ENOG4105C84	ENOG4105C84	4	3	272943 240292 63737	E	Histidine ammonia-lyase	E	Histidine ammonia-lyase
ENOG4105C5I	ENOG4105C5I	4	3	85962 83333 192222	C	Dehydrogenase	C	Dehydrogenase
ENOG4105D49	ENOG4105D49	4	3	85962 83333 192222	E	3-dehydroquinate synthase	E	3-dehydroquinate synthase
ENOG4105C20	ENOG4105C70	4	3	192222 170187 83333	J	Catalyzes the attachment of glutamate to tRNA(Glu) in a two-step reaction glutamate is first activated by ATP to form Glu-AMP and then transferred to the acceptor end of tRNA(Glu) (By similarity)	G	Catalyzes the reversible conversion of 2- phosphoglycerate into phosphoenolpyruvate. It is essential for the degradation of carbohydrates via glycolysis (By similarity)
ENOG4105EQY	ENOG4105C8K	3	3	1111708 192222 85962	J	Methylates the class 1 translation termination release factors RF1 PrfA and RF2 PrfB on the glutamine residue of the universally conserved GGQ motif (By similarity)	J	Peptide chain release factor 1 directs the termination of translation in response to the peptide chain termination codons UAG and UAA (By similarity)
ENOG4105CSJ	ENOG4105CSJ	3	3	192222 85962 83333	I	Enoyl- acyl-carrier-protein reductase NADH	I	Enoyl- acyl-carrier-protein reductase NADH
ENOG4105KME	ENOG4105KME	3	3	85962 83333 192222	J	endoribonuclease L-psp	J	endoribonuclease L-psp
ENOG4109003	ENOG4109003	3	3	192222 83333 170187	F	Catalyzes a salvage reaction resulting in the formation of AMP, that is energically less costly than de novo synthesis (By similarity)	F	Catalyzes a salvage reaction resulting in the formation of AMP, that is energically less costly than de novo synthesis (By similarity)
ENOG4105CSZ	ENOG4105CSZ	3	3	83333 85962 192222	H	Catalyzes the complicated ring closure reaction between the two acyclic compounds 1-deoxy-D-xylulose-5-phosphate (DXP) and 3-amino-2-oxopropyl phosphate (1-amino-acetone-3-phosphate or AAP) to form pyridoxine 5'-phosphate (PNP) and inorganic phosphate (By similarity)	H	Catalyzes the complicated ring closure reaction between the two acyclic compounds 1-deoxy-D-xylulose-5-phosphate (DXP) and 3-amino-2-oxopropyl phosphate (1-amino-acetone-3-phosphate or AAP) to form pyridoxine 5'-phosphate (PNP) and inorganic phosphate (By similarity)
ENOG4105CHR	ENOG4105CHR	3	3	85962 83333 192222	S	reductase	S	reductase
ENOG4105C24	ENOG4105BZU	3	3	192222 243276 83333	L	DNA gyrase negatively supercoils closed circular double- stranded DNA in an ATP-dependent manner and also catalyzes the interconversion of other topological isomers of double-stranded DNA rings, including catenanes and knotted rings (By similarity)	T	Histidine kinase
ENOG4105EHU	ENOG4108WXF	28	2	197221 1140	T	Circadian clock protein KaiC	S	Component of the KaiABC clock protein complex, which constitutes the main circadian regulator in cyanobacteria. The KaiABC complex may act as a promoter-nonspecific transcription regulator that represses transcription, possibly by acting on the state of chromosome compaction. In the complex, it enhances the phosphorylation status of KaiC. In contrast, the presence of KaiB in the complex decreases…
ENOG4105BZU	ENOG4108UXN	17	2	155892 266835	T	Histidine kinase	T	response regulator
ENOG4105D24	ENOG4105CS3	17	2	83333 243274	N	FliM is one of three proteins (FliG, FliN, FliM) that forms the rotor-mounted switch complex (C ring), located at the base of the basal body. This complex interacts with the CheY and CheZ chemotaxis proteins, in addition to contacting components of the motor that determine the direction of flagellar rotation (By similarity)	N	FliG is one of three proteins (FliG, FliN, FliM) that forms the rotor-mounted switch complex (C ring), located at the base of the basal body. This complex interacts with the CheY and CheZ chemotaxis proteins, in addition to contacting components of the motor that determine the direction of flagellar rotation (By similarity)
ENOG4105DPZ	ENOG4105BZU	15	2	246197 266835	T	Two component transcriptional regulator (Winged helix family	T	Histidine kinase
ENOG4108ZGN	ENOG4105EHU	15	2	197221 1140	K	Component of the KaiABC clock protein complex, which constitutes the main circadian regulator in cyanobacteria. The KaiABC complex may act as a promoter-non-specific transcription regulator that represses transcription, possibly by acting on the state of chromosome compaction. In the complex, it decreases the phosphorylation status of KaiC. It has no effect on KaiC by itself, but instead needs th…	T	Circadian clock protein KaiC
ENOG4105EHU	ENOG4105EHU	15	2	197221 1140	T	Circadian clock protein KaiC	T	Circadian clock protein KaiC
ENOG4105C9B	ENOG4105P9C	14	2	83333 198628	E	Cysteine desulfurase	S	Participates in cysteine desulfuration mediated by SufS. Cysteine desulfuration mobilizes sulfur from L-cysteine to yield L-alanine and constitutes an essential step in sulfur metabolism for biosynthesis of a variety of sulfur-containing biomolecules. Functions as a sulfur acceptor for SufS, by mediating the direct transfer of the sulfur atom from the S-sulfanylcysteine of SufS, an intermediate p…
ENOG4105CQV	ENOG4105CYU	13	2	1111708 197221	C	NDH-1 shuttles electrons from NADH, via FMN and iron- sulfur (Fe-S) centers, to quinones in the respiratory chain. The immediate electron acceptor for the enzyme in this species is believed to be ubiquinone. Couples the redox reaction to proton translocation (for every two electrons transferred, four hydrogen ions are translocated across the cytoplasmic membrane), and thus conserves the redox ene…	C	NDH-1 shuttles electrons from NADH, via FMN and iron- sulfur (Fe-S) centers, to quinones in the respiratory chain
ENOG4105CDG	ENOG4105C4J	12	2	83333 1111708	C	Produces ATP from ADP in the presence of a proton gradient across the membrane. The alpha chain is a regulatory subunit (By similarity)	C	Produces ATP from ADP in the presence of a proton gradient across the membrane. The catalytic sites are hosted primarily by the beta subunits (By similarity)
ENOG4108SAU	ENOG4108SAU	12	2	623 83333	K	DNA-binding protein H-ns	K	DNA-binding protein H-ns
ENOG4105C62	ENOG4105C1J	12	2	83333 314292	J	Involved in mRNA degradation. Hydrolyzes single-stranded polyribonucleotides processively in the 3'- to 5'-direction (By similarity)	L	atp-dependent rna helicase
ENOG4105CQM	ENOG4108YZ9	10	2	85962 679897	E	Urea amidohydrolase subunit alpha	E	Urea amidohydrolase subunit gamma
ENOG4105C4N	ENOG4108R5P	10	2	71421 83333	O	this subunit has chaperone activity. The binding of ATP and its subsequent hydrolysis by HslU are essential for unfolding of protein substrates subsequently hydrolyzed by HslV. HslU recognizes the N-terminal part of its protein substrates and unfolds these before they are guided to HslV for hydrolysis (By similarity)	O	Protease subunit of a proteasome-like degradation complex believed to be a general protein degrading machinery (By similarity)
ENOG4105CJN	ENOG4105CNI	9	2	83333 1111708	M	penicillin-binding protein	D	cell division protein FtsW
ENOG4107XTC	ENOG4105C3J	9	2	192222 83333	C	May be involved in the formation or repair of Fe-S clusters present in iron-sulfur proteins	E	Cysteine desulfurase
ENOG4105DJY	ENOG4105DJY	9	2	83333 714	M	efflux transporter, rnd family, mfp subunit	M	efflux transporter, rnd family, mfp subunit
ENOG4105DUX	ENOG4105DUX	9	2	211586 264199	E	Transporter	E	Transporter
ENOG4105CQV	ENOG4105P3U	9	2	1111708 197221	C	NDH-1 shuttles electrons from NADH, via FMN and iron- sulfur (Fe-S) centers, to quinones in the respiratory chain. The immediate electron acceptor for the enzyme in this species is believed to be ubiquinone. Couples the redox reaction to proton translocation (for every two electrons transferred, four hydrogen ions are translocated across the cytoplasmic membrane), and thus conserves the redox ene…	C	NDH-1 shuttles electrons from NADH, via FMN and iron- sulfur (Fe-S) centers, to quinones in the respiratory chain. The immediate electron acceptor for the enzyme in this species is believed to be ubiquinone. Couples the redox reaction to proton translocation (for every two electrons transferred, four hydrogen ions are translocated across the cytoplasmic membrane), and thus conserves the redox ene…
ENOG4105C6A	ENOG4105CSS	8	2	83333 274	J	phenylalanyl-tRNA synthetase (beta subunit)	J	phenylalanyl-tRNA synthetase (alpha subunit)
ENOG4108IIJ	ENOG4105D27	8	2	83333 224308	K	DNA-dependent RNA polymerase catalyzes the transcription of DNA into RNA using the four ribonucleoside triphosphates as substrates (By similarity)	K	DNA-dependent RNA polymerase catalyzes the transcription of DNA into RNA using the four ribonucleoside triphosphates as substrates (By similarity)
ENOG4105DG1	ENOG4108IIJ	8	2	83333 224308	K	Sigma factors are initiation factors that promote the attachment of RNA polymerase to specific initiation sites and are then released (By similarity)	K	DNA-dependent RNA polymerase catalyzes the transcription of DNA into RNA using the four ribonucleoside triphosphates as substrates (By similarity)
ENOG4105M9M	ENOG4105DN4	8	2	83333 99287	K	anti-sigma28 factor FlgM	K	Sigma factors are initiation factors that promote the attachment of RNA polymerase to specific initiation sites and are then released (By similarity)
ENOG4105C8Q	ENOG4105C8Q	8	2	83333 224308	P	Methyl-accepting chemotaxis	P	Methyl-accepting chemotaxis
ENOG4108ZNX	ENOG4108ZNX	8	2	90371 83333	O	Heat shock protein	O	Heat shock protein
ENOG4105CGV	ENOG4105CU7	8	2	83333 274	J	This protein promotes the GTP-dependent binding of aminoacyl-tRNA to the A-site of ribosomes during protein biosynthesis (By similarity)	J	Associates with the EF-Tu.GDP complex and induces the exchange of GDP to GTP. It remains bound to the aminoacyl-tRNA.EF- Tu.GTP complex up to the GTP hydrolysis stage on the ribosome (By similarity)
ENOG4105C24	ENOG4105C7D	7	2	83333 85962	L	DNA gyrase negatively supercoils closed circular double- stranded DNA in an ATP-dependent manner and also catalyzes the interconversion of other topological isomers of double-stranded DNA rings, including catenanes and knotted rings (By similarity)	L	DNA gyrase negatively supercoils closed circular double- stranded DNA in an ATP-dependent manner and also catalyzes the interconversion of other topological isomers of double-stranded DNA rings, including catenanes and knotted rings (By similarity)
ENOG4105E3W	ENOG4105E3W	7	2	246197 83333	T	Two component transcriptional regulator (Winged helix family	T	Two component transcriptional regulator (Winged helix family
ENOG4105K7E	ENOG4105K7E	7	2	83333 393305	M	Essential cell division protein. May link together the upstream cell division proteins, which are predominantly cytoplasmic, with the downstream cell division proteins, which are predominantly periplasmic. May control correct divisome assembly (By similarity)	M	Essential cell division protein. May link together the upstream cell division proteins, which are predominantly cytoplasmic, with the downstream cell division proteins, which are predominantly periplasmic. May control correct divisome assembly (By similarity)
ENOG4105CER	ENOG4105KM4	7	2	1111708 83333	I	acetyl-CoA carboxylase biotin carboxylase	I	Acetyl-CoA carboxylase, biotin carboxyl carrier protein
ENOG4105C00	ENOG4105E33	7	2	85963 83333	C	Succinate dehydrogenase (Flavoprotein subunit)	C	succinate dehydrogenase
ENOG4105CUX	ENOG4108YZA	7	2	1061 83333	T	Signal transduction histidine kinase	E	Nitrogen regulatory protein pii
ENOG410681U	ENOG4105C59	7	2	224308 1111708	P	heavy metal transport detoxification protein	P	p-type ATPase
ENOG4105CQV	ENOG41060PQ	7	2	1111708 197221	C	NDH-1 shuttles electrons from NADH, via FMN and iron- sulfur (Fe-S) centers, to quinones in the respiratory chain. The immediate electron acceptor for the enzyme in this species is believed to be ubiquinone. Couples the redox reaction to proton translocation (for every two electrons transferred, four hydrogen ions are translocated across the cytoplasmic membrane), and thus conserves the redox ene…	C	electron donor, via FMN and iron-sulfur (Fe-S) centers, to quinones in the respiratory and or the photosynthetic chain. The immediate electron acceptor for the enzyme in this species is believed to be plastoquinone. Couples the redox reaction to proton translocation, and thus conserves the redox energy in a proton gradient. Cyanobacterial NDH-1 also plays a role in inorganic carbon- concentration…
ENOG4105CQV	ENOG4105GHY	7	2	1111708 197221	C	NDH-1 shuttles electrons from NADH, via FMN and iron- sulfur (Fe-S) centers, to quinones in the respiratory chain. The immediate electron acceptor for the enzyme in this species is believed to be ubiquinone. Couples the redox reaction to proton translocation (for every two electrons transferred, four hydrogen ions are translocated across the cytoplasmic membrane), and thus conserves the redox ene…	C	electron donor, via FMN and iron-sulfur (Fe-S) centers, to quinones in the respiratory and or the photosynthetic chain. The immediate electron acceptor for the enzyme in this species is believed to be plastoquinone. Couples the redox reaction to proton translocation, and thus conserves the redox energy in a proton gradient. Cyanobacterial NDH-1 also plays a role in inorganic carbon- concentration…
ENOG4105CQV	ENOG4108USA	7	2	1111708 197221	C	NDH-1 shuttles electrons from NADH, via FMN and iron- sulfur (Fe-S) centers, to quinones in the respiratory chain. The immediate electron acceptor for the enzyme in this species is believed to be ubiquinone. Couples the redox reaction to proton translocation (for every two electrons transferred, four hydrogen ions are translocated across the cytoplasmic membrane), and thus conserves the redox ene…	C	electron donor, via FMN and iron-sulfur (Fe-S) centers, to quinones in the respiratory and or the photosynthetic chain. The immediate electron acceptor for the enzyme in this species is believed to be plastoquinone. Couples the redox reaction to proton translocation, and thus conserves the redox energy in a proton gradient. Cyanobacterial NDH-1 also plays a role in inorganic carbon- concentration…
ENOG4105CQV	ENOG4105X1F	7	2	1111708 197221	C	NDH-1 shuttles electrons from NADH, via FMN and iron- sulfur (Fe-S) centers, to quinones in the respiratory chain. The immediate electron acceptor for the enzyme in this species is believed to be ubiquinone. Couples the redox reaction to proton translocation (for every two electrons transferred, four hydrogen ions are translocated across the cytoplasmic membrane), and thus conserves the redox ene…	C	electron donor, via FMN and iron-sulfur (Fe-S) centers, to quinones in the respiratory and or the photosynthetic chain. The immediate electron acceptor for the enzyme in this species is believed to be plastoquinone. Couples the redox reaction to proton translocation, and thus conserves the redox energy in a proton gradient. Cyanobacterial NDH-1 also plays a role in inorganic carbon- concentration…
ENOG4105CQV	ENOG4105CMZ	7	2	1111708 197221	C	NDH-1 shuttles electrons from NADH, via FMN and iron- sulfur (Fe-S) centers, to quinones in the respiratory chain. The immediate electron acceptor for the enzyme in this species is believed to be ubiquinone. Couples the redox reaction to proton translocation (for every two electrons transferred, four hydrogen ions are translocated across the cytoplasmic membrane), and thus conserves the redox ene…	C	NDH-1 shuttles electrons from NADH, via FMN and iron- sulfur (Fe-S) centers, to quinones in the respiratory chain. The immediate electron acceptor for the enzyme in this species is believed to be ubiquinone. Couples the redox reaction to proton translocation (for every two electrons transferred, four hydrogen ions are translocated across the cytoplasmic membrane), and thus conserves the redox ene…
ENOG4105CQV	ENOG4105CNR	7	2	1111708 197221	C	NDH-1 shuttles electrons from NADH, via FMN and iron- sulfur (Fe-S) centers, to quinones in the respiratory chain. The immediate electron acceptor for the enzyme in this species is believed to be ubiquinone. Couples the redox reaction to proton translocation (for every two electrons transferred, four hydrogen ions are translocated across the cytoplasmic membrane), and thus conserves the redox ene…	C	NDH-1 shuttles electrons from NADH, via FMN and iron- sulfur (Fe-S) centers, to quinones in the respiratory chain. The immediate electron acceptor for the enzyme in this species is believed to be ubiquinone. Couples the redox reaction to proton translocation (for every two electrons transferred, four hydrogen ions are translocated across the cytoplasmic membrane), and thus conserves the redox ene…
ENOG4105CQV	ENOG41082X4	7	2	1111708 197221	C	NDH-1 shuttles electrons from NADH, via FMN and iron- sulfur (Fe-S) centers, to quinones in the respiratory chain. The immediate electron acceptor for the enzyme in this species is believed to be ubiquinone. Couples the redox reaction to proton translocation (for every two electrons transferred, four hydrogen ions are translocated across the cytoplasmic membrane), and thus conserves the redox ene…	C	NDH-1 shuttles electrons from NADH, via FMN and iron- sulfur (Fe-S) centers, to quinones in the respiratory chain. The immediate electron acceptor for the enzyme in this species is believed to be ubiquinone. Couples the redox reaction to proton translocation (for every two electrons transferred, four hydrogen ions are translocated across the cytoplasmic membrane), and thus conserves the redox ene…
ENOG4108ZGN	ENOG4108ZGN	7	2	1111708 1140	K	Component of the KaiABC clock protein complex, which constitutes the main circadian regulator in cyanobacteria. The KaiABC complex may act as a promoter-non-specific transcription regulator that represses transcription, possibly by acting on the state of chromosome compaction. In the complex, it decreases the phosphorylation status of KaiC. It has no effect on KaiC by itself, but instead needs th…	K	Component of the KaiABC clock protein complex, which constitutes the main circadian regulator in cyanobacteria. The KaiABC complex may act as a promoter-non-specific transcription regulator that represses transcription, possibly by acting on the state of chromosome compaction. In the complex, it decreases the phosphorylation status of KaiC. It has no effect on KaiC by itself, but instead needs th…
ENOG4105K63	ENOG4105CJ9	6	2	1111708 192222	O	Thioredoxin	O	Prevents misfolding and promotes the refolding and proper assembly of unfolded polypeptides generated under stress conditions (By similarity)
ENOG4105W16	ENOG4105W16	6	2	1111708 197221	S	bluf domain protein	S	bluf domain protein
ENOG4105CDU	ENOG4105CI4	6	2	243276 83333	L	Replicative dna helicase	L	it binds specifically double-stranded DNA at a 9 bp consensus (dnaA box) 5'-TTATC CA A CA A-3'. DnaA binds to ATP and to acidic phospholipids (By similarity)
ENOG4107QMP	ENOG4107QMP	6	2	192222 83333	L	dna polymerase iii subunits gamma and tau	L	dna polymerase iii subunits gamma and tau
ENOG4105CFD	ENOG4105C1J	6	2	85962 83333	J	One of the primary rRNA binding proteins. Required for association of the 30S and 50S subunits to form the 70S ribosome, for tRNA binding and peptide bond formation. It has been suggested to have peptidyltransferase activity	L	atp-dependent rna helicase
ENOG4105CE1	ENOG4105CE1	6	2	85962 83333	P	Ferrous iron transport protein b	P	Ferrous iron transport protein b
ENOG4105VH8	ENOG4108ZDX	6	2	85962 192222	J	Binds as a heterodimer with protein S6 to the central domain of the 16S rRNA, where it helps stabilize the platform of the 30S subunit (By similarity)	J	Binds together with S18 to 16S ribosomal RNA (By similarity)
ENOG4105CDG	ENOG4105J80	6	2	83333 1111708	C	Produces ATP from ADP in the presence of a proton gradient across the membrane. The alpha chain is a regulatory subunit (By similarity)	C	Produces ATP from ADP in the presence of a proton gradient across the membrane. The gamma chain is believed to be important in regulating ATPase activity and the flow of protons through the CF(0) complex (By similarity)
ENOG4107YTP	ENOG4105CBS	6	2	243274 34	T	response regulator receiver protein	T	Chea signal transduction histidine kinase
ENOG4105CDB	ENOG4105CDB	6	2	224308 243274	D	Required for chromosome condensation and partitioning (By similarity)	D	Required for chromosome condensation and partitioning (By similarity)
ENOG4105MQS	ENOG4105CQI	6	2	192222 83333	E	Catalyzes the isomerization between 2-isopropylmalate and 3-isopropylmalate, via the formation of 2-isopropylmaleate (By similarity)	E	Catalyzes the isomerization between 2-isopropylmalate and 3-isopropylmalate, via the formation of 2-isopropylmaleate (By similarity)
ENOG4105RM9	ENOG4105EU7	6	2	303 62977	Q	Protocatechuate 3,4-dioxygenase alpha	Q	Protocatechuate 3,4-dioxygenase, beta
ENOG4105CXV	ENOG4108XPN	6	2	300852 246197	S	gliding motility protein	S	Roadblock lc7 family protein
ENOG4105CRK	ENOG4105CRK	6	2	83333 192222	J	lysyL-tRNA synthetase	J	lysyL-tRNA synthetase
ENOG4108IAA	ENOG4108IAA	6	2	83333 85962	H	Catalyzes the condensation of pantoate with beta-alanine in an ATP-dependent reaction via a pantoyl-adenylate intermediate (By similarity)	H	Catalyzes the condensation of pantoate with beta-alanine in an ATP-dependent reaction via a pantoyl-adenylate intermediate (By similarity)
ENOG4105C62	ENOG4107QQB	6	2	326442 314292	J	Involved in mRNA degradation. Hydrolyzes single-stranded polyribonucleotides processively in the 3'- to 5'-direction (By similarity)	J	Ribonuclease E
ENOG4107QQB	ENOG4105C1J	6	2	326442 314292	J	Ribonuclease E	L	atp-dependent rna helicase
ENOG4105CJN	ENOG4105BZ4	6	2	83333 1111708	M	penicillin-binding protein	M	penicillin-binding protein
ENOG4105CWR	COG0236	6	2	208964 83333	KT	In eubacteria ppGpp (guanosine 3'-diphosphate 5-' diphosphate) is a mediator of the stringent response that coordinates a variety of cellular activities in response to changes in nutritional abundance (By similarity)	I	Carrier of the growing fatty acid chain in fatty acid biosynthesis (By similarity)
ENOG4108WXF	ENOG4108WXF	6	2	197221 1140	S	Component of the KaiABC clock protein complex, which constitutes the main circadian regulator in cyanobacteria. The KaiABC complex may act as a promoter-nonspecific transcription regulator that represses transcription, possibly by acting on the state of chromosome compaction. In the complex, it enhances the phosphorylation status of KaiC. In contrast, the presence of KaiB in the complex decreases…	S	Component of the KaiABC clock protein complex, which constitutes the main circadian regulator in cyanobacteria. The KaiABC complex may act as a promoter-nonspecific transcription regulator that represses transcription, possibly by acting on the state of chromosome compaction. In the complex, it enhances the phosphorylation status of KaiC. In contrast, the presence of KaiB in the complex decreases…
ENOG4105CH8	ENOG4105CMV	5	2	83333 192222	C	Succinyl-CoA ligase ADP-forming subunit alpha	C	Succinyl-CoA synthetase subunit beta
ENOG4105CUX	ENOG4105BZU	5	2	246197 83333	T	Signal transduction histidine kinase	T	Histidine kinase
ENOG4105E3W	ENOG4105BZU	5	2	246197 266835	T	Two component transcriptional regulator (Winged helix family	T	Histidine kinase
ENOG4105CUX	ENOG4105C1W	5	2	246197 83333	T	Signal transduction histidine kinase	T	two component, sigma54 specific, transcriptional regulator, Fis family
ENOG4105CIT	ENOG4105CIT	5	2	83333 224308	D	This protein may be involved in anomalous filament growth. May be a component of the septum (By similarity)	D	This protein may be involved in anomalous filament growth. May be a component of the septum (By similarity)
ENOG4105C0H	ENOG4105C0H	5	2	83333 1111708	O	protease	O	protease
ENOG4105DTW	ENOG4107XHT	5	2	192222 85962	K	Sigma factors are initiation factors that promote the attachment of RNA polymerase to specific initiation sites and are then released (By similarity)	S	Putative zinc ribbon domain
ENOG4105C8Q	ENOG4105D4E	5	2	192222 85962	P	Methyl-accepting chemotaxis	T	response regulator receiver modulated chew protein
ENOG4105K7D	ENOG4108UKE	5	2	192222 85962	S	Required for maturation of 30S ribosomal subunits (By similarity)	J	Interacts with and stabilizes bases of the 16S rRNA that are involved in tRNA selection in the A site and with the mRNA backbone. Located at the interface of the 30S and 50S subunits, it traverses the body of the 30S subunit contacting proteins on the other side and probably holding the rRNA structure together. The combined cluster of proteins S8, S12 and S17 appears to hold together the shoulder…
ENOG4105C1J	ENOG4105C1J	5	2	85962 83333	L	atp-dependent rna helicase	L	atp-dependent rna helicase
ENOG4108X73	ENOG4108SAU	5	2	623 83333	L	DNA- binding protein	K	DNA-binding protein H-ns
ENOG4105IX2	ENOG4105CI6	5	2	71421 83333	U	One of the proteins required for the normal export of preproteins out of the cell cytoplasm. It is a molecular chaperone that binds to a subset of precursor proteins, maintaining them in a translocation-competent state. It also specifically binds to its receptor SecA (By similarity)	U	Part of the Sec protein translocase complex. Interacts with the SecYEG preprotein conducting channel. Has a central role in coupling the hydrolysis of ATP to the transfer of proteins into and across the cell membrane, serving
ENOG4105DUC	ENOG4105GHU	5	2	83333 233412	D	Plays a central role in chromosome condensation, segregation and cell cycle progression. Functions as a homodimer, which is essential for chromosome partition. Involved in negative DNA supercoiling in vivo, and by this means organize and compact chromosomes. May achieve or facilitate chromosome segregation by condensation DNA from both sides of a centrally located replisome during cell division (…	D	Involved in chromosome condensation, segregation and cell cycle progression. May participate in facilitating chromosome segregation by condensation DNA from both sides of a centrally located replisome during cell division. Not required for mini-F plasmid partitioning. Probably acts via its interaction with MukB and MukE. Overexpression results in anucleate cells. It has a calcium binding activity…
ENOG4105CZ8	ENOG4107QMP	5	2	83333 192222	L	DNA polymerase III is a complex, multichain enzyme responsible for most of the replicative synthesis in bacteria. This DNA polymerase also exhibits 3' to 5' exonuclease activity. The beta chain is required for initiation of replication once it is clamped onto DNA, it slides freely (bidirectional and ATP- independent) along duplex DNA (By similarity)	L	dna polymerase iii subunits gamma and tau
ENOG4105M8F	ENOG4105M8F	5	2	85962 192222	U	Biopolymer transport protein exbD tolR	U	Biopolymer transport protein exbD tolR
ENOG4105ZRE	ENOG4108YZA	5	2	103690 1140	S	Protein of unknown function (DUF3539)	E	Nitrogen regulatory protein pii
ENOG4105KQZ	ENOG4105FT8	5	2	83333 266835	P	Phosphonate C-P lyase system protein PhnG	P	Phosphonate metabolism
ENOG4105CRK	ENOG4105C70	5	2	83333 170187	J	lysyL-tRNA synthetase	G	Catalyzes the reversible conversion of 2- phosphoglycerate into phosphoenolpyruvate. It is essential for the degradation of carbohydrates via glycolysis (By similarity)
ENOG4105C70	ENOG4105C62	5	2	83333 314292	G	Catalyzes the reversible conversion of 2- phosphoglycerate into phosphoenolpyruvate. It is essential for the degradation of carbohydrates via glycolysis (By similarity)	J	Involved in mRNA degradation. Hydrolyzes single-stranded polyribonucleotides processively in the 3'- to 5'-direction (By similarity)
ENOG4105CGR	ENOG4105CGR	4	2	83333 192222	J	Catalyzes the attachment of serine to tRNA(Ser). Is also able to aminoacylate tRNA(Sec) with serine, to form the misacylated tRNA L-seryl-tRNA(Sec), which will be further converted into selenocysteinyl-tRNA(Sec) (By similarity)	J	Catalyzes the attachment of serine to tRNA(Ser). Is also able to aminoacylate tRNA(Sec) with serine, to form the misacylated tRNA L-seryl-tRNA(Sec), which will be further converted into selenocysteinyl-tRNA(Sec) (By similarity)
ENOG4105CMR	ENOG4105CMR	4	2	83333 192222	M	udp-glucose 4-epimerase	M	udp-glucose 4-epimerase
ENOG4105CUX	ENOG4105CUX	4	2	246197 83333	T	Signal transduction histidine kinase	T	Signal transduction histidine kinase
ENOG4105BZU	ENOG4105C2Z	4	2	1111708 83333	T	Histidine kinase	O	ATP-dependent CLP protease ATP-binding subunit
ENOG4105C59	ENOG4105C59	4	2	1111708 224308	P	p-type ATPase	P	p-type ATPase
ENOG4105C4R	ENOG4105CDU	4	2	243276 83333	L	Atp-dependent dna helicase	L	Replicative dna helicase
ENOG4105C6E	ENOG4105CDU	4	2	243276 224308	L	dna polymerase iii	L	Replicative dna helicase
ENOG4105CZ8	ENOG4105FH8	4	2	192222 85962	L	DNA polymerase III is a complex, multichain enzyme responsible for most of the replicative synthesis in bacteria. This DNA polymerase also exhibits 3' to 5' exonuclease activity. The beta chain is required for initiation of replication once it is clamped onto DNA, it slides freely (bidirectional and ATP- independent) along duplex DNA (By similarity)	H	NA
ENOG4105DD5	ENOG4105DD5	4	2	192222 83333	N	Flagellar motor switch protein	N	Flagellar motor switch protein
ENOG4107QTG	ENOG4105KNI	4	2	192222 85962	I	Component of the acetyl coenzyme A carboxylase (ACC) complex. Biotin carboxylase (BC) catalyzes the carboxylation of biotin on its carrier protein (BCCP) and then the CO(2) group is transferred by the transcarboxylase to acetyl-CoA to form malonyl- CoA (By similarity)	K	merR family transcriptional Regulator
ENOG4105KNI	ENOG4105KNI	4	2	192222 85962	K	merR family transcriptional Regulator	K	merR family transcriptional Regulator
ENOG41067SE	ENOG41067SE	4	2	1396 224308	K	Tetr family transcriptional regulator	K	Tetr family transcriptional regulator
ENOG4105BZU	ENOG4105KTQ	4	2	192222 243276	T	Histidine kinase	N	flagellar basal-body rod protein
ENOG4106032	ENOG4108UHV	4	2	192222 85962	E	Glutathionylspermidine synthase	S	Lipoprotein
ENOG4105CD3	ENOG4105CXT	4	2	192222 85962	F	dihydroorotase	F	aspartate transcarbamylase
ENOG4105BZU	ENOG4108VYJ	4	2	85962 562	T	Histidine kinase	T	response regulator receiver protein
ENOG4105QDU	ENOG4108V9G	4	2	85962 192222	S	Inherit from COG: UPF0109 protein	S	NA
ENOG4105D27	ENOG4105DN4	4	2	85962 83333	K	DNA-dependent RNA polymerase catalyzes the transcription of DNA into RNA using the four ribonucleoside triphosphates as substrates (By similarity)	K	Sigma factors are initiation factors that promote the attachment of RNA polymerase to specific initiation sites and are then released (By similarity)
ENOG4108IIH	ENOG4107QP7	4	2	85962 83333	I	CoA-transferase subunit B	I	CoA-transferase subunit A
ENOG4105CII	ENOG4105CII	4	2	85962 83333	L	The UvrABC repair system catalyzes the recognition and processing of DNA lesions. UvrC both incises the 5' and 3' sides of the lesion. The N-terminal half is responsible for the 3' incision and the C-terminal half is responsible for the 5' incision (By similarity)	L	The UvrABC repair system catalyzes the recognition and processing of DNA lesions. UvrC both incises the 5' and 3' sides of the lesion. The N-terminal half is responsible for the 3' incision and the C-terminal half is responsible for the 5' incision (By similarity)
ENOG4105C90	ENOG4105BZU	4	2	243276 83333	J	Catalyzes the attachment of proline to tRNA(Pro) in a two-step reaction proline is first activated by ATP to form Pro- AMP and then transferred to the acceptor end of tRNA(Pro). As ProRS can inadvertently accommodate and process non-cognate amino acids such as alanine and cysteine, to avoid such errors it has two additional distinct editing activities against alanine. One activity is designated a…	T	Histidine kinase
ENOG4105CK3	ENOG4105BZU	4	2	243276 83333	E	Lysine 2,3-aminomutase YodO family protein	T	Histidine kinase
ENOG4105CVM	ENOG4105CVM	4	2	83333 192222	H	Molybdenum cofactor synthesis domain protein	H	Molybdenum cofactor synthesis domain protein
ENOG4105CDU	ENOG4105CGV	4	2	224308 83333	L	Replicative dna helicase	J	This protein promotes the GTP-dependent binding of aminoacyl-tRNA to the A-site of ribosomes during protein biosynthesis (By similarity)
ENOG4105CCQ	ENOG4105CJ9	4	2	83333 192222	O	Cleaves peptides in various proteins in a process that requires ATP hydrolysis. Has a chymotrypsin-like activity. Plays a major role in the degradation of misfolded proteins (By similarity)	O	Prevents misfolding and promotes the refolding and proper assembly of unfolded polypeptides generated under stress conditions (By similarity)
ENOG4105CB9	ENOG4105CCP	4	2	271 83333	U	Involved in targeting and insertion of nascent membrane proteins into the cytoplasmic membrane. Binds to the hydrophobic signal sequence of the ribosome-nascent chain (RNC) as it emerges from the ribosomes. The SRP-RNC complex is then targeted to the cytoplasmic membrane where it interacts with the SRP receptor FtsY	U	Involved in targeting and insertion of nascent membrane proteins into the cytoplasmic membrane. Acts as a receptor for the complex formed by the signal recognition particle (SRP) and the ribosome-nascent chain (RNC)
ENOG4108SDW	ENOG4107QMP	4	2	192222 85962	S	recombination protein RecO	L	dna polymerase iii subunits gamma and tau
ENOG4105DHJ	ENOG4105CJ9	4	2	192222 83333	Q	ABC, transporter	O	Prevents misfolding and promotes the refolding and proper assembly of unfolded polypeptides generated under stress conditions (By similarity)
ENOG4105CDU	ENOG4105C9G	4	2	224308 83333	L	Replicative dna helicase	L	DNA primase is the polymerase that synthesizes small RNA primers for the Okazaki fragments on both template strands at replication forks during chromosomal DNA synthesis (By similarity)
ENOG4107QP8	ENOG4107QP8	4	2	83333 192222	G	phosphohexose isomerase	G	phosphohexose isomerase
ENOG4105CP7	ENOG4105CP7	4	2	83333 85962	G	Triose-phosphate isomerase	G	Triose-phosphate isomerase
ENOG4105D6X	ENOG4105D6X	4	2	83333 192222	J	Specifically methylates guanosine-37 in various tRNAs (By similarity)	J	Specifically methylates guanosine-37 in various tRNAs (By similarity)
ENOG4105E33	ENOG4105EJF	4	2	85962 83333	C	succinate dehydrogenase	J	Accelerates the degradation of transcripts by removing pyrophosphate from the 5'-end of triphosphorylated RNA, leading to a more labile monophosphorylated state that can stimulate subsequent ribonuclease cleavage (By similarity)
ENOG4105CEZ	ENOG4105CEZ	4	2	85962 83333	H	Catalyzes the NAD(P)-dependent oxidation of 4- (phosphohydroxy)-L-threonine (HTP) into 2-amino-3-oxo-4- (phosphohydroxy)butyric acid which spontaneously decarboxylates to form 3-amino-2-oxopropyl phosphate (AHAP) (By similarity)	H	Catalyzes the NAD(P)-dependent oxidation of 4- (phosphohydroxy)-L-threonine (HTP) into 2-amino-3-oxo-4- (phosphohydroxy)butyric acid which spontaneously decarboxylates to form 3-amino-2-oxopropyl phosphate (AHAP) (By similarity)
ENOG4105CII	ENOG4105G6W	4	2	85962 83333	L	The UvrABC repair system catalyzes the recognition and processing of DNA lesions. UvrC both incises the 5' and 3' sides of the lesion. The N-terminal half is responsible for the 3' incision and the C-terminal half is responsible for the 5' incision (By similarity)	J	One of the primary rRNA binding proteins, it binds directly to 16S rRNA where it nucleates assembly of the body of the 30S subunit (By similarity)
ENOG4108V3W	ENOG4105C68	4	2	99287 83333	NT	Chemotaxis protein, CheW	L	Can catalyze the hydrolysis of ATP in the presence of single-stranded DNA, the ATP-dependent uptake of single-stranded DNA by duplex DNA, and the ATP-dependent hybridization of homologous single-stranded DNAs. It interacts with LexA causing its activation and leading to its autocatalytic cleavage (By similarity)
ENOG4105CQV	ENOG4105C8S	4	2	1111708 197221	C	NDH-1 shuttles electrons from NADH, via FMN and iron- sulfur (Fe-S) centers, to quinones in the respiratory chain. The immediate electron acceptor for the enzyme in this species is believed to be ubiquinone. Couples the redox reaction to proton translocation (for every two electrons transferred, four hydrogen ions are translocated across the cytoplasmic membrane), and thus conserves the redox ene…	C	subunit m
ENOG410811Q	ENOG4108XKD	4	2	1111708 197221	C	Ferredoxin	H	photosystem i
ENOG4105CAV	ENOG4105CAV	3	2	83333 85962	J	thus facilitating recognition of the initiation point. It is needed to translate mRNA with a short Shine-Dalgarno (SD) purine-rich sequence (By similarity)	J	thus facilitating recognition of the initiation point. It is needed to translate mRNA with a short Shine-Dalgarno (SD) purine-rich sequence (By similarity)
ENOG4105E8T	ENOG4105E8T	3	2	1111708 85962	KO	Facilitates the functional incorporation of the urease nickel metallocenter. This process requires GTP hydrolysis, probably effectuated by UreG (By similarity)	KO	Facilitates the functional incorporation of the urease nickel metallocenter. This process requires GTP hydrolysis, probably effectuated by UreG (By similarity)
ENOG4105BZU	ENOG4105EMN	3	2	1111708 83333	T	Histidine kinase	K	RNA polymerase sigma factor
ENOG4105EB3	ENOG4105E3W	3	2	246197 83333	T	Histidine kinase	T	Two component transcriptional regulator (Winged helix family
ENOG4105DPZ	ENOG4105DPZ	3	2	246197 176299	T	Two component transcriptional regulator (Winged helix family	T	Two component transcriptional regulator (Winged helix family
ENOG4105CBS	ENOG4105BZU	3	2	1111708 192222	T	Chea signal transduction histidine kinase	T	Histidine kinase
ENOG4105C8Q	ENOG4105BZU	3	2	1111708 224308	P	Methyl-accepting chemotaxis	T	Histidine kinase
ENOG4105BZU	ENOG4105K6T	3	2	1111708 243276	T	Histidine kinase	M	rare lipoprotein A
ENOG4105BZU	ENOG4105C1J	3	2	1111708 83333	T	Histidine kinase	L	atp-dependent rna helicase
ENOG4105I03	ENOG4105C90	3	2	243276 83333	N	Flagellin	J	Catalyzes the attachment of proline to tRNA(Pro) in a two-step reaction proline is first activated by ATP to form Pro- AMP and then transferred to the acceptor end of tRNA(Pro). As ProRS can inadvertently accommodate and process non-cognate amino acids such as alanine and cysteine, to avoid such errors it has two additional distinct editing activities against alanine. One activity is designated a…
ENOG4105CGV	ENOG4108IQF	3	2	192222 85962	J	This protein promotes the GTP-dependent binding of aminoacyl-tRNA to the A-site of ribosomes during protein biosynthesis (By similarity)	I	Catalyzes the conversion of acetate into acetyl-CoA (AcCoA), an essential intermediate at the junction of anabolic and catabolic pathways. AcsA undergoes a two-step reaction. In the first half reaction, AcsA combines acetate with ATP to form acetyl-adenylate (AcAMP) intermediate. In the second half reaction, it can then transfer the acetyl group from AcAMP to the sulfhydryl group of CoA, forming …
ENOG4105CAS	ENOG4105CAS	3	2	192222 1140	E	nag kinase	E	nag kinase
ENOG4105CV2	ENOG4105CV2	3	2	192222 160492	F	Nucleotidase that shows phosphatase activity on nucleoside 5'-monophosphates (By similarity)	F	Nucleotidase that shows phosphatase activity on nucleoside 5'-monophosphates (By similarity)
ENOG4105CII	ENOG4105CCW	3	2	192222 85962	L	The UvrABC repair system catalyzes the recognition and processing of DNA lesions. UvrC both incises the 5' and 3' sides of the lesion. The N-terminal half is responsible for the 3' incision and the C-terminal half is responsible for the 5' incision (By similarity)	L	damaged site, the DNA wraps around one UvrB monomer. DNA wrap is dependent on ATP binding by UvrB and probably causes local melting of the DNA helix, facilitating insertion of UvrB beta-hairpin between the DNA strands. Then UvrB probes one DNA strand for the presence of a lesion. If a lesion is found the UvrA subunits dissociate and the UvrB-DNA preincision complex is formed. This complex is subs…
ENOG4105DP5	ENOG4105DP5	3	2	192222 83333	E	Catalyzes the biosynthesis of agmatine from arginine (By similarity)	E	Catalyzes the biosynthesis of agmatine from arginine (By similarity)
ENOG4105CCW	ENOG4105CCW	3	2	192222 83333	L	damaged site, the DNA wraps around one UvrB monomer. DNA wrap is dependent on ATP binding by UvrB and probably causes local melting of the DNA helix, facilitating insertion of UvrB beta-hairpin between the DNA strands. Then UvrB probes one DNA strand for the presence of a lesion. If a lesion is found the UvrA subunits dissociate and the UvrB-DNA preincision complex is formed. This complex is subs…	L	damaged site, the DNA wraps around one UvrB monomer. DNA wrap is dependent on ATP binding by UvrB and probably causes local melting of the DNA helix, facilitating insertion of UvrB beta-hairpin between the DNA strands. Then UvrB probes one DNA strand for the presence of a lesion. If a lesion is found the UvrA subunits dissociate and the UvrB-DNA preincision complex is formed. This complex is subs…
ENOG4105FD2	ENOG4105FD2	3	2	192222 85962	S	Catalyzes the ATP-dependent conversion of 7-carboxy-7- deazaguanine (CDG) to 7-cyano-7-deazaguanine (preQ(0)) (By similarity)	S	Catalyzes the ATP-dependent conversion of 7-carboxy-7- deazaguanine (CDG) to 7-cyano-7-deazaguanine (preQ(0)) (By similarity)
ENOG4105CER	ENOG4105CER	3	2	192222 83333	I	acetyl-CoA carboxylase biotin carboxylase	I	acetyl-CoA carboxylase biotin carboxylase
ENOG4105CPH	ENOG4105CPH	3	2	192222 83333	H	Catalyzes the formation of S-adenosylmethionine from methionine and ATP	H	Catalyzes the formation of S-adenosylmethionine from methionine and ATP
ENOG4105CGV	ENOG4105CRK	3	2	192222 83333	J	This protein promotes the GTP-dependent binding of aminoacyl-tRNA to the A-site of ribosomes during protein biosynthesis (By similarity)	J	lysyL-tRNA synthetase
ENOG4105CCQ	ENOG4105CUI	3	2	192222 83333	O	Cleaves peptides in various proteins in a process that requires ATP hydrolysis. Has a chymotrypsin-like activity. Plays a major role in the degradation of misfolded proteins (By similarity)	M	Catalyzes the interconversion between ADP-D-glycero- beta-D-manno-heptose and ADP-L-glycero-beta-D-manno-heptose via an epimerization at carbon 6 of the heptose (By similarity)
ENOG4105HDK	ENOG4105HDK	3	2	192222 83333	E	L-asparaginase	E	L-asparaginase
ENOG4107QJF	ENOG4107QJF	3	2	85962 1392	G	Catalyzes the conversion of glucosamine-6-phosphate to glucosamine-1-phosphate (By similarity)	G	Catalyzes the conversion of glucosamine-6-phosphate to glucosamine-1-phosphate (By similarity)
ENOG4108SNX	ENOG4108SEK	3	2	85962 192222	Q	Mammalian cell entry related domain protein	N	ompa motb domain protein
ENOG4105C2N	ENOG4105C2N	3	2	85962 83333	J	RNA methyltransferase TrmH family group 3	J	RNA methyltransferase TrmH family group 3
ENOG41090A1	ENOG41090A1	3	2	210 83333	P	ferritin	P	ferritin
ENOG4108UIK	ENOG4105F59	3	2	85962 300852	J	This protein binds directly to 23S ribosomal RNA (By similarity)	J	Methylates ribosomal protein L11 (By similarity)
ENOG4105C2Z	ENOG4105D27	3	2	85962 83333	O	ATP-dependent CLP protease ATP-binding subunit	K	DNA-dependent RNA polymerase catalyzes the transcription of DNA into RNA using the four ribonucleoside triphosphates as substrates (By similarity)
ENOG4108UHY	ENOG4105CHV	3	2	85962 83333	J	One of the primary rRNA binding proteins, it binds directly to 16S rRNA where it nucleates assembly of the head domain of the 30S subunit. Is located at the subunit interface close to the decoding center, probably blocks exit of the E-site tRNA (By similarity)	K	Transcription elongation factor NusA
ENOG4107QMP	ENOG4108UUM	3	2	85962 83333	L	dna polymerase iii subunits gamma and tau	L	single-stranded DNA-binding protein
ENOG4108YZ9	ENOG4108YZ9	3	2	85962 679897	E	Urea amidohydrolase subunit gamma	E	Urea amidohydrolase subunit gamma
ENOG4105CCW	ENOG4105C5U	3	2	85962 83333	L	damaged site, the DNA wraps around one UvrB monomer. DNA wrap is dependent on ATP binding by UvrB and probably causes local melting of the DNA helix, facilitating insertion of UvrB beta-hairpin between the DNA strands. Then UvrB probes one DNA strand for the presence of a lesion. If a lesion is found the UvrA subunits dissociate and the UvrB-DNA preincision complex is formed. This complex is subs…	L	The UvrABC repair system catalyzes the recognition and processing of DNA lesions. UvrA is an ATPase and a DNA-binding protein. A damage recognition complex composed of 2 UvrA and 2 UvrB subunits scans DNA for abnormalities. When the presence of a lesion has been verified by UvrB, the UvrA molecules dissociate (By similarity)
ENOG4105FZW	ENOG4107R21	3	2	192222 85962	N	flagellar biosynthesis regulator FlhF	D	site-determining protein
ENOG4105FZW	ENOG4105FZW	3	2	192222 85962	N	flagellar biosynthesis regulator FlhF	N	flagellar biosynthesis regulator FlhF
ENOG4105CKJ	ENOG4105BZU	3	2	243276 83333	L	The RuvA-RuvB complex in the presence of ATP renatures cruciform structure in supercoiled DNA with palindromic sequence, indicating that it may promote strand exchange reactions in homologous recombination. RuvAB is a helicase that mediates the Holliday junction migration by localized denaturation and reannealing (By similarity)	T	Histidine kinase
ENOG4105CI4	ENOG4107QJE	3	2	224308 192222	L	it binds specifically double-stranded DNA at a 9 bp consensus (dnaA box) 5'-TTATC CA A CA A-3'. DnaA binds to ATP and to acidic phospholipids (By similarity)	D	Chromosome Partitioning Protein
ENOG4105CIT	ENOG4105CGV	3	2	224308 83333	D	This protein may be involved in anomalous filament growth. May be a component of the septum (By similarity)	J	This protein promotes the GTP-dependent binding of aminoacyl-tRNA to the A-site of ribosomes during protein biosynthesis (By similarity)
ENOG4105GVR	ENOG4105GVR	3	2	573 645	U	general secretion pathway protein D	U	general secretion pathway protein D
ENOG4105C70	ENOG4105C70	3	2	83333 170187	G	Catalyzes the reversible conversion of 2- phosphoglycerate into phosphoenolpyruvate. It is essential for the degradation of carbohydrates via glycolysis (By similarity)	G	Catalyzes the reversible conversion of 2- phosphoglycerate into phosphoenolpyruvate. It is essential for the degradation of carbohydrates via glycolysis (By similarity)
ENOG4108URP	ENOG4105CJ9	3	2	192222 83333	M	Dtdp-4-dehydrorhamnose 3,5-epimerase	O	Prevents misfolding and promotes the refolding and proper assembly of unfolded polypeptides generated under stress conditions (By similarity)
ENOG4108WXY	ENOG4105E9H	3	2	192222 85962	L	ec 3.6.1.45	M	Lytic Murein transglycosylase
ENOG4109003	ENOG4105K90	3	2	192222 170187	F	Catalyzes a salvage reaction resulting in the formation of AMP, that is energically less costly than de novo synthesis (By similarity)	O	Participates actively in the response to hyperosmotic and heat shock by preventing the aggregation of stress-denatured proteins, in association with DnaK and GrpE. It is the nucleotide exchange factor for DnaK and may function as a thermosensor. Unfolded proteins bind initially to DnaJ
ENOG4109003	ENOG4105CJ9	3	2	192222 170187	F	Catalyzes a salvage reaction resulting in the formation of AMP, that is energically less costly than de novo synthesis (By similarity)	O	Prevents misfolding and promotes the refolding and proper assembly of unfolded polypeptides generated under stress conditions (By similarity)
ENOG4105QTX	ENOG41068HQ	3	2	192222 85962	S	Pfam:UPF0153	S	Protein of unknown function (DUF493)
ENOG4105KA4	ENOG4105KA4	3	2	192222 83333	L	The RuvA-RuvB complex in the presence of ATP renatures cruciform structure in supercoiled DNA with palindromic sequence, indicating that it may promote strand exchange reactions in homologous recombination. RuvAB is a helicase that mediates the Holliday junction migration by localized denaturation and reannealing. RuvA stimulates, in the presence of DNA, the weak ATPase activity of RuvB (By simil…	L	The RuvA-RuvB complex in the presence of ATP renatures cruciform structure in supercoiled DNA with palindromic sequence, indicating that it may promote strand exchange reactions in homologous recombination. RuvAB is a helicase that mediates the Holliday junction migration by localized denaturation and reannealing. RuvA stimulates, in the presence of DNA, the weak ATPase activity of RuvB (By simil…
ENOG4105C00	ENOG4105BZU	3	2	192222 83333	C	Succinate dehydrogenase (Flavoprotein subunit)	T	Histidine kinase
ENOG4105CJN	ENOG4105CJN	3	2	83333 1111708	M	penicillin-binding protein	M	penicillin-binding protein
ENOG4105E2B	ENOG4105E2B	3	2	160488 83333	Q	Taurine dioxygenase	Q	Taurine dioxygenase
ENOG4105K8I	ENOG4105K8I	3	2	224308 170187	K	Participates in chromosomal partition during cell division. May act via the formation of a condensin-like complex containing Smc and ScpA that pull DNA away from mid-cell into both cell halves (By similarity)	K	Participates in chromosomal partition during cell division. May act via the formation of a condensin-like complex containing Smc and ScpA that pull DNA away from mid-cell into both cell halves (By similarity)
ENOG4107EEK	ENOG4107EEK	3	2	392499 83333	H	Catalyzes the decarboxylative condensation of pimeloyl- acyl-carrier protein and L-alanine to produce 8-amino-7- oxononanoate (AON), acyl-carrier protein , and carbon dioxide (By similarity)	H	Catalyzes the decarboxylative condensation of pimeloyl- acyl-carrier protein and L-alanine to produce 8-amino-7- oxononanoate (AON), acyl-carrier protein , and carbon dioxide (By similarity)
ENOG4105CDP	ENOG4105CDP	3	2	83333 170187	E	Catalyzes the condensation of (S)-aspartate-beta- semialdehyde (S)-ASA and pyruvate to 4-hydroxy- tetrahydrodipicolinate (HTPA) (By similarity)	E	Catalyzes the condensation of (S)-aspartate-beta- semialdehyde (S)-ASA and pyruvate to 4-hydroxy- tetrahydrodipicolinate (HTPA) (By similarity)
ENOG4105C0Q	ENOG4105C0Q	3	2	83333 224308	I	Catalyzes the condensation reaction of fatty acid synthesis by the addition to an acyl acceptor of two carbons from malonyl-ACP (By similarity)	I	Catalyzes the condensation reaction of fatty acid synthesis by the addition to an acyl acceptor of two carbons from malonyl-ACP (By similarity)
ENOG4105EHV	ENOG4105EHV	3	2	1111708 266835	O	domain protein	O	domain protein
ENOG4105R8Y	ENOG4105R8Y	3	2	272561 83558	S	NA	S	NA
ENOG4105KNI	ENOG4105DVC	3	2	85962 192222	K	merR family transcriptional Regulator	O	DnaJ domain protein
ENOG4105BZV	ENOG4105GTN	3	2	208964 83333	S	Phosphoadenosine phosphosulfate reductase	K	ParB Domain Protein Nuclease
ENOG4108VQ1	ENOG41062P1	3	2	205922 272624	S	Periplasmic protein	T	Diguanylate cyclase phosphodiesterase
ENOG4108UW8	ENOG4105C7P	3	2	246196 196627	T	fha domain-containing protein	C	2-oxoglutarate dehydrogenase, E1
ENOG4108Z4V	ENOG4108Z4V	3	2	83333 1111708	S	iron-sulfur cluster assembly	S	iron-sulfur cluster assembly
ENOG4105D1W	ENOG4105D1W	3	2	83333 192222	H	Converts 2,5-diamino-6-(ribosylamino)-4(3h)-pyrimidinone 5'-phosphate into 5-amino-6-(ribosylamino)-2,4(1h,3h)- pyrimidinedione 5'-phosphate (By similarity)	H	Converts 2,5-diamino-6-(ribosylamino)-4(3h)-pyrimidinone 5'-phosphate into 5-amino-6-(ribosylamino)-2,4(1h,3h)- pyrimidinedione 5'-phosphate (By similarity)
ENOG4105CSF	ENOG4105CSF	3	2	83333 192222	C	NADPH-dependent glycerol-3-phosphate dehydrogenase	C	NADPH-dependent glycerol-3-phosphate dehydrogenase
ENOG4107EER	ENOG4107EER	3	2	1404 83333	P	Component of the sulfite reductase complex that catalyzes the 6-electron reduction of sulfite to sulfide. This is one of several activities required for the biosynthesis of L- cysteine from sulfate. The flavoprotein component catalyzes the electron flow from NADPH - FAD - FMN to the hemoprotein component (By similarity)	P	Component of the sulfite reductase complex that catalyzes the 6-electron reduction of sulfite to sulfide. This is one of several activities required for the biosynthesis of L- cysteine from sulfate. The flavoprotein component catalyzes the electron flow from NADPH - FAD - FMN to the hemoprotein component (By similarity)
ENOG4105CEC	ENOG4105CEC	3	2	85962 83333	L	DNA methylase N-4 N-6	L	DNA methylase N-4 N-6
ENOG4107TH8	ENOG4105CEC	3	2	85962 83333	H	cina domain protein	L	DNA methylase N-4 N-6
ENOG4105EAH	ENOG4105EAH	3	2	85962 83333	H	synthase	H	synthase
ENOG4107EEN	ENOG4105ES3	3	2	85962 192222	M	Catalyzes the addition of meso-diaminopimelic acid to the nucleotide precursor UDP-N-acetylmuramoyl-L-alanyl-D-glutamate (UMAG) in the biosynthesis of bacterial cell-wall peptidoglycan (By similarity)	C	NDH-1 shuttles electrons from NADH, via FMN and iron- sulfur (Fe-S) centers, to quinones in the respiratory chain. The immediate electron acceptor for the enzyme in this species is believed to be ubiquinone. Couples the redox reaction to proton translocation (for every two electrons transferred, four hydrogen ions are translocated across the cytoplasmic membrane), and thus conserves the redox ene…
ENOG4107ZIS	ENOG4105C90	3	2	85962 192222	C	Component of the ubiquinol-cytochrome c reductase complex (complex III or cytochrome b-c1 complex), which is a respiratory chain that generates an electrochemical potential coupled to ATP synthesis (By similarity)	J	Catalyzes the attachment of proline to tRNA(Pro) in a two-step reaction proline is first activated by ATP to form Pro- AMP and then transferred to the acceptor end of tRNA(Pro). As ProRS can inadvertently accommodate and process non-cognate amino acids such as alanine and cysteine, to avoid such errors it has two additional distinct editing activities against alanine. One activity is designated a…
ENOG4107QP7	ENOG4107QP7	3	2	85962 83333	I	CoA-transferase subunit A	I	CoA-transferase subunit A
ENOG4105CZF	ENOG4105K77	3	2	85962 83333	H	Catalyzes the conversion of dethiobiotin (DTB) to biotin by the insertion of a sulfur atom into dethiobiotin via a radical- based mechanism (By similarity)	J	Forms an intersubunit bridge (bridge B4) with the 23S rRNA of the 50S subunit in the ribosome (By similarity)
ENOG4108R5P	ENOG4108VZM	3	2	85962 83333	O	Protease subunit of a proteasome-like degradation complex believed to be a general protein degrading machinery (By similarity)	J	50s ribosomal protein L10
ENOG4105C40	ENOG4108UH8	3	2	85962 83333	K	3'-5' exoribonuclease that releases 5'-nucleoside monophosphates and is involved in maturation of structured RNAs (By similarity)	I	Involved in the biosynthesis of isopentenyl diphosphate (IPP) and dimethylallyl diphosphate (DMAPP), two major building blocks of isoprenoid compounds. Catalyzes the conversion of 4- diphosphocytidyl-2-C-methyl-D-erythritol 2-phosphate (CDP-ME2P) to 2-C-methyl-D-erythritol 2,4-cyclodiphosphate (ME-CPP) with a corresponding release of cytidine 5-monophosphate (CMP) (By similarity)
ENOG4105WMM	ENOG4108RIR	3	2	85962 83333	O	Probably plays a role in a hydrogenase nickel cofactor insertion step (By similarity)	H	Molybdenum cofactor biosynthesis protein
ENOG4105C3M	ENOG4105C5F	3	2	85962 192222	O	thioredoxin reductase	E	glutamine synthetase
ENOG4107QN2	ENOG4105C7S	3	2	83333 266835	C	dihydrolipoyl dehydrogenase	C	Dehydrogenase
ENOG4105D1W	ENOG4105CER	3	2	83333 192222	H	Converts 2,5-diamino-6-(ribosylamino)-4(3h)-pyrimidinone 5'-phosphate into 5-amino-6-(ribosylamino)-2,4(1h,3h)- pyrimidinedione 5'-phosphate (By similarity)	I	acetyl-CoA carboxylase biotin carboxylase
ENOG4105K59	ENOG4105K59	3	2	83333 192222	FG	histidine triad (HIT) protein	FG	histidine triad (HIT) protein
ENOG4105EBW	ENOG4105EBW	3	2	71421 83333	S	Rhomboid-type serine protease that catalyzes intramembrane proteolysis (By similarity)	S	Rhomboid-type serine protease that catalyzes intramembrane proteolysis (By similarity)
ENOG4105FE9	ENOG4105K9Q	3	2	83333 243276	J	pseudouridine synthase	J	Binds to the 23S rRNA (By similarity)
ENOG4105EI2	ENOG4105K9Q	3	2	83333 243276	J	Pseudouridine synthase	J	Binds to the 23S rRNA (By similarity)
ENOG4105C2Z	ENOG4108Z10	3	2	83333 192222	O	ATP-dependent CLP protease ATP-binding subunit	J	Involved in the binding of tRNA to the ribosomes (By similarity)
ENOG4105C55	ENOG4105CGV	3	2	83333 192222	J	Specifically methylates position 2 of adenine 2503 in 23S rRNA and position 2 of adenine 37 in tRNAs	J	This protein promotes the GTP-dependent binding of aminoacyl-tRNA to the A-site of ribosomes during protein biosynthesis (By similarity)
ENOG4105CDP	ENOG4105K5Y	3	2	192222 170187	E	Catalyzes the condensation of (S)-aspartate-beta- semialdehyde (S)-ASA and pyruvate to 4-hydroxy- tetrahydrodipicolinate (HTPA) (By similarity)	O	Binds to Cpn60 in the presence of Mg-ATP and suppresses the ATPase activity of the latter (By similarity)
ENOG4105CEJ	ENOG4105K63	3	2	192222 1111708	J	Catalyzes the GTP-dependent ribosomal translocation step during translation elongation. During this step, the ribosome changes from the pre-translocational (PRE) to the post- translocational (POST) state as the newly formed A-site-bound peptidyl-tRNA and P-site-bound deacylated tRNA move to the P and E sites, respectively. Catalyzes the coordinated movement of the two tRNA molecules, the mRNA and…	O	Thioredoxin
ENOG4105C70	ENOG4105K5Y	3	2	192222 170187	G	Catalyzes the reversible conversion of 2- phosphoglycerate into phosphoenolpyruvate. It is essential for the degradation of carbohydrates via glycolysis (By similarity)	O	Binds to Cpn60 in the presence of Mg-ATP and suppresses the ATPase activity of the latter (By similarity)
ENOG4105CMY	ENOG4105K5Y	3	2	192222 170187	E	5-enolpyruvylshikimate-3-phosphate synthase	O	Binds to Cpn60 in the presence of Mg-ATP and suppresses the ATPase activity of the latter (By similarity)
ENOG4105CR3	ENOG4105K5Y	3	2	192222 170187	I	Catalyzes the condensation of isopentenyl diphosphate (IPP) with allylic pyrophosphates generating different type of terpenoids (By similarity)	O	Binds to Cpn60 in the presence of Mg-ATP and suppresses the ATPase activity of the latter (By similarity)
ENOG4105CQV	ENOG4105D65	3	2	1111708 197221	C	NDH-1 shuttles electrons from NADH, via FMN and iron- sulfur (Fe-S) centers, to quinones in the respiratory chain. The immediate electron acceptor for the enzyme in this species is believed to be ubiquinone. Couples the redox reaction to proton translocation (for every two electrons transferred, four hydrogen ions are translocated across the cytoplasmic membrane), and thus conserves the redox ene…	C	subunit l
ENOG4107YAI	ENOG4105C8S	3	2	197221 1111708	S	CO2 hydration protein	C	subunit m
ENOG4107YAI	ENOG4106TXZ	3	2	197221 1111708	S	CO2 hydration protein	C	dehydrogenase (subunit
ENOG4107YAI	ENOG410906A	3	2	197221 1111708	S	CO2 hydration protein	M	Beta-Ig-H3 fasciclin
ENOG41080KG	ENOG4108VZM	3	2	83333 258594	J	One of the early assembly proteins it binds 23S rRNA. One of the proteins that surrounds the polypeptide exit tunnel on the outside of the ribosome. Forms the main docking site for trigger factor binding to the ribosome (By similarity)	J	50s ribosomal protein L10
ENOG4105CJ9	ENOG4105D27	2	2	83333 85963	O	Prevents misfolding and promotes the refolding and proper assembly of unfolded polypeptides generated under stress conditions (By similarity)	K	DNA-dependent RNA polymerase catalyzes the transcription of DNA into RNA using the four ribonucleoside triphosphates as substrates (By similarity)
ENOG4105BZA	ENOG4105BZA	2	2	83333 192222	G	Phosphoglycerate kinase	G	Phosphoglycerate kinase
ENOG4105K63	ENOG4105C9M	2	2	1111708 192222	O	Thioredoxin	J	aspartyl-trna synthetase
ENOG4105K63	ENOG4105C3H	2	2	1111708 192222	O	Thioredoxin	O	Acts as a processive, ATP-dependent zinc metallopeptidase for both cytoplasmic and membrane proteins. Plays a role in the quality control of integral membrane proteins (By similarity)
ENOG4105D95	ENOG4105BZU	2	2	1111708 83333	C	Oxidoreductase required for the transfer of electrons from pyruvate to flavodoxin (By similarity)	T	Histidine kinase
ENOG4105CW3	ENOG4105BZU	2	2	1111708 83333	G	Transaldolase is important for the balance of metabolites in the pentose-phosphate pathway (By similarity)	T	Histidine kinase
ENOG4105C2V	ENOG4105C2V	2	2	1111708 192222	H	Catalyzes the acyloin condensation reaction between C atoms 2 and 3 of pyruvate and glyceraldehyde 3-phosphate to yield 1-deoxy-D-xylulose-5-phosphate (DXP) (By similarity)	H	Catalyzes the acyloin condensation reaction between C atoms 2 and 3 of pyruvate and glyceraldehyde 3-phosphate to yield 1-deoxy-D-xylulose-5-phosphate (DXP) (By similarity)
ENOG4105EEI	ENOG4105EEI	2	2	1111708 170187	H	dihydropteroate synthase	H	dihydropteroate synthase
ENOG4105CFD	ENOG4105EEE	2	2	1111708 83333	J	One of the primary rRNA binding proteins. Required for association of the 30S and 50S subunits to form the 70S ribosome, for tRNA binding and peptide bond formation. It has been suggested to have peptidyltransferase activity	J	One of the primary rRNA binding proteins, it binds directly near the 3'-end of the 23S rRNA, where it nucleates assembly of the 50S subunit (By similarity)
ENOG4105VFU	ENOG4105CFD	2	2	1111708 85962	S	Rna-binding protein	J	One of the primary rRNA binding proteins. Required for association of the 30S and 50S subunits to form the 70S ribosome, for tRNA binding and peptide bond formation. It has been suggested to have peptidyltransferase activity
ENOG4105CSR	ENOG4105CSR	2	2	1111708 192222	L	polyphosphate kinase 2	L	polyphosphate kinase 2
ENOG4105E0F	ENOG4105E0F	2	2	246197 83333	T	Histidine kinase	T	Histidine kinase
ENOG4105BZU	ENOG4107RWV	2	2	1111708 266835	T	Histidine kinase	C	Fad linked oxidase
ENOG4105C6T	ENOG4108IJ6	2	2	1111708 83333	E	cysteine synthase	P	ABC transporter
ENOG4105CH2	ENOG4105CH2	2	2	1111708 192222	E	amidohydrolase	E	amidohydrolase
ENOG4105C7D	ENOG4105CI6	2	2	1111708 83333	L	DNA gyrase negatively supercoils closed circular double- stranded DNA in an ATP-dependent manner and also catalyzes the interconversion of other topological isomers of double-stranded DNA rings, including catenanes and knotted rings (By similarity)	U	Part of the Sec protein translocase complex. Interacts with the SecYEG preprotein conducting channel. Has a central role in coupling the hydrolysis of ATP to the transfer of proteins into and across the cell membrane, serving
ENOG4105BZU	ENOG4105CQB	2	2	1111708 192222	T	Histidine kinase	C	FAD linked oxidase domain protein
ENOG4105D1W	ENOG4105KM4	2	2	1111708 83333	H	Converts 2,5-diamino-6-(ribosylamino)-4(3h)-pyrimidinone 5'-phosphate into 5-amino-6-(ribosylamino)-2,4(1h,3h)- pyrimidinedione 5'-phosphate (By similarity)	I	Acetyl-CoA carboxylase, biotin carboxyl carrier protein
ENOG4107QTG	ENOG4107QTG	2	2	1111708 192222	I	Component of the acetyl coenzyme A carboxylase (ACC) complex. Biotin carboxylase (BC) catalyzes the carboxylation of biotin on its carrier protein (BCCP) and then the CO(2) group is transferred by the transcarboxylase to acetyl-CoA to form malonyl- CoA (By similarity)	I	Component of the acetyl coenzyme A carboxylase (ACC) complex. Biotin carboxylase (BC) catalyzes the carboxylation of biotin on its carrier protein (BCCP) and then the CO(2) group is transferred by the transcarboxylase to acetyl-CoA to form malonyl- CoA (By similarity)
ENOG4105K6T	ENOG4105D24	2	2	243276 192222	M	rare lipoprotein A	N	FliM is one of three proteins (FliG, FliN, FliM) that forms the rotor-mounted switch complex (C ring), located at the base of the basal body. This complex interacts with the CheY and CheZ chemotaxis proteins, in addition to contacting components of the motor that determine the direction of flagellar rotation (By similarity)
ENOG4105K8N	ENOG4105KBC	2	2	243276 83333	S	protein family UPF0079, ATPase	J	Seems to be the binding site for several of the factors involved in protein synthesis and appears to be essential for accurate translation (By similarity)
ENOG410855J	ENOG4105C3P	2	2	192222 85962	J	Allows the formation of correctly charged Asn-tRNA(Asn) or Gln-tRNA(Gln) through the transamidation of misacylated Asp- tRNA(Asn) or Glu-tRNA(Gln) in organisms which lack either or both of asparaginyl-tRNA or glutaminyl-tRNA synthetases. The reaction takes place in the presence of glutamine and ATP through an activated phospho-Asp-tRNA(Asn) or phospho-Glu-tRNA(Gln) (By similarity)	J	Allows the formation of correctly charged Gln-tRNA(Gln) through the transamidation of misacylated Glu-tRNA(Gln) in organisms which lack glutaminyl-tRNA synthetase. The reaction takes place in the presence of glutamine and ATP through an activated gamma-phospho-Glu-tRNA(Gln) (By similarity)
ENOG4105D7M	ENOG4108Z10	2	2	192222 83333	M	Catalyzes the N-acylation of UDP-3-O-acylglucosamine using 3-hydroxyacyl-ACP as the acyl donor. Is involved in the biosynthesis of lipid A, a phosphorylated glycolipid that anchors the lipopolysaccharide to the outer membrane of the cell (By similarity)	J	Involved in the binding of tRNA to the ribosomes (By similarity)
ENOG4105CN5	ENOG4105CN5	2	2	192222 224308	O	Metallo-Beta-Lactamase	O	Metallo-Beta-Lactamase
ENOG4105CN0	ENOG4105CN0	2	2	192222 575584	H	Catalyzes the oxidation of 5,10- methylenetetrahydrofolate to 5,10-methenyltetrahydrofolate and then the hydrolysis of 5,10-methenyltetrahydrofolate to 10- formyltetrahydrofolate (By similarity)	H	Catalyzes the oxidation of 5,10- methylenetetrahydrofolate to 5,10-methenyltetrahydrofolate and then the hydrolysis of 5,10-methenyltetrahydrofolate to 10- formyltetrahydrofolate (By similarity)
ENOG4107RP9	ENOG4107RP9	2	2	192222 83333	P	extracellular solute-binding protein, family 3	P	extracellular solute-binding protein, family 3
ENOG4105C8Q	ENOG4108RD3	2	2	192222 85962	P	Methyl-accepting chemotaxis	NT	chew protein
ENOG4105E80	ENOG4105CMA	2	2	272951 283166	U	TraG TraD family protein	U	conjugation trbi family protein
ENOG4108IJ0	ENOG4108IJ0	2	2	192222 83333	E	Aspartate ammonia-lyase	E	Aspartate ammonia-lyase
ENOG4105BZ6	ENOG4105BZ6	2	2	192222 83333	E	Presumably involved in the processing and regular turnover of intracellular proteins. Catalyzes the removal of unsubstituted N-terminal amino acids from various peptides (By similarity)	E	Presumably involved in the processing and regular turnover of intracellular proteins. Catalyzes the removal of unsubstituted N-terminal amino acids from various peptides (By similarity)
ENOG4105CGR	ENOG4105CRK	2	2	192222 83333	J	Catalyzes the attachment of serine to tRNA(Ser). Is also able to aminoacylate tRNA(Sec) with serine, to form the misacylated tRNA L-seryl-tRNA(Sec), which will be further converted into selenocysteinyl-tRNA(Sec) (By similarity)	J	lysyL-tRNA synthetase
ENOG4105CUT	ENOG4105CUT	2	2	192222 243276	J	histidyl-tRNA synthetase	J	histidyl-tRNA synthetase
ENOG4105D7M	ENOG4105DAF	2	2	192222 83333	M	Catalyzes the N-acylation of UDP-3-O-acylglucosamine using 3-hydroxyacyl-ACP as the acyl donor. Is involved in the biosynthesis of lipid A, a phosphorylated glycolipid that anchors the lipopolysaccharide to the outer membrane of the cell (By similarity)	M	Involved in the biosynthesis of lipid A, a phosphorylated glycolipid that anchors the lipopolysaccharide to the outer membrane of the cell (By similarity)
ENOG4105C5E	ENOG4105C5E	2	2	192222 85962	M	polysaccharide biosynthesis protein	M	polysaccharide biosynthesis protein
ENOG4105CM3	ENOG4105BZA	2	2	192222 83333	E	Catalyzes the NADPH-dependent formation of L-aspartate- semialdehyde (L-ASA) by the reductive dephosphorylation of L- aspartyl-4-phosphate (By similarity)	G	Phosphoglycerate kinase
ENOG4107QM9	ENOG4105C5T	2	2	192222 83333	I	Component of the acetyl coenzyme A carboxylase (ACC) complex. First, biotin carboxylase catalyzes the carboxylation of biotin on its carrier protein (BCCP) and then the CO(2) group is transferred by the carboxyltransferase to acetyl-CoA to form malonyl-CoA (By similarity)	F	Phosphoribosyl pyrophosphate synthase
ENOG4105C5T	ENOG4105CGJ	2	2	192222 83333	F	Phosphoribosyl pyrophosphate synthase	M	Specifically methylates the N4 position of cytidine in position 1402 (C1402) of 16S rRNA (By similarity)
ENOG4105DHP	ENOG4105DHP	2	2	85962 192222	F	deoxycytidine triphosphate deaminase	F	deoxycytidine triphosphate deaminase
ENOG4105D92	ENOG4107W7W	2	2	85962 83333	N	Assembles around the rod to form the L-ring and probably protects the motor basal body from shearing forces during rotation (By similarity)	N	Assembles around the rod to form the L-ring and probably protects the motor basal body from shearing forces during rotation (By similarity)
ENOG4105CJ9	ENOG4107R01	2	2	85962 192222	O	Prevents misfolding and promotes the refolding and proper assembly of unfolded polypeptides generated under stress conditions (By similarity)	M	Organic solvent tolerance protein
ENOG4105CJ9	ENOG4107ZW7	2	2	85962 192222	O	Prevents misfolding and promotes the refolding and proper assembly of unfolded polypeptides generated under stress conditions (By similarity)	S	Uncharacterised ACR, YkgG family COG1556
ENOG4105NDF	ENOG4105NDF	2	2	85962 83333	K	NAD-dependent protein deacetylase which modulates the activities of several enzymes which are inactive in their acetylated form. May also have NAD-dependent lysine demalonylase and desuccinylase activity (By similarity)	K	NAD-dependent protein deacetylase which modulates the activities of several enzymes which are inactive in their acetylated form. May also have NAD-dependent lysine demalonylase and desuccinylase activity (By similarity)
ENOG4105CSD	ENOG4105CSD	2	2	85962 192222	S	Catalyzes the NADPH-dependent reduction of 7-cyano-7- deazaguanine (preQ0) to 7-aminomethyl-7-deazaguanine (preQ1) (By similarity)	S	Catalyzes the NADPH-dependent reduction of 7-cyano-7- deazaguanine (preQ0) to 7-aminomethyl-7-deazaguanine (preQ1) (By similarity)
ENOG4105F0N	ENOG4105F0N	2	2	85962 83333	C	pyrophosphate phospho-hydrolase	C	pyrophosphate phospho-hydrolase
ENOG4105II7	ENOG4105II7	2	2	85962 192222	E	pyrroline-5-carboxylate reductase	E	pyrroline-5-carboxylate reductase
ENOG4108UMW	ENOG4108UUM	2	2	85962 192222	L	Endonuclease that specifically degrades the RNA of RNA- DNA hybrids (By similarity)	L	single-stranded DNA-binding protein
ENOG4105CTF	ENOG4105D27	2	2	85962 300852	K	DNA-dependent RNA polymerase catalyzes the transcription of DNA into RNA using the four ribonucleoside triphosphates as substrates (By similarity)	K	DNA-dependent RNA polymerase catalyzes the transcription of DNA into RNA using the four ribonucleoside triphosphates as substrates (By similarity)
ENOG4105CWR	ENOG4105D27	2	2	85962 83333	KT	In eubacteria ppGpp (guanosine 3'-diphosphate 5-' diphosphate) is a mediator of the stringent response that coordinates a variety of cellular activities in response to changes in nutritional abundance (By similarity)	K	DNA-dependent RNA polymerase catalyzes the transcription of DNA into RNA using the four ribonucleoside triphosphates as substrates (By similarity)
ENOG4105CWR	ENOG4105C2Z	2	2	85962 83333	KT	In eubacteria ppGpp (guanosine 3'-diphosphate 5-' diphosphate) is a mediator of the stringent response that coordinates a variety of cellular activities in response to changes in nutritional abundance (By similarity)	O	ATP-dependent CLP protease ATP-binding subunit
ENOG4105CB5	ENOG4108UUM	2	2	85962 83333	L	ATP-dependent DNA helicase recG	L	single-stranded DNA-binding protein
ENOG4105DJV	ENOG4105D24	2	2	192222 83333	G	ribulose-phosphate 3-epimerase	N	FliM is one of three proteins (FliG, FliN, FliM) that forms the rotor-mounted switch complex (C ring), located at the base of the basal body. This complex interacts with the CheY and CheZ chemotaxis proteins, in addition to contacting components of the motor that determine the direction of flagellar rotation (By similarity)
ENOG4105CFD	ENOG4105D24	2	2	192222 83333	J	One of the primary rRNA binding proteins. Required for association of the 30S and 50S subunits to form the 70S ribosome, for tRNA binding and peptide bond formation. It has been suggested to have peptidyltransferase activity	N	FliM is one of three proteins (FliG, FliN, FliM) that forms the rotor-mounted switch complex (C ring), located at the base of the basal body. This complex interacts with the CheY and CheZ chemotaxis proteins, in addition to contacting components of the motor that determine the direction of flagellar rotation (By similarity)
ENOG4105CK4	ENOG4105CK4	2	2	85963 83333	P	Destroys radicals which are normally produced within the cells and which are toxic to biological systems (By similarity)	P	Destroys radicals which are normally produced within the cells and which are toxic to biological systems (By similarity)
ENOG4105VIE	ENOG4105VIE	2	2	83333 192222	U	preprotein translocase, subunit YajC	U	preprotein translocase, subunit YajC
ENOG4105FA0	ENOG4107QJE	2	2	224308 565050	K	parb-like partition protein	D	Chromosome Partitioning Protein
ENOG4105C1P	ENOG4105BZS	2	2	83333 208964	V	efflux transporter, rnd family, mfp subunit	V	acriflavin resistance protein
ENOG4105BZ5	ENOG4107RE5	2	2	83333 192222	O	ATP binding to DnaK triggers the release of the substrate protein, thus completing the reaction cycle. Several rounds of ATP-dependent interactions between DnaJ, DnaK and GrpE are required for fully efficient folding. Also involved, together with DnaK and GrpE, in the DNA replication of plasmids through activation of initiation proteins (By similarity)	D	NAD-binding protein involved in the addition of a carboxymethylaminomethyl (cmnm) group at the wobble position (U34) of certain tRNAs, forming tRNA-cmnm(5)s(2)U34 (By similarity)
ENOG4105CJ9	ENOG4105C90	2	2	83333 243276	O	Prevents misfolding and promotes the refolding and proper assembly of unfolded polypeptides generated under stress conditions (By similarity)	J	Catalyzes the attachment of proline to tRNA(Pro) in a two-step reaction proline is first activated by ATP to form Pro- AMP and then transferred to the acceptor end of tRNA(Pro). As ProRS can inadvertently accommodate and process non-cognate amino acids such as alanine and cysteine, to avoid such errors it has two additional distinct editing activities against alanine. One activity is designated a…
ENOG4105CCQ	ENOG4105C5T	2	2	83333 192222	O	Cleaves peptides in various proteins in a process that requires ATP hydrolysis. Has a chymotrypsin-like activity. Plays a major role in the degradation of misfolded proteins (By similarity)	F	Phosphoribosyl pyrophosphate synthase
ENOG4107RIQ	ENOG4107RIQ	2	2	274 192222	P	Sulfate adenylate transferase	P	Sulfate adenylate transferase
ENOG4105CA8	COG2104	2	2	224308 192222	H	Catalyzes the rearrangement of 1-deoxy-D-xylulose 5- phosphate (DXP) to produce the thiazole phosphate moiety of thiamine. Sulfur is provided by the thiocarboxylate moiety of the carrier protein ThiS. In vitro, sulfur can be provided by H(2)S (By similarity)	H	Thiamine biosynthesis protein thiS
ENOG4105D5S	ENOG4108UUM	2	2	83333 192222	L	Excises uracil residues from the DNA which can arise as a result of misincorporation of dUMP residues by DNA polymerase or due to deamination of cytosine (By similarity)	L	single-stranded DNA-binding protein
ENOG4105K63	ENOG4105G6W	2	2	83333 192222	O	Thioredoxin	J	One of the primary rRNA binding proteins, it binds directly to 16S rRNA where it nucleates assembly of the body of the 30S subunit (By similarity)
ENOG4105EJF	ENOG4105CJ9	2	2	83333 192222	J	Accelerates the degradation of transcripts by removing pyrophosphate from the 5'-end of triphosphorylated RNA, leading to a more labile monophosphorylated state that can stimulate subsequent ribonuclease cleavage (By similarity)	O	Prevents misfolding and promotes the refolding and proper assembly of unfolded polypeptides generated under stress conditions (By similarity)
ENOG4105CJ9	ENOG4105CG9	2	2	83333 192222	O	Prevents misfolding and promotes the refolding and proper assembly of unfolded polypeptides generated under stress conditions (By similarity)	E	aspartate racemase
ENOG4105NF4	ENOG4105CJ9	2	2	83333 192222	S	modulator of drug activity	O	Prevents misfolding and promotes the refolding and proper assembly of unfolded polypeptides generated under stress conditions (By similarity)
ENOG4106032	ENOG41090R7	2	2	83333 192222	E	Glutathionylspermidine synthase	P	Ferric uptake
ENOG4107TT5	ENOG4105CJ9	2	2	192222 83333	M	NLP P60 protein	O	Prevents misfolding and promotes the refolding and proper assembly of unfolded polypeptides generated under stress conditions (By similarity)
ENOG4108UV6	ENOG4105CJ9	2	2	192222 83333	H	Condenses 4-methyl-5-(beta-hydroxyethyl)thiazole monophosphate (THZ-P) and 2-methyl-4-amino-5-hydroxymethyl pyrimidine pyrophosphate (HMP-PP) to form thiamine monophosphate (TMP) (By similarity)	O	Prevents misfolding and promotes the refolding and proper assembly of unfolded polypeptides generated under stress conditions (By similarity)
ENOG4108UJE	ENOG4105CJ9	2	2	192222 83333	E	IGPS catalyzes the conversion of PRFAR and glutamine to IGP, AICAR and glutamate. The HisH subunit provides the glutamine amidotransferase activity that produces the ammonia necessary to HisF for the synthesis of IGP and AICAR (By similarity)	O	Prevents misfolding and promotes the refolding and proper assembly of unfolded polypeptides generated under stress conditions (By similarity)
ENOG4105CET	ENOG4105BZ5	2	2	192222 83333	M	Activates KDO (a required 8-carbon sugar) for incorporation into bacterial lipopolysaccharide in Gram-negative bacteria (By similarity)	O	ATP binding to DnaK triggers the release of the substrate protein, thus completing the reaction cycle. Several rounds of ATP-dependent interactions between DnaJ, DnaK and GrpE are required for fully efficient folding. Also involved, together with DnaK and GrpE, in the DNA replication of plasmids through activation of initiation proteins (By similarity)
ENOG4105CB3	ENOG4105CJ9	2	2	192222 83333	D	Required for the thiolation of cytidine in position 32 of tRNA, to form 2-thiocytidine (s(2)C32) (By similarity)	O	Prevents misfolding and promotes the refolding and proper assembly of unfolded polypeptides generated under stress conditions (By similarity)
ENOG4105E7W	ENOG4105CJ9	2	2	192222 83333	E	lamb ycsf family protein	O	Prevents misfolding and promotes the refolding and proper assembly of unfolded polypeptides generated under stress conditions (By similarity)
ENOG4108V1J	ENOG4108V1J	2	2	192222 85962	O	Has antioxidant activity. Could remove peroxides or H(2)O(2) (By similarity)	O	Has antioxidant activity. Could remove peroxides or H(2)O(2) (By similarity)
ENOG4105K90	ENOG4105K90	2	2	192222 170187	O	Participates actively in the response to hyperosmotic and heat shock by preventing the aggregation of stress-denatured proteins, in association with DnaK and GrpE. It is the nucleotide exchange factor for DnaK and may function as a thermosensor. Unfolded proteins bind initially to DnaJ	O	Participates actively in the response to hyperosmotic and heat shock by preventing the aggregation of stress-denatured proteins, in association with DnaK and GrpE. It is the nucleotide exchange factor for DnaK and may function as a thermosensor. Unfolded proteins bind initially to DnaJ
ENOG4108RIR	ENOG4108RIR	2	2	192222 85962	H	Molybdenum cofactor biosynthesis protein	H	Molybdenum cofactor biosynthesis protein
ENOG4108UMA	ENOG4105CJ9	2	2	192222 83333	H	3-octaprenyl-4-hydroxybenzoate carboxy-lyase	O	Prevents misfolding and promotes the refolding and proper assembly of unfolded polypeptides generated under stress conditions (By similarity)
ENOG4108V0Z	ENOG4108V0Z	2	2	192222 85962	S	NA	S	NA
ENOG4105C8V	ENOG4105C8V	2	2	192222 83333	F	SAICAR synthetase	F	SAICAR synthetase
ENOG4105C7K	ENOG4108ZP8	2	2	192222 83333	E	acetolactate synthase	E	Acetolactate synthase small subunit
ENOG4105DK0	ENOG4105CJ9	2	2	192222 83333	E	Indole-3-glycerol phosphate synthase	O	Prevents misfolding and promotes the refolding and proper assembly of unfolded polypeptides generated under stress conditions (By similarity)
ENOG4105CDU	ENOG4105CCP	2	2	192222 83333	L	Replicative dna helicase	U	Involved in targeting and insertion of nascent membrane proteins into the cytoplasmic membrane. Acts as a receptor for the complex formed by the signal recognition particle (SRP) and the ribosome-nascent chain (RNC)
ENOG4105CAV	ENOG4105K63	2	2	192222 1111708	J	thus facilitating recognition of the initiation point. It is needed to translate mRNA with a short Shine-Dalgarno (SD) purine-rich sequence (By similarity)	O	Thioredoxin
ENOG4105CV1	ENOG4105K63	2	2	192222 1111708	G	Transketolase (EC 2.2.1.1)	O	Thioredoxin
ENOG4105C25	ENOG4105CGV	2	2	192222 83333	L	Primosomal protein n'	J	This protein promotes the GTP-dependent binding of aminoacyl-tRNA to the A-site of ribosomes during protein biosynthesis (By similarity)
ENOG4105CJX	ENOG4105BZU	2	2	192222 83333	O	Molecular chaperone. Has ATPase activity (By similarity)	T	Histidine kinase
ENOG4105C25	ENOG4105BZU	2	2	192222 266835	L	Primosomal protein n'	T	Histidine kinase
ENOG4105CI4	ENOG4105CI4	2	2	224308 83333	L	it binds specifically double-stranded DNA at a 9 bp consensus (dnaA box) 5'-TTATC CA A CA A-3'. DnaA binds to ATP and to acidic phospholipids (By similarity)	L	it binds specifically double-stranded DNA at a 9 bp consensus (dnaA box) 5'-TTATC CA A CA A-3'. DnaA binds to ATP and to acidic phospholipids (By similarity)
ENOG4105C6E	ENOG4105C6E	2	2	224308 243276	L	dna polymerase iii	L	dna polymerase iii
ENOG4105C4R	ENOG4108IIJ	2	2	224308 83333	L	Atp-dependent dna helicase	K	DNA-dependent RNA polymerase catalyzes the transcription of DNA into RNA using the four ribonucleoside triphosphates as substrates (By similarity)
ENOG4105BZ3	ENOG4105BZ3	2	2	224308 83333	G	General (non sugar-specific) component of the phosphoenolpyruvate-dependent sugar phosphotransferase system (sugar PTS). This major carbohydrate active-transport system catalyzes the phosphorylation of incoming sugar substrates concomitantly with their translocation across the cell membrane. Enzyme I transfers the phosphoryl group from phosphoenolpyruvate (PEP) to the phosphoryl carrier protein (…	G	General (non sugar-specific) component of the phosphoenolpyruvate-dependent sugar phosphotransferase system (sugar PTS). This major carbohydrate active-transport system catalyzes the phosphorylation of incoming sugar substrates concomitantly with their translocation across the cell membrane. Enzyme I transfers the phosphoryl group from phosphoenolpyruvate (PEP) to the phosphoryl carrier protein (…
ENOG4105CTF	ENOG4108IIJ	2	2	224308 300852	K	DNA-dependent RNA polymerase catalyzes the transcription of DNA into RNA using the four ribonucleoside triphosphates as substrates (By similarity)	K	DNA-dependent RNA polymerase catalyzes the transcription of DNA into RNA using the four ribonucleoside triphosphates as substrates (By similarity)
ENOG4108KVX	ENOG4108KVX	2	2	224308 266835	S	Participates in chromosomal partition during cell division. May act via the formation of a condensin-like complex containing Smc and ScpB that pull DNA away from mid-cell into both cell halves (By similarity)	S	Participates in chromosomal partition during cell division. May act via the formation of a condensin-like complex containing Smc and ScpB that pull DNA away from mid-cell into both cell halves (By similarity)
ENOG4105C46	ENOG4105C46	2	2	83333 192222	M	Catalyzes the first step in hexosamine metabolism, converting fructose-6P into glucosamine-6P using glutamine as a nitrogen source (By similarity)	M	Catalyzes the first step in hexosamine metabolism, converting fructose-6P into glucosamine-6P using glutamine as a nitrogen source (By similarity)
ENOG4105CP4	ENOG4105CP4	2	2	83333 192222	F	Catalyzes the conversion of inosine 5'-phosphate (IMP) to xanthosine 5'-phosphate (XMP), the first committed and rate- limiting step in the de novo synthesis of guanine nucleotides, and therefore plays an important role in the regulation of cell growth (By similarity)	F	Catalyzes the conversion of inosine 5'-phosphate (IMP) to xanthosine 5'-phosphate (XMP), the first committed and rate- limiting step in the de novo synthesis of guanine nucleotides, and therefore plays an important role in the regulation of cell growth (By similarity)
ENOG4105ETE	ENOG4105ETE	2	2	83333 224308	K	Transcriptional regulator (LacI family	K	Transcriptional regulator (LacI family
ENOG4105C90	ENOG4105C90	2	2	83333 85962	J	Catalyzes the attachment of proline to tRNA(Pro) in a two-step reaction proline is first activated by ATP to form Pro- AMP and then transferred to the acceptor end of tRNA(Pro). As ProRS can inadvertently accommodate and process non-cognate amino acids such as alanine and cysteine, to avoid such errors it has two additional distinct editing activities against alanine. One activity is designated a…	J	Catalyzes the attachment of proline to tRNA(Pro) in a two-step reaction proline is first activated by ATP to form Pro- AMP and then transferred to the acceptor end of tRNA(Pro). As ProRS can inadvertently accommodate and process non-cognate amino acids such as alanine and cysteine, to avoid such errors it has two additional distinct editing activities against alanine. One activity is designated a…
ENOG4105C91	ENOG4105C91	2	2	83333 170187	F	Plays an important role in the de novo pathway of purine nucleotide biosynthesis	F	Plays an important role in the de novo pathway of purine nucleotide biosynthesis
ENOG4105C8D	ENOG4105C8D	2	2	83333 192222	F	Catalyzes the ATP-dependent amination of UTP to CTP with either L-glutamine or ammonia as the source of nitrogen (By similarity)	F	Catalyzes the ATP-dependent amination of UTP to CTP with either L-glutamine or ammonia as the source of nitrogen (By similarity)
ENOG4105DA0	ENOG4105DA0	2	2	83333 192222	J	Catalyzes the attachment of tyrosine to tRNA(Tyr) in a two-step reaction tyrosine is first activated by ATP to form Tyr- AMP and then transferred to the acceptor end of tRNA(Tyr) (By similarity)	J	Catalyzes the attachment of tyrosine to tRNA(Tyr) in a two-step reaction tyrosine is first activated by ATP to form Tyr- AMP and then transferred to the acceptor end of tRNA(Tyr) (By similarity)
ENOG4105CZX	ENOG4105CZX	2	2	224324 83333	NU	twitching motility protein	NU	twitching motility protein
ENOG4107S0N	ENOG4108Z10	2	2	83333 243276	T	DJ-1 family	J	Involved in the binding of tRNA to the ribosomes (By similarity)
ENOG4105GTN	ENOG4105GTN	2	2	208964 83333	K	ParB Domain Protein Nuclease	K	ParB Domain Protein Nuclease
ENOG4105CM2	ENOG4105CM2	2	2	243230 192222	E	brancheD-chain amino acid aminotransferase	E	brancheD-chain amino acid aminotransferase
ENOG4107VQS	ENOG4107VQS	2	2	100226 196627	D	DivIVA family	D	DivIVA family
ENOG4105DN4	ENOG4108IIJ	2	2	272561 83333	K	Sigma factors are initiation factors that promote the attachment of RNA polymerase to specific initiation sites and are then released (By similarity)	K	DNA-dependent RNA polymerase catalyzes the transcription of DNA into RNA using the four ribonucleoside triphosphates as substrates (By similarity)
ENOG4105ETE	ENOG4105C3G	2	2	224308 83333	K	Transcriptional regulator (LacI family	J	gtp-binding protein
ENOG4105ETE	ENOG4105CA9	2	2	224308 83333	K	Transcriptional regulator (LacI family	G	Pyruvate kinase
ENOG4105ETE	ENOG4105C9Q	2	2	224308 83333	K	Transcriptional regulator (LacI family	C	fumarate hydratase class II
ENOG4105ETE	ENOG4105BZ3	2	2	224308 83333	K	Transcriptional regulator (LacI family	G	General (non sugar-specific) component of the phosphoenolpyruvate-dependent sugar phosphotransferase system (sugar PTS). This major carbohydrate active-transport system catalyzes the phosphorylation of incoming sugar substrates concomitantly with their translocation across the cell membrane. Enzyme I transfers the phosphoryl group from phosphoenolpyruvate (PEP) to the phosphoryl carrier protein (…
ENOG4105C71	ENOG4105C71	2	2	439292 351627	G	hydrolase family 65, central catalytic	G	hydrolase family 65, central catalytic
ENOG4108JEI	ENOG4108JEI	2	2	83333 85962	P	Part of the ABC transporter complex MetNIQ involved in methionine import. Responsible for energy coupling to the transport system (By similarity)	P	Part of the ABC transporter complex MetNIQ involved in methionine import. Responsible for energy coupling to the transport system (By similarity)
ENOG4105CDY	ENOG4108YY1	2	2	85962 83333	K	transcriptional regulatory protein	J	This protein is located at the 30S-50S ribosomal subunit interface and may play a role in the structure and function of the aminoacyl-tRNA binding site (By similarity)
ENOG4105CQP	ENOG4105CQP	2	2	85962 192222	S	nitrilase cyanide hydratase and apolipoprotein n-acyltransferase	S	nitrilase cyanide hydratase and apolipoprotein n-acyltransferase
ENOG4105C6M	ENOG4105C6M	2	2	85962 192222	E	Alpha-keto-beta-hydroxylacyl reductoisomerase	E	Alpha-keto-beta-hydroxylacyl reductoisomerase
ENOG4105CQB	ENOG4105CQB	2	2	85962 192222	C	FAD linked oxidase domain protein	C	FAD linked oxidase domain protein
ENOG4107QMP	ENOG4105KNI	2	2	85962 192222	L	dna polymerase iii subunits gamma and tau	K	merR family transcriptional Regulator
ENOG4105EUU	ENOG4105EUU	2	2	85962 83333	M	Sel1 domain protein repeat-containing protein	M	Sel1 domain protein repeat-containing protein
ENOG4105CHC	ENOG4105CHC	2	2	85962 83333	G	glucokinase (EC 2.7.1.2)	G	glucokinase (EC 2.7.1.2)
ENOG4105CB3	ENOG4105CB3	2	2	85962 192222	D	Required for the thiolation of cytidine in position 32 of tRNA, to form 2-thiocytidine (s(2)C32) (By similarity)	D	Required for the thiolation of cytidine in position 32 of tRNA, to form 2-thiocytidine (s(2)C32) (By similarity)
ENOG4105CRQ	ENOG4105DDQ	2	2	85962 83333	EH	synthase (Component I)	E	anthranilate synthase
ENOG41087GE	ENOG41087GE	2	2	85962 192222	F	Catalyzes the formation of dTMP and tetrahydrofolate from dUMP and methylenetetrahydrofolate (By similarity)	F	Catalyzes the formation of dTMP and tetrahydrofolate from dUMP and methylenetetrahydrofolate (By similarity)
ENOG4105C70	ENOG41087GE	2	2	85962 192222	G	Catalyzes the reversible conversion of 2- phosphoglycerate into phosphoenolpyruvate. It is essential for the degradation of carbohydrates via glycolysis (By similarity)	F	Catalyzes the formation of dTMP and tetrahydrofolate from dUMP and methylenetetrahydrofolate (By similarity)
ENOG4105CR3	ENOG4105CR3	2	2	85962 170187	I	Catalyzes the condensation of isopentenyl diphosphate (IPP) with allylic pyrophosphates generating different type of terpenoids (By similarity)	I	Catalyzes the condensation of isopentenyl diphosphate (IPP) with allylic pyrophosphates generating different type of terpenoids (By similarity)
ENOG4105G6W	ENOG4105G6W	2	2	85962 83333	J	One of the primary rRNA binding proteins, it binds directly to 16S rRNA where it nucleates assembly of the body of the 30S subunit (By similarity)	J	One of the primary rRNA binding proteins, it binds directly to 16S rRNA where it nucleates assembly of the body of the 30S subunit (By similarity)
ENOG41080V7	ENOG4108UHH	2	2	85962 192222	S	Single strand-specific metallo-endoribonuclease involved in late-stage 70S ribosome quality control and in maturation of the 3' terminus of the 16S rRNA (By similarity)	J	Located on the platform of the 30S subunit, it bridges several disparate RNA helices of the 16S rRNA. Forms part of the Shine-Dalgarno cleft in the 70S ribosome (By similarity)
ENOG4105C7E	ENOG4105C7E	2	2	85962 83333	H	Catalyzes the NADPH-dependent reduction of glutamyl- tRNA(Glu) to glutamate 1-semialdehyde (GSA) (By similarity)	H	Catalyzes the NADPH-dependent reduction of glutamyl- tRNA(Glu) to glutamate 1-semialdehyde (GSA) (By similarity)
ENOG4105CPF	ENOG4105CPF	2	2	85962 83333	M	Cell wall formation (By similarity)	M	Cell wall formation (By similarity)
ENOG4105M7K	ENOG4108Z10	2	2	85962 192222	K	Involved in the transcription termination process (By similarity)	J	Involved in the binding of tRNA to the ribosomes (By similarity)
ENOG4105C3M	ENOG4107QMP	2	2	83333 192222	O	thioredoxin reductase	L	dna polymerase iii subunits gamma and tau
ENOG4105FKQ	ENOG4105FKQ	2	2	83333 170187	K	transcriptional regulator	K	transcriptional regulator
ENOG4105C1P	ENOG4105DFG	2	2	99287 83333	V	efflux transporter, rnd family, mfp subunit	M	type I secretion outer membrane protein
ENOG4105K63	ENOG4105CFG	2	2	83333 1111708	O	Thioredoxin	O	Acts as a chaperone (By similarity)
ENOG4105CG1	ENOG4105KBC	2	2	83333 192222	J	Peptide chain release factor 2 directs the termination of translation in response to the peptide chain termination codons UGA and UAA (By similarity)	J	Seems to be the binding site for several of the factors involved in protein synthesis and appears to be essential for accurate translation (By similarity)
ENOG4105CI4	ENOG4108Z10	2	2	83333 192222	L	it binds specifically double-stranded DNA at a 9 bp consensus (dnaA box) 5'-TTATC CA A CA A-3'. DnaA binds to ATP and to acidic phospholipids (By similarity)	J	Involved in the binding of tRNA to the ribosomes (By similarity)
ENOG4105C2Z	ENOG4105K46	2	2	83333 192222	O	ATP-dependent CLP protease ATP-binding subunit	J	50S ribosomal protein l27
ENOG4105DVC	ENOG4105KBC	2	2	83333 192222	O	DnaJ domain protein	J	Seems to be the binding site for several of the factors involved in protein synthesis and appears to be essential for accurate translation (By similarity)
ENOG4105E5V	ENOG4105K5M	2	2	83333 243276	K	Participates in transcription elongation, termination and antitermination (By similarity)	J	30s ribosomal protein S16
ENOG4105C2Z	ENOG4105CJ9	2	2	192222 83333	O	ATP-dependent CLP protease ATP-binding subunit	O	Prevents misfolding and promotes the refolding and proper assembly of unfolded polypeptides generated under stress conditions (By similarity)
ENOG4108ZPB	ENOG4105C66	2	2	192222 83333	S	UPF0306 protein	H	Catalyzes the conversion of D-ribulose 5-phosphate to formate and 3,4-dihydroxy-2-butanone 4-phosphate (By similarity)
ENOG4105CDH	ENOG4105CVM	2	2	192222 83333	E	Citrulline--aspartate ligase	H	Molybdenum cofactor synthesis domain protein
ENOG4107RIQ	ENOG4105K63	2	2	192222 1111708	P	Sulfate adenylate transferase	O	Thioredoxin
ENOG4107H9G	ENOG4105CJ9	2	2	192222 83333	C	Necessary for formate dehydrogenase activity (By similarity)	O	Prevents misfolding and promotes the refolding and proper assembly of unfolded polypeptides generated under stress conditions (By similarity)
ENOG4105SYT	ENOG4105CJ9	2	2	192222 83333	E	Methylenetetrahydrofolate reductase	O	Prevents misfolding and promotes the refolding and proper assembly of unfolded polypeptides generated under stress conditions (By similarity)
ENOG4105C1H	ENOG4108Z10	2	2	192222 83333	S	Exhibits a very high intrinsic GTPase hydrolysis rate. Involved in the addition of a carboxymethylaminomethyl (cmnm) group at the wobble position (U34) of certain tRNAs, forming tRNA- cmnm(5)s(2)U34 (By similarity)	J	Involved in the binding of tRNA to the ribosomes (By similarity)
ENOG4105CDU	ENOG4105BZU	2	2	192222 83333	L	Replicative dna helicase	T	Histidine kinase
ENOG4105DA0	ENOG4105CA9	2	2	192222 83333	J	Catalyzes the attachment of tyrosine to tRNA(Tyr) in a two-step reaction tyrosine is first activated by ATP to form Tyr- AMP and then transferred to the acceptor end of tRNA(Tyr) (By similarity)	G	Pyruvate kinase
ENOG4105DVC	ENOG4108R5J	2	2	192222 83333	O	DnaJ domain protein	J	This protein binds to the 23S rRNA, and is important in its secondary structure. It is located near the subunit interface in the base of the L7 L12 stalk, and near the tRNA binding site of the peptidyltransferase center (By similarity)
COG0526	ENOG4105CCQ	2	2	192222 83333	O	Thioredoxin	O	Cleaves peptides in various proteins in a process that requires ATP hydrolysis. Has a chymotrypsin-like activity. Plays a major role in the degradation of misfolded proteins (By similarity)
ENOG4105CAE	ENOG4105K9Q	2	2	243276 83333	J	Modifies the free amino group of the aminoacyl moiety of methionyl-tRNA(fMet). The formyl group appears to play a dual role in the initiator identity of N-formylmethionyl-tRNA by (I) promoting its recognition by IF2 and (II) impairing its binding to EFTu-GTP (By similarity)	J	Binds to the 23S rRNA (By similarity)
ENOG4105C9M	ENOG4105BZ8	2	2	243276 83333	J	aspartyl-trna synthetase	E	glutamate synthase
ENOG4108JQB	ENOG4105CJ9	2	2	83333 266835	M	penicillin-binding protein 1C	O	Prevents misfolding and promotes the refolding and proper assembly of unfolded polypeptides generated under stress conditions (By similarity)
ENOG4105EMN	ENOG4105D27	2	2	83333 1902	K	RNA polymerase sigma factor	K	DNA-dependent RNA polymerase catalyzes the transcription of DNA into RNA using the four ribonucleoside triphosphates as substrates (By similarity)
ENOG4108EM1	ENOG4108SBI	24	1	83333	C	reductase	O	Involved in the biogenesis of TorA. Acts on TorA before the insertion of the molybdenum cofactor and, as a result, probably favors a conformation of the apoenzyme that is competent for acquiring the cofactor (By similarity)
ENOG4105MYG	ENOG4108WPU	22	1	83333	L	DNA polymerase iii, chi subunit	L	DNA polymerase III subunit psi
P9WNK7	P9WNK5	20	1	83332	NA	NA	NA	NA
ENOG4107RZZ	ENOG4105C0B	20	1	83333	L	dna polymerase iii epsilon subunit	L	DNA polymerase III (alpha subunit)
COG1530	ENOG4105C1J	20	1	83333	J	ribonuclease	L	atp-dependent rna helicase
ENOG4105CRU	ENOG4105R3A	19	1	83333	C	nitrate reductase, alpha subunit	C	Nitrate reductase
ENOG4105XX3	ENOG41063Y6	18	1	83333	D	Essential cell division protein. May link together the upstream cell division proteins, which are predominantly cytoplasmic, with the downstream cell division proteins, which are predominantly periplasmic (By similarity)	D	Essential cell division protein. May link together the upstream cell division proteins, which are predominantly cytoplasmic, with the downstream cell division proteins, which are predominantly periplasmic (By similarity)
ENOG4107QMP	ENOG4108WPU	18	1	83333	L	dna polymerase iii subunits gamma and tau	L	DNA polymerase III subunit psi
ENOG4107QMP	ENOG4107QRG	17	1	83333	L	dna polymerase iii subunits gamma and tau	L	dna polymerase iii
ENOG4105C0B	ENOG4105CZ8	17	1	83333	L	DNA polymerase III (alpha subunit)	L	DNA polymerase III is a complex, multichain enzyme responsible for most of the replicative synthesis in bacteria. This DNA polymerase also exhibits 3' to 5' exonuclease activity. The beta chain is required for initiation of replication once it is clamped onto DNA, it slides freely (bidirectional and ATP- independent) along duplex DNA (By similarity)
ENOG4107QRG	ENOG4105DJF	17	1	83333	L	dna polymerase iii	L	DNA polymerase III, delta' subunit
ENOG4105E1Z	ENOG4105CNE	16	1	83333	M	Part of the outer membrane protein assembly complex, which is involved in assembly and insertion of beta-barrel proteins into the outer membrane	M	Part of the outer membrane protein assembly complex, which is involved in assembly and insertion of beta-barrel proteins into the outer membrane (By similarity)
ENOG4105C70	COG1530	15	1	83333	G	Catalyzes the reversible conversion of 2- phosphoglycerate into phosphoenolpyruvate. It is essential for the degradation of carbohydrates via glycolysis (By similarity)	J	ribonuclease
ENOG4105CXT	ENOG4108R9M	15	1	83333	F	aspartate transcarbamylase	F	Involved in allosteric regulation of aspartate carbamoyltransferase (By similarity)
ENOG4105CRU	ENOG4107QWJ	15	1	83333	C	nitrate reductase, alpha subunit	C	nitrate reductase beta subunit
ENOG4105E1Z	ENOG4106SNF	14	1	562	M	Part of the outer membrane protein assembly complex, which is involved in assembly and insertion of beta-barrel proteins into the outer membrane	M	Part of the outer membrane protein assembly complex, which is involved in assembly and insertion of beta-barrel proteins into the outer membrane
ENOG4107QM9	ENOG4108IDZ	14	1	83333	I	Component of the acetyl coenzyme A carboxylase (ACC) complex. First, biotin carboxylase catalyzes the carboxylation of biotin on its carrier protein (BCCP) and then the CO(2) group is transferred by the carboxyltransferase to acetyl-CoA to form malonyl-CoA (By similarity)	I	Component of the acetyl coenzyme A carboxylase (ACC) complex. Biotin carboxylase (BC) catalyzes the carboxylation of biotin on its carrier protein (BCCP) and then the CO(2) group is transferred by the transcarboxylase to acetyl-CoA to form malonyl- CoA (By similarity)
ENOG4105YRI	ENOG4105YRI	14	1	83333	M	Part of the outer membrane protein assembly complex, which is involved in assembly and insertion of beta-barrel proteins into the outer membrane (By similarity)	M	Part of the outer membrane protein assembly complex, which is involved in assembly and insertion of beta-barrel proteins into the outer membrane (By similarity)
ENOG410816D	ENOG4105CQV	14	1	83333	O	Probably plays a role in a hydrogenase nickel cofactor insertion step (By similarity)	C	NDH-1 shuttles electrons from NADH, via FMN and iron- sulfur (Fe-S) centers, to quinones in the respiratory chain. The immediate electron acceptor for the enzyme in this species is believed to be ubiquinone. Couples the redox reaction to proton translocation (for every two electrons transferred, four hydrogen ions are translocated across the cytoplasmic membrane), and thus conserves the redox ene…
ENOG4107QMP	ENOG4105DJF	13	1	83333	L	dna polymerase iii subunits gamma and tau	L	DNA polymerase III, delta' subunit
ENOG4107QMP	ENOG4105MYG	13	1	83333	L	dna polymerase iii subunits gamma and tau	L	DNA polymerase iii, chi subunit
ENOG4105F4R	ENOG4105F4R	13	1	1061	K	Transcriptional regulator mode	K	Transcriptional regulator mode
ENOG4105DIW	ENOG4105C3K	13	1	83333	O	FeS assembly protein SUFB	O	feS assembly ATPase SufC
ENOG4105DIW	ENOG4105JRK	13	1	83333	O	FeS assembly protein SUFB	O	feS assembly protein SufD
ENOG4107CDU	ENOG4107CDU	13	1	83333	L	Negative regulator of replication initiation, which contributes to regulation of DNA replication and ensures that replication initiation occurs exactly once per chromosome per cell cycle. Binds to pairs of hemimethylated GATC sequences in the oriC region, thus preventing assembly of replication proteins and re- initiation at newly replicated origins. Repression is relieved when the region becomes…	L	Negative regulator of replication initiation, which contributes to regulation of DNA replication and ensures that replication initiation occurs exactly once per chromosome per cell cycle. Binds to pairs of hemimethylated GATC sequences in the oriC region, thus preventing assembly of replication proteins and re- initiation at newly replicated origins. Repression is relieved when the region becomes…
ENOG4105CXN	ENOG4105CXN	12	1	83333	E	decarboxylase	E	decarboxylase
ENOG41063Y6	ENOG4105K7E	11	1	83333	D	Essential cell division protein. May link together the upstream cell division proteins, which are predominantly cytoplasmic, with the downstream cell division proteins, which are predominantly periplasmic (By similarity)	M	Essential cell division protein. May link together the upstream cell division proteins, which are predominantly cytoplasmic, with the downstream cell division proteins, which are predominantly periplasmic. May control correct divisome assembly (By similarity)
ENOG4105MPK	ENOG4107RZZ	11	1	83333	L	DNA polymerase III subunit theta	L	dna polymerase iii epsilon subunit
ENOG4105E1Z	ENOG4107EG0	11	1	83333	M	Part of the outer membrane protein assembly complex, which is involved in assembly and insertion of beta-barrel proteins into the outer membrane	M	Part of the outer membrane protein assembly complex, which is involved in assembly and insertion of beta-barrel proteins into the outer membrane (By similarity)
ENOG4107MNS	ENOG4105DG1	11	1	83333	K	Has binding activity to the major sigma subunit of RNA polymerase. May be involved in replacement of the RNA polymerase sigma subunit from sigma-70 to sigma-S during the transition from exponential growth to the stationary phase (By similarity)	K	Sigma factors are initiation factors that promote the attachment of RNA polymerase to specific initiation sites and are then released (By similarity)
ENOG4105C62	COG1530	11	1	83333	J	Involved in mRNA degradation. Hydrolyzes single-stranded polyribonucleotides processively in the 3'- to 5'-direction (By similarity)	J	ribonuclease
ENOG4105CU6	ENOG4105C1M	11	1	83333	F	carbamoyl-phosphate synthetase ammonia chain	F	carbamoyl-phosphate synthetase glutamine chain
P18314	P18316	11	1	548	NA	NA	NA	NA
ENOG4105C94	ENOG4105C94	11	1	196627	P	Transporter	P	Transporter
Q9KN41	ENOG4105CS6	11	1	243277	NA	NA	M	Rhs element vgr protein
ENOG4105DFF	ENOG41068HP	11	1	243274	D	Rod shape-determining protein mreb	S	Transcriptional regulator
ENOG4105BZU	ENOG4105CK6	10	1	246197	T	Histidine kinase	T	Two component transcriptional regulator (Winged helix family
ENOG4105K7E	ENOG4105XX3	10	1	83333	M	Essential cell division protein. May link together the upstream cell division proteins, which are predominantly cytoplasmic, with the downstream cell division proteins, which are predominantly periplasmic. May control correct divisome assembly (By similarity)	D	Essential cell division protein. May link together the upstream cell division proteins, which are predominantly cytoplasmic, with the downstream cell division proteins, which are predominantly periplasmic (By similarity)
ENOG4105BZS	ENOG4105BZS	10	1	83333	V	acriflavin resistance protein	V	acriflavin resistance protein
P18314	P18315	10	1	548	NA	NA	NA	NA
ENOG4105V9F	ENOG4105V9F	10	1	419947	S	hemagglutinin	S	hemagglutinin
COG3599	COG3599	10	1	224308	D	Divisome component that associates with the complex late in its assembly, after the Z-ring is formed, and is dependent on DivIC and PBP2B for its recruitment to the divisome. Together with EzrA, is a key component of the system that regulates PBP1 localization during cell cycle progression. Its main role could be the removal of PBP1 from the cell pole after pole maturation is completed. Also cont…	D	Divisome component that associates with the complex late in its assembly, after the Z-ring is formed, and is dependent on DivIC and PBP2B for its recruitment to the divisome. Together with EzrA, is a key component of the system that regulates PBP1 localization during cell cycle progression. Its main role could be the removal of PBP1 from the cell pole after pole maturation is completed. Also cont…
ENOG4105C0B	ENOG4107QMP	10	1	83333	L	DNA polymerase III (alpha subunit)	L	dna polymerase iii subunits gamma and tau
ENOG4105CZ8	ENOG4105DJF	10	1	83333	L	DNA polymerase III is a complex, multichain enzyme responsible for most of the replicative synthesis in bacteria. This DNA polymerase also exhibits 3' to 5' exonuclease activity. The beta chain is required for initiation of replication once it is clamped onto DNA, it slides freely (bidirectional and ATP- independent) along duplex DNA (By similarity)	L	DNA polymerase III, delta' subunit
ENOG4105CRU	ENOG4108NZN	10	1	83333	C	nitrate reductase, alpha subunit	C	Respiratory nitrate reductase 2 delta chain
ENOG4105K70	ENOG4105K70	10	1	83333	L	DNA-binding protein	L	DNA-binding protein
ENOG4105VEQ	COG1278	10	1	83333	K	Cold shock protein	K	Cold shock protein
ENOG4106M9K	ENOG4105BZU	9	1	246197	T	Sensory box histidine kinase SdeK	T	Histidine kinase
ENOG4105D27	COG0202	9	1	83333	K	DNA-dependent RNA polymerase catalyzes the transcription of DNA into RNA using the four ribonucleoside triphosphates as substrates (By similarity)	K	DNA-dependent RNA polymerase catalyzes the transcription of DNA into RNA using the four ribonucleoside triphosphates as substrates (By similarity)
ENOG4105MYG	ENOG4108UUM	9	1	83333	L	DNA polymerase iii, chi subunit	L	single-stranded DNA-binding protein
ENOG4105C0B	ENOG4105MPK	9	1	83333	L	DNA polymerase III (alpha subunit)	L	DNA polymerase III subunit theta
ENOG4105CEQ	ENOG4105CEQ	9	1	83333	T	signal transduction histidine kinase regulating citrate malate metabolism	T	signal transduction histidine kinase regulating citrate malate metabolism
ENOG41060NJ	ENOG41060NJ	9	1	83333	K	transcriptional regulator	K	transcriptional regulator
ENOG4105CDU	ENOG4106CVF	9	1	83333	L	Replicative dna helicase	L	DNA replication protein
ENOG4105P9C	ENOG4105DIW	9	1	83333	S	Participates in cysteine desulfuration mediated by SufS. Cysteine desulfuration mobilizes sulfur from L-cysteine to yield L-alanine and constitutes an essential step in sulfur metabolism for biosynthesis of a variety of sulfur-containing biomolecules. Functions as a sulfur acceptor for SufS, by mediating the direct transfer of the sulfur atom from the S-sulfanylcysteine of SufS, an intermediate p…	O	FeS assembly protein SUFB
COG1530	ENOG4105CFG	9	1	83333	J	ribonuclease	O	Acts as a chaperone (By similarity)
P9WI81	P9WI81	9	1	83332	NA	NA	NA	NA
COG1530	ENOG4105BZU	9	1	83333	J	ribonuclease	T	Histidine kinase
ENOG4108WXF	ENOG4108ZGN	9	1	1140	S	Component of the KaiABC clock protein complex, which constitutes the main circadian regulator in cyanobacteria. The KaiABC complex may act as a promoter-nonspecific transcription regulator that represses transcription, possibly by acting on the state of chromosome compaction. In the complex, it enhances the phosphorylation status of KaiC. In contrast, the presence of KaiB in the complex decreases…	K	Component of the KaiABC clock protein complex, which constitutes the main circadian regulator in cyanobacteria. The KaiABC complex may act as a promoter-non-specific transcription regulator that represses transcription, possibly by acting on the state of chromosome compaction. In the complex, it decreases the phosphorylation status of KaiC. It has no effect on KaiC by itself, but instead needs th…
ENOG4105BZU	ENOG4105GW5	8	1	246197	T	Histidine kinase	T	Histidine kinase
ENOG4107TCT	ENOG4105BZU	8	1	246197	T	Histidine kinase	T	Histidine kinase
ENOG4105BZU	ENOG4105F69	8	1	246197	T	Histidine kinase	T	Histidine kinase
ENOG4105CDK	ENOG4105VR5	8	1	224308	D	Essential cell division protein that forms a contractile ring structure (Z ring) at the future cell division site. The regulation of the ring assembly controls the timing and the location of cell division. One of the functions of the FtsZ ring is to recruit other cell division proteins to the septum to produce a new cell wall between the dividing cells. Binds GTP and shows GTPase activity (By sim…	S	Cell division protein that is part of the divisome complex and is recruited early to the Z-ring. Probably stimulates Z-ring formation, perhaps through the cross-linking of FtsZ protofilaments. Its function overlaps with FtsA (By similarity)
COG0542	ENOG4108SQ7	8	1	224308	O	ATP-dependent CLP protease ATP-binding subunit	O	Enables the recognition and targeting of unfolded and aggregated proteins to the ClpC protease or to other proteins involved in proteolysis
ENOG4107R4Q	ENOG4105CXN	8	1	83333	S	Functions as an ATPase. May play a role in metal insertion (metal-chelatase) or as a chaperone (By similarity)	E	decarboxylase
COG1278	ENOG4105C64	8	1	83333	K	Cold shock protein	J	Binds directly to 23S rRNA. The L1 stalk is quite mobile in the ribosome, and is involved in E site tRNA release (By similarity)
COG1278	ENOG4108UHY	8	1	83333	K	Cold shock protein	J	One of the primary rRNA binding proteins, it binds directly to 16S rRNA where it nucleates assembly of the head domain of the 30S subunit. Is located at the subunit interface close to the decoding center, probably blocks exit of the E-site tRNA (By similarity)
ENOG4105YCI	ENOG4105DMB	8	1	570	Q	dehydratase medium subunit	Q	glycerol dehydratase
ENOG4105CQV	ENOG4105CJ9	8	1	83333	C	NDH-1 shuttles electrons from NADH, via FMN and iron- sulfur (Fe-S) centers, to quinones in the respiratory chain. The immediate electron acceptor for the enzyme in this species is believed to be ubiquinone. Couples the redox reaction to proton translocation (for every two electrons transferred, four hydrogen ions are translocated across the cytoplasmic membrane), and thus conserves the redox ene…	O	Prevents misfolding and promotes the refolding and proper assembly of unfolded polypeptides generated under stress conditions (By similarity)
ENOG4105T95	ENOG4105T95	8	1	160492	O	Thiol disulfide interChange protein	O	Thiol disulfide interChange protein
ENOG4105V75	ENOG4105C5F	8	1	224308	K	Transcriptional regulator	E	glutamine synthetase
ENOG410816D	ENOG4107RSS	8	1	83333	O	Probably plays a role in a hydrogenase nickel cofactor insertion step (By similarity)	KO	Hydrogenase accessory protein HypB
ENOG410816D	ENOG4108YZY	8	1	83333	O	Probably plays a role in a hydrogenase nickel cofactor insertion step (By similarity)	O	peptidylprolyl cis-trans isomerase
ENOG4105PY7	ENOG4105YYT	8	1	630	KT	phage shock protein C	S	phage shock protein B
COG3504	A0FDS8	8	1	210	U	transfer protein, trbG	NA	NA
ENOG41061Q0	ENOG4107QIW	8	1	83333	P	Assembly protein for periplasmic nitrate reductase	C	Catalytic subunit of the periplasmic nitrate reductase (NAP). Only expressed at high levels during aerobic growth. NapAB complex receives electrons from the membrane-anchored tetraheme protein NapC, thus allowing electron flow between membrane and periplasm. Essential function for nitrate assimilation and may have a role in anaerobic metabolism (By similarity)
ENOG4105DC6	ENOG4105IRT	8	1	83333	L	This protein is involved in the repair of mismatches in DNA. It is required for dam-dependent methyl-directed DNA mismatch repair. May act as a molecular matchmaker , a protein that promotes the formation of a stable complex between two or more DNA-binding proteins in an ATP-dependent manner without itself being part of a final effector complex (By similarity)	L	Sequence-specific endonuclease that cleaves unmethylated GATC sequences. It is involved in DNA mismatch repair (By similarity)
ENOG4105FCK	ENOG4105C0H	8	1	562	M	Membrane	O	protease
ENOG4105DJF	ENOG4105MYG	8	1	83333	L	DNA polymerase III, delta' subunit	L	DNA polymerase iii, chi subunit
ENOG4105C3K	ENOG4105JRK	8	1	83333	O	feS assembly ATPase SufC	O	feS assembly protein SufD
ENOG4105CZ8	ENOG4108KZ1	8	1	83333	L	DNA polymerase III is a complex, multichain enzyme responsible for most of the replicative synthesis in bacteria. This DNA polymerase also exhibits 3' to 5' exonuclease activity. The beta chain is required for initiation of replication once it is clamped onto DNA, it slides freely (bidirectional and ATP- independent) along duplex DNA (By similarity)	L	Mediates the interaction of DNA replication inititator protein DnaA with DNA polymerase subunit beta sliding clamp (dnaN). Stimulates hydrolysis of ATP-DnaA to ADP-DnaA, rendering DnaA inactive for reinititation, a process called regulatory inhibition of DnaA or RIDA (By similarity)
ENOG4105NDF	ENOG4108RZ1	8	1	83333	K	NAD-dependent protein deacetylase which modulates the activities of several enzymes which are inactive in their acetylated form. May also have NAD-dependent lysine demalonylase and desuccinylase activity (By similarity)	K	DNA transformation protein
ENOG4108UNV	ENOG4105C9B	8	1	224308	C	SUF system FeS assembly protein, NifU family	E	Cysteine desulfurase
Q47506	Q47505	8	1	562	NA	NA	NA	NA
ENOG4105BZU	ENOG4105F8J	7	1	246197	T	Histidine kinase	T	Adenylate Guanylate cyclase
ENOG4105E0F	ENOG4105BZU	7	1	246197	T	Histidine kinase	T	Histidine kinase
ENOG4105BZU	ENOG410XNMH	7	1	246197	T	Histidine kinase	T	Histidine kinase
ENOG4105BZU	ENOG4106PVB	7	1	246197	T	Histidine kinase	T	Histidine kinase
ENOG4105CIT	ENOG41063M6	7	1	83333	D	This protein may be involved in anomalous filament growth. May be a component of the septum (By similarity)	D	Cell Division Protein
ENOG4105K7E	ENOG41063M6	7	1	83333	M	Essential cell division protein. May link together the upstream cell division proteins, which are predominantly cytoplasmic, with the downstream cell division proteins, which are predominantly periplasmic. May control correct divisome assembly (By similarity)	D	Cell Division Protein
ENOG4105M8F	ENOG4108SEK	7	1	192222	U	Biopolymer transport protein exbD tolR	N	ompa motb domain protein
ENOG4105KM4	COG5651	7	1	85962	I	Acetyl-CoA carboxylase, biotin carboxyl carrier protein	N	ppe family
COG5651	COG5651	7	1	85962	N	ppe family	N	ppe family
COG5651	ENOG41084DX	7	1	85962	N	ppe family	M	Pfam:DUF583
ENOG4105CJ9	ENOG4105CJ9	7	1	83333	O	Prevents misfolding and promotes the refolding and proper assembly of unfolded polypeptides generated under stress conditions (By similarity)	O	Prevents misfolding and promotes the refolding and proper assembly of unfolded polypeptides generated under stress conditions (By similarity)
COG1278	ENOG4105G6W	7	1	83333	K	Cold shock protein	J	One of the primary rRNA binding proteins, it binds directly to 16S rRNA where it nucleates assembly of the body of the 30S subunit (By similarity)
ENOG4108ZAF	ENOG4105M00	7	1	83333	H	Molybdopterin	H	molybdopterin converting factor, subunit 1
P0A112	P0A110	7	1	303	NA	NA	NA	NA
ENOG4105DUC	ENOG4105C24	7	1	83333	D	Plays a central role in chromosome condensation, segregation and cell cycle progression. Functions as a homodimer, which is essential for chromosome partition. Involved in negative DNA supercoiling in vivo, and by this means organize and compact chromosomes. May achieve or facilitate chromosome segregation by condensation DNA from both sides of a centrally located replisome during cell division (…	L	DNA gyrase negatively supercoils closed circular double- stranded DNA in an ATP-dependent manner and also catalyzes the interconversion of other topological isomers of double-stranded DNA rings, including catenanes and knotted rings (By similarity)
ENOG4108J2R	ENOG4108NEM	7	1	83333	C	molybdopterin oxidoreductase	S	leader-binding protein dmsD
ENOG4105D3A	ENOG4105D3A	7	1	83333	F	purine nucleoside phosphorylase DeoD-type	F	purine nucleoside phosphorylase DeoD-type
ENOG4105CVK	ENOG4105CVK	7	1	83333	E	Glutamate decarboxylase	E	Glutamate decarboxylase
ENOG4105E1Z	ENOG4105YRI	7	1	83333	M	Part of the outer membrane protein assembly complex, which is involved in assembly and insertion of beta-barrel proteins into the outer membrane	M	Part of the outer membrane protein assembly complex, which is involved in assembly and insertion of beta-barrel proteins into the outer membrane (By similarity)
ENOG4105CQV	ENOG4108YZY	7	1	83333	C	NDH-1 shuttles electrons from NADH, via FMN and iron- sulfur (Fe-S) centers, to quinones in the respiratory chain. The immediate electron acceptor for the enzyme in this species is believed to be ubiquinone. Couples the redox reaction to proton translocation (for every two electrons transferred, four hydrogen ions are translocated across the cytoplasmic membrane), and thus conserves the redox ene…	O	peptidylprolyl cis-trans isomerase
ENOG41074H6	ENOG4106CWS	7	1	266834	T	response regulator	S	NA
ENOG4107QIW	ENOG4105F46	7	1	83333	C	Catalytic subunit of the periplasmic nitrate reductase (NAP). Only expressed at high levels during aerobic growth. NapAB complex receives electrons from the membrane-anchored tetraheme protein NapC, thus allowing electron flow between membrane and periplasm. Essential function for nitrate assimilation and may have a role in anaerobic metabolism (By similarity)	O	Necessary for formate dehydrogenase activity (By similarity)
ENOG4105DJF	ENOG4108WPU	7	1	83333	L	DNA polymerase III, delta' subunit	L	DNA polymerase III subunit psi
ENOG410689D	ENOG410689D	7	1	1111708	C	This b-type cytochrome is tightly associated with the reaction center of photosystem II and possibly is part of the water-oxidation complex (By similarity)	C	This b-type cytochrome is tightly associated with the reaction center of photosystem II and possibly is part of the water-oxidation complex (By similarity)
ENOG41082MF	ENOG4105CQS	7	1	83333	O	Hydrogenase assembly chaperone hypC hupF	O	hydrogenase expression formation protein HypD
COG1278	ENOG4105EEE	7	1	83333	K	Cold shock protein	J	One of the primary rRNA binding proteins, it binds directly near the 3'-end of the 23S rRNA, where it nucleates assembly of the 50S subunit (By similarity)
ENOG4105C4R	ENOG4105DC6	7	1	83333	L	Atp-dependent dna helicase	L	This protein is involved in the repair of mismatches in DNA. It is required for dam-dependent methyl-directed DNA mismatch repair. May act as a molecular matchmaker , a protein that promotes the formation of a stable complex between two or more DNA-binding proteins in an ATP-dependent manner without itself being part of a final effector complex (By similarity)
COG1530	ENOG4105CV1	7	1	83333	J	ribonuclease	G	Transketolase (EC 2.2.1.1)
COG1530	ENOG4107SVH	7	1	83333	J	ribonuclease	P	Potassium channel protein
COG1530	ENOG4105EGS	7	1	83333	J	ribonuclease	M	Mechanosensitive ion channel
ENOG4105REI	ENOG4108M3B	6	1	1111708	S	Iron-sulfur cluster assembly accessory protein	C	PBS lyase HEAT-like repeat
ENOG4107B2H	ENOG4105MXK	6	1	1111708	P	carbonic anhydrase	C	Carbon dioxide concentrating mechanism protein
ENOG4105I03	ENOG4105W5T	6	1	243276	N	Flagellin	T	Binds to the C-terminal region of flagellin, which is implicated in polymerization, and participates in the assembly of the flagellum (By similarity)
ENOG4108JB6	ENOG4108V9G	6	1	210	U	type IV secretion system	S	NA
ENOG4105BZU	ENOG4105I03	6	1	243276	T	Histidine kinase	N	Flagellin
ENOG4105FA0	ENOG41064CK	6	1	190650	K	parb-like partition protein	S	Protein of unknown function (DUF2497)
ENOG4108KVX	ENOG4105CDB	6	1	224308	S	Participates in chromosomal partition during cell division. May act via the formation of a condensin-like complex containing Smc and ScpB that pull DNA away from mid-cell into both cell halves (By similarity)	D	Required for chromosome condensation and partitioning (By similarity)
ENOG4105CDU	COG1484	6	1	224308	L	Replicative dna helicase	L	IstB domain protein ATP-binding protein
ENOG41060IM	ENOG4108ZKK	6	1	83333	O	Heme exporter protein	O	Heme chaperone required for the biogenesis of c-type cytochromes. Transiently binds heme delivered by CcmC and transfers the heme to apo-cytochromes in a process facilitated by CcmF and CcmH (By similarity)
COG1278	ENOG4105CFD	6	1	83333	K	Cold shock protein	J	One of the primary rRNA binding proteins. Required for association of the 30S and 50S subunits to form the 70S ribosome, for tRNA binding and peptide bond formation. It has been suggested to have peptidyltransferase activity
ENOG4105DMB	ENOG4108ZFT	6	1	571	Q	glycerol dehydratase	Q	Dehydratase small subunit
ENOG4105K90	ENOG4105CFG	6	1	83333	O	Participates actively in the response to hyperosmotic and heat shock by preventing the aggregation of stress-denatured proteins, in association with DnaK and GrpE. It is the nucleotide exchange factor for DnaK and may function as a thermosensor. Unfolded proteins bind initially to DnaJ	O	Acts as a chaperone (By similarity)
ENOG4105DUC	COG3095	6	1	83333	D	Plays a central role in chromosome condensation, segregation and cell cycle progression. Functions as a homodimer, which is essential for chromosome partition. Involved in negative DNA supercoiling in vivo, and by this means organize and compact chromosomes. May achieve or facilitate chromosome segregation by condensation DNA from both sides of a centrally located replisome during cell division (…	D	Involved in chromosome condensation, segregation and cell cycle progression. May participate in facilitating chromosome segregation by condensation DNA from both sides of a centrally located replisome during cell division. Probably acts via its interaction with MukB and MukF (By similarity)
COG0431	COG0431	6	1	224308	S	Nadph-dependent fmn reductase	S	Nadph-dependent fmn reductase
ENOG410643X	ENOG4108NAE	6	1	83333	S	FIMH SUBUNIT MANNOSE-sensitive type 1 fimbrial adhesin	O	Fimbrial chaperone protein
P63786	P63786	6	1	196620	NA	NA	NA	NA
COG0642	ENOG4105V75	6	1	224308	T	Histidine kinase	K	Transcriptional regulator
ENOG4105E5V	ENOG4105C4P	6	1	83333	K	Participates in transcription elongation, termination and antitermination (By similarity)	K	Facilitates transcription termination by a mechanism that involves Rho binding to the nascent RNA, activation of Rho's RNA-dependent ATPase activity, and release of the mRNA from the DNA template (By similarity)
ENOG4105XJC	ENOG4105XJC	6	1	83333	T	Two component transcriptional regulator (Winged helix family	T	Two component transcriptional regulator (Winged helix family
ENOG41069PW	ENOG4105VQK	6	1	83333	T	sigma-e factor negative regulatory protein	T	sigma E regulatory protein, MucB RseB
Q0ZKR5	Q0ZKR5	6	1	562	NA	NA	NA	NA
ENOG4105WN5	ENOG4105TS5	6	1	100226	T	stage II sporulation protein	T	anti-sigma regulatory factor serine threonine protein kinase
ENOG4105PY7	ENOG4105PY7	6	1	630	KT	phage shock protein C	KT	phage shock protein C
A1C3M0	A1C3L9	6	1	1318	NA	NA	NA	NA
ENOG4105K70	ENOG4105CI4	6	1	83333	L	DNA-binding protein	L	it binds specifically double-stranded DNA at a 9 bp consensus (dnaA box) 5'-TTATC CA A CA A-3'. DnaA binds to ATP and to acidic phospholipids (By similarity)
Q7WY62	ENOG4105BZU	6	1	224308	NA	NA	T	Histidine kinase
ENOG4105KAE	ENOG4105DPV	6	1	562	O	Involved in the modulation of the specificity of the ClpAP-mediated ATP-dependent protein degradation (By similarity)	P	During stationary phase, binds the chromosome non- specifically, forming a highly ordered and stable dps-DNA co- crystal within which chromosomal DNA is condensed and protected from diverse damages. It protects DNA from oxidative damage by sequestering intracellular Fe(2 ) ion and storing it in the form of Fe(3 ) oxyhydroxide mineral, which can be released after reduction. One hydrogen peroxide o…
ENOG4107QMS	ENOG4105K7U	6	1	83333	D	site-determining protein	D	Cell division inhibitor that blocks the formation of polar Z ring septums. Rapidly oscillates between the poles of the cell to destabilize FtsZ filaments that have formed before they mature into polar Z rings. Prevents FtsZ polymerization (By similarity)
ENOG4107R6Y	ENOG4108Z82	6	1	562	U	Involved in the TonB-independent uptake of proteins (By similarity)	M	Cell envelope integrity inner membrane protein TolA
ENOG4107QRG	P06710-1	6	1	83333	L	dna polymerase iii	NA	NA
ENOG4105DJF	06710-2	6	1	83333	L	DNA polymerase III, delta' subunit	NA	NA
ENOG4107RZZ	ENOG4105CZ8	6	1	83333	L	dna polymerase iii epsilon subunit	L	DNA polymerase III is a complex, multichain enzyme responsible for most of the replicative synthesis in bacteria. This DNA polymerase also exhibits 3' to 5' exonuclease activity. The beta chain is required for initiation of replication once it is clamped onto DNA, it slides freely (bidirectional and ATP- independent) along duplex DNA (By similarity)
ENOG4105CHN	ENOG4105CHN	6	1	83333	O	ATP-dependent specificity component of the Clp protease. It directs the protease to specific substrates. Can perform chaperone functions in the absence of ClpP (By similarity)	O	ATP-dependent specificity component of the Clp protease. It directs the protease to specific substrates. Can perform chaperone functions in the absence of ClpP (By similarity)
ENOG4105CDK	COG1077	6	1	83333	D	Essential cell division protein that forms a contractile ring structure (Z ring) at the future cell division site. The regulation of the ring assembly controls the timing and the location of cell division. One of the functions of the FtsZ ring is to recruit other cell division proteins to the septum to produce a new cell wall between the dividing cells. Binds GTP and shows GTPase activity (By sim…	D	Rod shape-determining protein, MreB
ENOG4107YJ4	ENOG4105HTX	6	1	224308	M	chain length determinant protein	M	biosynthesis protein
ENOG41075H3	ENOG41067S4	6	1	224308	K	AraC family transcriptional regulator	U	Part of the twin-arginine translocation (Tat) system that transports large folded proteins containing a characteristic twin-arginine motif in their signal peptide across membranes. TatA could form the protein-conducting channel of the Tat system (By similarity)
ENOG4105C1J	COG1278	6	1	83333	L	atp-dependent rna helicase	K	Cold shock protein
ENOG4105C1J	ENOG4105FE9	6	1	83333	L	atp-dependent rna helicase	J	pseudouridine synthase
ENOG41072GX	ENOG4105CPM	6	1	83333	O	Peptidase M22 Glycoprotease	O	Required for the formation of a threonylcarbamoyl group on adenosine at position 37 (t(6)A37) in tRNAs that read codons beginning with adenine (By similarity)
ENOG4105KQZ	ENOG4105EKV	6	1	83333	P	Phosphonate C-P lyase system protein PhnG	P	Phosphonate metabolism protein
ENOG4105M9M	ENOG4105MQ3	6	1	99287	K	anti-sigma28 factor FlgM	N	flagellar protein FliS
ENOG4105CVK	ENOG4105CFG	6	1	83333	E	Glutamate decarboxylase	O	Acts as a chaperone (By similarity)
ENOG4105C1J	COG0091	6	1	83333	L	atp-dependent rna helicase	J	The globular domain of the protein is located near the polypeptide exit tunnel on the outside of the subunit, while an extended beta-hairpin is found that lines the wall of the exit tunnel in the center of the 70S ribosome (By similarity)
ENOG4105C1J	COG0088	6	1	83333	L	atp-dependent rna helicase	J	One of the primary rRNA binding proteins, this protein initially binds near the 5'-end of the 23S rRNA. It is important during the early stages of 50S assembly. It makes multiple contacts with different domains of the 23S rRNA in the assembled 50S subunit and ribosome (By similarity)
COG0236	ENOG4107YD3	6	1	83333	I	Carrier of the growing fatty acid chain in fatty acid biosynthesis (By similarity)	S	Thioesterase
COG0236	ENOG4105C0Q	6	1	83333	I	Carrier of the growing fatty acid chain in fatty acid biosynthesis (By similarity)	I	Catalyzes the condensation reaction of fatty acid synthesis by the addition to an acyl acceptor of two carbons from malonyl-ACP (By similarity)
ENOG4108IIJ	COG0202	6	1	83333	K	DNA-dependent RNA polymerase catalyzes the transcription of DNA into RNA using the four ribonucleoside triphosphates as substrates (By similarity)	K	DNA-dependent RNA polymerase catalyzes the transcription of DNA into RNA using the four ribonucleoside triphosphates as substrates (By similarity)
COG0202	ENOG4105DG1	6	1	83333	K	DNA-dependent RNA polymerase catalyzes the transcription of DNA into RNA using the four ribonucleoside triphosphates as substrates (By similarity)	K	Sigma factors are initiation factors that promote the attachment of RNA polymerase to specific initiation sites and are then released (By similarity)
COG1278	ENOG4105K70	6	1	83333	K	Cold shock protein	L	DNA-binding protein
ENOG4105C6N	ENOG4108VKA	6	1	83333	C	Formate acetyltransferase	S	Acts as a radical domain for damaged PFL and possibly other radical proteins (By similarity)
ENOG4105CQS	ENOG41083WG	6	1	83333	O	hydrogenase expression formation protein HypD	O	hydrogenase assembly chaperone
ENOG4107T18	ENOG4107T18	6	1	190650	M	integral membrane protein CcmA involved in cell shape determination	M	integral membrane protein CcmA involved in cell shape determination
P21244	B7UM99	6	1	574521	NA	NA	NA	NA
ENOG4105BZ4	ENOG41063M6	6	1	83333	M	penicillin-binding protein	D	Cell Division Protein
ENOG4105BZU	ENOG4105EHU	6	1	1140	T	Histidine kinase	T	Circadian clock protein KaiC
ENOG4108YZA	ENOG4105CAS	6	1	1140	E	Nitrogen regulatory protein pii	E	nag kinase
ENOG4105BZU	Q98AQ2	6	1	266835	T	Histidine kinase	NA	NA
ENOG4105BZN	ENOG4105BZN	5	1	83333	C	citrate synthase	C	citrate synthase
ENOG4105C65	ENOG4105C65	5	1	83333	E	Catalyzes the reversible interconversion of serine and glycine with tetrahydrofolate (THF) serving as the one-carbon carrier. This reaction serves as the major source of one-carbon groups required for the biosynthesis of purines, thymidylate, methionine, and other important biomolecules. Also exhibits THF- independent aldolase activity toward beta-hydroxyamino acids, producing glycine and aldehyd…	E	Catalyzes the reversible interconversion of serine and glycine with tetrahydrofolate (THF) serving as the one-carbon carrier. This reaction serves as the major source of one-carbon groups required for the biosynthesis of purines, thymidylate, methionine, and other important biomolecules. Also exhibits THF- independent aldolase activity toward beta-hydroxyamino acids, producing glycine and aldehyd…
ENOG4105K63	ENOG4105D3R	5	1	1111708	O	Thioredoxin	O	alkyl hydroperoxide reductase
ENOG4105K63	ENOG4105CKE	5	1	1111708	O	Thioredoxin	J	Binds the lower part of the 30S subunit head. Binds mRNA in the 70S ribosome, positioning it for translation (By similarity)
ENOG4105K63	ENOG4105CGV	5	1	1111708	O	Thioredoxin	J	This protein promotes the GTP-dependent binding of aminoacyl-tRNA to the A-site of ribosomes during protein biosynthesis (By similarity)
ENOG4105BZ5	ENOG4105CFG	5	1	83333	O	ATP binding to DnaK triggers the release of the substrate protein, thus completing the reaction cycle. Several rounds of ATP-dependent interactions between DnaJ, DnaK and GrpE are required for fully efficient folding. Also involved, together with DnaK and GrpE, in the DNA replication of plasmids through activation of initiation proteins (By similarity)	O	Acts as a chaperone (By similarity)
ENOG4105D8X	ENOG4108YZA	5	1	1111708	M	mechanosensitive ion channel	E	Nitrogen regulatory protein pii
ENOG4105BZU	ENOG4105H3U	5	1	246197	T	Histidine kinase	T	response regulator
ENOG4105GR3	ENOG4105BZU	5	1	246197	T	Histidine kinase	T	Histidine kinase
ENOG4105CJN	ENOG4105K7E	5	1	83333	M	penicillin-binding protein	M	Essential cell division protein. May link together the upstream cell division proteins, which are predominantly cytoplasmic, with the downstream cell division proteins, which are predominantly periplasmic. May control correct divisome assembly (By similarity)
ENOG41086EI	ENOG4105I03	5	1	243276	S	phosphoribosyltransferase	N	Flagellin
ENOG4105I03	ENOG41080H6	5	1	243276	N	Flagellin	N	flagellar protein FliS
ENOG4108QGH	ENOG4105BZU	5	1	669	G	periplasmic	T	Histidine kinase
ENOG4105C4M	ENOG4105CFY	5	1	83333	C	(Ubiquinol oxidase) subunit I	C	cytochrome d ubiquinol oxidase, subunit ii
ENOG41064CK	ENOG41064CK	5	1	190650	S	Protein of unknown function (DUF2497)	S	Protein of unknown function (DUF2497)
COG0347	ENOG4105CUX	5	1	83333	E	Nitrogen regulatory protein pii	T	Signal transduction histidine kinase
P17800	P17798	5	1	176299	NA	NA	NA	NA
O32727	O32728	5	1	1422	NA	NA	NA	NA
ENOG4105CIT	COG4477	5	1	224308	D	This protein may be involved in anomalous filament growth. May be a component of the septum (By similarity)	D	modulates the frequency and position of FtsZ ring formation. Inhibits FtsZ ring formation at polar sites. Interacts either with FtsZ or with one of its binding partners to promote depolymerization (By similarity)
ENOG4105EY5	ENOG4105YVZ	5	1	1111708	C	This is one of the two reaction center proteins of photosystem II	S	photosystem II
P13423	P15917	5	1	1392	NA	NA	NA	NA
ENOG4108Z33	ENOG410635M	5	1	83333	O	Thiol disulfide Interchange Protein	O	Required for disulfide bond formation in some periplasmic proteins. Acts by oxidizing the DsbA protein (By similarity)
ENOG4107YIM	ENOG4108Z10	5	1	83333	K	Involved in the transcription termination process (By similarity)	J	Involved in the binding of tRNA to the ribosomes (By similarity)
COG1278	COG0088	5	1	83333	K	Cold shock protein	J	One of the primary rRNA binding proteins, this protein initially binds near the 5'-end of the 23S rRNA. It is important during the early stages of 50S assembly. It makes multiple contacts with different domains of the 23S rRNA in the assembled 50S subunit and ribosome (By similarity)
Q7SID3	Q7SID2	5	1	1848	NA	NA	NA	NA
ENOG4107927	P01556	5	1	243277	S	Cholera enterotoxin, A subunit	NA	NA
ENOG4105CRU	ENOG41076YT	5	1	83333	C	nitrate reductase, alpha subunit	C	nitrate reductase, gamma subunit
COG1100,COG4886	COG1100,COG4886	5	1	194439	S|S	GTP-binding Protein|leucine Rich Repeat	S|S	GTP-binding Protein|leucine Rich Repeat
ENOG4105C8Q	ENOG4108V3W	5	1	83333	P	Methyl-accepting chemotaxis	NT	Chemotaxis protein, CheW
ENOG4105GAX	ENOG4105D10	5	1	192222	S	Motility accessory factor	E	5-enolpyruvylshikimate-3-phosphate phospholyase
ENOG4105GAX	ENOG4105CD3	5	1	192222	S	Motility accessory factor	F	dihydroorotase
ENOG4105GAX	ENOG4105K63	5	1	192222	S	Motility accessory factor	O	Thioredoxin
ENOG4105D5P	ENOG4105CMN	5	1	1752	I	Methylmalonyl-coA mutase	I	Methylmalonyl-coA mutase
ENOG4105F4C	ENOG4105F4C	5	1	83333	O	Redox regulated molecular chaperone. Protects both thermally unfolding and oxidatively damaged proteins from irreversible aggregation. Plays an important role in the bacterial defense system toward oxidative stress (By similarity)	O	Redox regulated molecular chaperone. Protects both thermally unfolding and oxidatively damaged proteins from irreversible aggregation. Plays an important role in the bacterial defense system toward oxidative stress (By similarity)
ENOG4105KF5	ENOG4108SAU	5	1	83333	S	hemolysin expression-modulating protein	K	DNA-binding protein H-ns
ENOG4108NEM	C5A1D5	5	1	83333	S	leader-binding protein dmsD	NA	NA
ENOG4107GFK	ENOG4107GFK	5	1	83333	C	fumarate	C	fumarate
ENOG4105CZ5	ENOG4105CZ5	5	1	83333	F	Catalyzes the conversion of uracil and 5-phospho-alpha- D-ribose 1-diphosphate (PRPP) to UMP and diphosphate (By similarity)	F	Catalyzes the conversion of uracil and 5-phospho-alpha- D-ribose 1-diphosphate (PRPP) to UMP and diphosphate (By similarity)
ENOG4108JEI	ENOG4105C47	5	1	83333	P	Part of the ABC transporter complex MetNIQ involved in methionine import. Responsible for energy coupling to the transport system (By similarity)	C	NADH ubiquinone oxidoreductase 20 kda subunit
ENOG4105CFD	COG0202	5	1	83333	J	One of the primary rRNA binding proteins. Required for association of the 30S and 50S subunits to form the 70S ribosome, for tRNA binding and peptide bond formation. It has been suggested to have peptidyltransferase activity	K	DNA-dependent RNA polymerase catalyzes the transcription of DNA into RNA using the four ribonucleoside triphosphates as substrates (By similarity)
ENOG4105DJ0	ENOG4105C1J	5	1	83333	J	Poly(A) Polymerase	L	atp-dependent rna helicase
ENOG4106JWS	ENOG41062CT	5	1	83334	U	NA	S	secretion
P9WN95	P9WP57	5	1	83332	NA	NA	NA	NA
ENOG4108ZD2	ENOG4105C4N	5	1	83333	D	Component of the SOS system and an inhibitor of cell division. Accumulation of SulA causes rapid cessation of cell division and the appearance of long, non-septate filaments. In the presence of GTP, binds a polymerization-competent form of FtsZ in a 1 1 ratio, thus inhibiting FtsZ polymerization and therefore preventing it from participating in the assembly of the Z ring. This mechanism prevents …	O	this subunit has chaperone activity. The binding of ATP and its subsequent hydrolysis by HslU are essential for unfolding of protein substrates subsequently hydrolyzed by HslV. HslU recognizes the N-terminal part of its protein substrates and unfolds these before they are guided to HslV for hydrolysis (By similarity)
ENOG4105CBS	ENOG41069TY	5	1	382	T	Chea signal transduction histidine kinase	T	Inherit from COG: stage II sporulation protein
ENOG4105KZ6	ENOG4105KZ6	5	1	83333	P	phosphonate C-P lyase system protein PhnH	P	phosphonate C-P lyase system protein PhnH
Q9X4D0	Q9X4C9	5	1	1422	NA	NA	NA	NA
P61152	COG1404	5	1	100226	NA	NA	O	peptidase (S8 and S53, subtilisin, kexin, sedolisin
P9WJA9	ENOG4105C7I	5	1	83332	NA	NA	E	Dehydrogenase
ENOG4105C08	ENOG4105EEX	5	1	83333	T	Histidine kinase	T	Two component transcriptional regulator (Winged helix family
ENOG4105ETE	ENOG4105CTF	5	1	224308	K	Transcriptional regulator (LacI family	K	DNA-dependent RNA polymerase catalyzes the transcription of DNA into RNA using the four ribonucleoside triphosphates as substrates (By similarity)
ENOG4105F55	ENOG4105CI4	5	1	83333	G	Catalyzes the isomerization of sedoheptulose 7-phosphate in D-glycero-D-manno-heptose 7-phosphate (By similarity)	L	it binds specifically double-stranded DNA at a 9 bp consensus (dnaA box) 5'-TTATC CA A CA A-3'. DnaA binds to ATP and to acidic phospholipids (By similarity)
ENOG4105C0B	ENOG4105MYG	5	1	83333	L	DNA polymerase III (alpha subunit)	L	DNA polymerase iii, chi subunit
ENOG4107QRG	ENOG4105MYG	5	1	83333	L	dna polymerase iii	L	DNA polymerase iii, chi subunit
P06710-1	ENOG4105DJF	5	1	83333	NA	NA	L	DNA polymerase III, delta' subunit
ENOG4108Z4V	ENOG4105C3K	5	1	83333	S	iron-sulfur cluster assembly	O	feS assembly ATPase SufC
ENOG4105DIW	ENOG4108Z4V	5	1	83333	O	FeS assembly protein SUFB	S	iron-sulfur cluster assembly
ENOG4105P9C	ENOG4105C3K	5	1	83333	S	Participates in cysteine desulfuration mediated by SufS. Cysteine desulfuration mobilizes sulfur from L-cysteine to yield L-alanine and constitutes an essential step in sulfur metabolism for biosynthesis of a variety of sulfur-containing biomolecules. Functions as a sulfur acceptor for SufS, by mediating the direct transfer of the sulfur atom from the S-sulfanylcysteine of SufS, an intermediate p…	O	feS assembly ATPase SufC
ENOG4105KT7	A0A0F6B941	5	1	588858	S	mgtC SapB transporter	NA	NA
ENOG4105C3J	ENOG41082K8	5	1	83333	E	Cysteine desulfurase	P	Part of a sulfur-relay system required for 2-thiolation of 5-methylaminomethyl-2-thiouridine (mnm(5)s(2)U) at tRNA wobble positions. Interacts with IscS and stimulates its activity. Then, accepts a sulfur from IscS and transfers it in turn to TusD (By similarity)
ENOG4105G0J	ENOG4105D1C	5	1	224308	T	serine threonine protein kinase	T	Catalyzes the ATP- as well as the pyrophosphate- dependent phosphorylation of a specific serine residue in HPr, a phosphocarrier protein of the phosphoenolpyruvate-dependent sugar phosphotransferase system (PTS). HprK P also catalyzes the pyrophosphate-producing, inorganic phosphate-dependent dephosphorylation (phosphorolysis) of seryl-phosphorylated HPr (P- Ser-HPr). The two antagonistic activit…
ENOG4105HTX	ENOG4108QV3	5	1	224308	M	biosynthesis protein	D	biosynthesis protein
ENOG4105CDU	ENOG4108URS	5	1	83333	L	Replicative dna helicase	L	primosomal replication protein n''
ENOG4108IAA	ENOG4105PTV	5	1	83333	H	Catalyzes the condensation of pantoate with beta-alanine in an ATP-dependent reaction via a pantoyl-adenylate intermediate (By similarity)	S	Nudix Hydrolase
ENOG4105KNM	ENOG4105J80	5	1	562	C	Produces ATP from ADP in the presence of a proton gradient across the membrane (By similarity)	C	Produces ATP from ADP in the presence of a proton gradient across the membrane. The gamma chain is believed to be important in regulating ATPase activity and the flow of protons through the CF(0) complex (By similarity)
ENOG4105GTN	ENOG4105NXH	5	1	83333	K	ParB Domain Protein Nuclease	K	GreA GreB family elongation factor
ENOG4105C8Q	ENOG4108KPW	5	1	83333	P	Methyl-accepting chemotaxis	G	sugar kinase
ENOG4105C0H	ENOG4105UYK	5	1	83333	O	protease	M	outer membrane protein a
ENOG4105CN1	ENOG4105CN1	5	1	224308	M	protease	M	protease
ENOG4105C6N	ENOG4105CP7	5	1	83333	C	Formate acetyltransferase	G	Triose-phosphate isomerase
P77609	ENOG4105CTB	5	1	83333	NA	NA	H	Polyprenyl synthetase
ENOG4107XTC	ENOG4107XTC	5	1	83333	C	May be involved in the formation or repair of Fe-S clusters present in iron-sulfur proteins	C	May be involved in the formation or repair of Fe-S clusters present in iron-sulfur proteins
ENOG4105C7P	ENOG4105C7S	5	1	83333	C	2-oxoglutarate dehydrogenase, E1	C	Dehydrogenase
COG1530	ENOG4105CFD	5	1	83333	J	ribonuclease	J	One of the primary rRNA binding proteins. Required for association of the 30S and 50S subunits to form the 70S ribosome, for tRNA binding and peptide bond formation. It has been suggested to have peptidyltransferase activity
COG1530	ENOG4105C64	5	1	83333	J	ribonuclease	J	Binds directly to 23S rRNA. The L1 stalk is quite mobile in the ribosome, and is involved in E site tRNA release (By similarity)
ENOG4105C1J	ENOG4108UHY	5	1	83333	L	atp-dependent rna helicase	J	One of the primary rRNA binding proteins, it binds directly to 16S rRNA where it nucleates assembly of the head domain of the 30S subunit. Is located at the subunit interface close to the decoding center, probably blocks exit of the E-site tRNA (By similarity)
ENOG4105C1J	ENOG4105C64	5	1	83333	L	atp-dependent rna helicase	J	Binds directly to 23S rRNA. The L1 stalk is quite mobile in the ribosome, and is involved in E site tRNA release (By similarity)
COG1758	ENOG4108IIJ	5	1	83333	K	Promotes RNA polymerase assembly. Latches the N- and C- terminal regions of the beta' subunit thereby facilitating its interaction with the beta and alpha subunits (By similarity)	K	DNA-dependent RNA polymerase catalyzes the transcription of DNA into RNA using the four ribonucleoside triphosphates as substrates (By similarity)
ENOG4108IIJ	ENOG4105CHV	5	1	83333	K	DNA-dependent RNA polymerase catalyzes the transcription of DNA into RNA using the four ribonucleoside triphosphates as substrates (By similarity)	K	Transcription elongation factor NusA
COG0202	ENOG4105E5V	5	1	83333	K	DNA-dependent RNA polymerase catalyzes the transcription of DNA into RNA using the four ribonucleoside triphosphates as substrates (By similarity)	K	Participates in transcription elongation, termination and antitermination (By similarity)
ENOG4105VEQ	ENOG4108UHY	5	1	83333	K	Cold shock protein	J	One of the primary rRNA binding proteins, it binds directly to 16S rRNA where it nucleates assembly of the head domain of the 30S subunit. Is located at the subunit interface close to the decoding center, probably blocks exit of the E-site tRNA (By similarity)
ENOG4105VEQ	ENOG4105G6W	5	1	83333	K	Cold shock protein	J	One of the primary rRNA binding proteins, it binds directly to 16S rRNA where it nucleates assembly of the body of the 30S subunit (By similarity)
ENOG41083WG	ENOG4105CQV	5	1	83333	O	hydrogenase assembly chaperone	C	NDH-1 shuttles electrons from NADH, via FMN and iron- sulfur (Fe-S) centers, to quinones in the respiratory chain. The immediate electron acceptor for the enzyme in this species is believed to be ubiquinone. Couples the redox reaction to proton translocation (for every two electrons transferred, four hydrogen ions are translocated across the cytoplasmic membrane), and thus conserves the redox ene…
P03027	ENOG4108YZA	5	1	573	NA	NA	E	Nitrogen regulatory protein pii
P09883	ENOG4107R6Y	5	1	562	NA	NA	U	Involved in the TonB-independent uptake of proteins (By similarity)
ENOG4105VEQ	ENOG4105C64	5	1	83333	K	Cold shock protein	J	Binds directly to 23S rRNA. The L1 stalk is quite mobile in the ribosome, and is involved in E site tRNA release (By similarity)
ENOG4105CID	COG1925	5	1	83333	K	antiterminator	G	phosphocarrier protein (HPr)
ENOG4108UHY	ENOG4107XYV	5	1	243274	J	One of the primary rRNA binding proteins, it binds directly to 16S rRNA where it nucleates assembly of the head domain of the 30S subunit. Is located at the subunit interface close to the decoding center, probably blocks exit of the E-site tRNA (By similarity)	O	Involved in protein export. Acts as a chaperone by maintaining the newly synthesized protein in an open conformation. Functions as a peptidyl-prolyl cis-trans isomerase (By similarity)
ENOG4105CQV	ENOG4105KWU	5	1	197221	C	NDH-1 shuttles electrons from NADH, via FMN and iron- sulfur (Fe-S) centers, to quinones in the respiratory chain. The immediate electron acceptor for the enzyme in this species is believed to be ubiquinone. Couples the redox reaction to proton translocation (for every two electrons transferred, four hydrogen ions are translocated across the cytoplasmic membrane), and thus conserves the redox ene…	C	NDH-1 shuttles electrons from NADH, via FMN and iron- sulfur (Fe-S) centers, to quinones in the respiratory chain
COG1530	ENOG4105CW0	5	1	83333	J	ribonuclease	M	outer membrane usher protein
P21890	P0A3E0	5	1	1168	NA	NA	NA	NA
P21890	P0A3C8	5	1	1168	NA	NA	NA	NA
ENOG4105ES3	ENOG4105CYU	5	1	1111708	C	NDH-1 shuttles electrons from NADH, via FMN and iron- sulfur (Fe-S) centers, to quinones in the respiratory chain. The immediate electron acceptor for the enzyme in this species is believed to be ubiquinone. Couples the redox reaction to proton translocation (for every two electrons transferred, four hydrogen ions are translocated across the cytoplasmic membrane), and thus conserves the redox ene…	C	NDH-1 shuttles electrons from NADH, via FMN and iron- sulfur (Fe-S) centers, to quinones in the respiratory chain
ENOG4105K63	ENOG4105C2Z	4	1	1111708	O	Thioredoxin	O	ATP-dependent CLP protease ATP-binding subunit
ENOG4105K63	ENOG4105EEK	4	1	1111708	O	Thioredoxin	S	Polypeptide
ENOG4105CJ9	ENOG4107FKK	4	1	562	O	Prevents misfolding and promotes the refolding and proper assembly of unfolded polypeptides generated under stress conditions (By similarity)	G	extracellular solute-binding protein family 1
ENOG4108NAE	ENOG4108SQA	4	1	83333	O	Fimbrial chaperone protein	S	Fimbrial
ENOG4105BZU	ENOG4106EEU	4	1	246197	T	Histidine kinase	D	Response regulator receiver domain
ENOG4105BZU	ENOG4105CMP	4	1	246197	T	Histidine kinase	T	catalyzes the demethylation of specific methylglutamate residues introduced into the chemoreceptors (methyl-accepting chemotaxis proteins) by CheR (By similarity)
ENOG4105BZU	ENOG4108M36	4	1	246197	T	Histidine kinase	T	Histidine kinase
ENOG4105HKJ	ENOG4105BZU	4	1	246197	T	Histidine kinase	T	Histidine kinase
ENOG4108INQ	ENOG4108T22	4	1	246197	T	Response regulator receiver domain	T	Histidine kinase
ENOG4108INQ	ENOG4105BZU	4	1	246197	T	Response regulator receiver domain	T	Histidine kinase
ENOG41063Y6	ENOG4105CJN	4	1	83333	D	Essential cell division protein. May link together the upstream cell division proteins, which are predominantly cytoplasmic, with the downstream cell division proteins, which are predominantly periplasmic (By similarity)	M	penicillin-binding protein
ENOG4105C0H	ENOG41069PW	4	1	83333	O	protease	T	sigma-e factor negative regulatory protein
ENOG4105CI6	ENOG4105CI6	4	1	83333	U	Part of the Sec protein translocase complex. Interacts with the SecYEG preprotein conducting channel. Has a central role in coupling the hydrolysis of ATP to the transfer of proteins into and across the cell membrane, serving	U	Part of the Sec protein translocase complex. Interacts with the SecYEG preprotein conducting channel. Has a central role in coupling the hydrolysis of ATP to the transfer of proteins into and across the cell membrane, serving
ENOG4108SUJ	ENOG4108SEK	4	1	192222	M	Ompa motb domain protein	N	ompa motb domain protein
ENOG41062VM	ENOG4105RQ9	4	1	192222	S	Updated (2006) note Coding sequences have been merged to reflect the complete amino acid sequence for this gene regardless of phase. Previous annotation gave	S	TPR repeat-containing protein
ENOG4105VIE	ENOG4108SEK	4	1	192222	U	preprotein translocase, subunit YajC	N	ompa motb domain protein
ENOG4105JZY	ENOG4108SEK	4	1	192222	S	Membrane	N	ompa motb domain protein
P07165	P18591	4	1	176299	NA	NA	NA	NA
P07165	P18594	4	1	176299	NA	NA	NA	NA
P07165	P18592	4	1	176299	NA	NA	NA	NA
ENOG4105GHU	COG3095	4	1	83333	D	Involved in chromosome condensation, segregation and cell cycle progression. May participate in facilitating chromosome segregation by condensation DNA from both sides of a centrally located replisome during cell division. Not required for mini-F plasmid partitioning. Probably acts via its interaction with MukB and MukE. Overexpression results in anucleate cells. It has a calcium binding activity…	D	Involved in chromosome condensation, segregation and cell cycle progression. May participate in facilitating chromosome segregation by condensation DNA from both sides of a centrally located replisome during cell division. Probably acts via its interaction with MukB and MukF (By similarity)
ENOG4108JIR	ENOG4105SUS	4	1	85962	NU	Flagellum-specific ATP synthase	N	Flagellar assembly protein
ENOG4105CI4	ENOG4109060	4	1	85962	L	it binds specifically double-stranded DNA at a 9 bp consensus (dnaA box) 5'-TTATC CA A CA A-3'. DnaA binds to ATP and to acidic phospholipids (By similarity)	S	DNA replication regulator
O34461	ENOG4105GQ4	4	1	85962	NA	NA	F	purine nucleoside phosphorylase
ENOG4105DG1	ENOG4108VHB	4	1	85962	K	Sigma factors are initiation factors that promote the attachment of RNA polymerase to specific initiation sites and are then released (By similarity)	L	transposase
ENOG4108YH3	ENOG4108XNJ	4	1	85962	O	Required for maturation of urease via the functional incorporation of the urease nickel metallocenter (By similarity)	O	Required for maturation of urease via the functional incorporation of the urease nickel metallocenter (By similarity)
ENOG4105C59	ENOG4105IW1	4	1	85962	P	p-type ATPase	P	AmiS UreI transporter
ENOG4108UJE	ENOG4108ZC9	4	1	192222	E	IGPS catalyzes the conversion of PRFAR and glutamine to IGP, AICAR and glutamate. The HisH subunit provides the glutamine amidotransferase activity that produces the ammonia necessary to HisF for the synthesis of IGP and AICAR (By similarity)	N	flagellar basal-body rod protein flgc
ENOG41082CU	ENOG4105M8F	4	1	192222	N	Flagellar basal body-associated protein FliL	U	Biopolymer transport protein exbD tolR
ENOG4105CJ9	COG0804	4	1	85963	O	Prevents misfolding and promotes the refolding and proper assembly of unfolded polypeptides generated under stress conditions (By similarity)	E	Urea amidohydrolase subunit alpha
ENOG4105CJ9	ENOG4108YZ9	4	1	85963	O	Prevents misfolding and promotes the refolding and proper assembly of unfolded polypeptides generated under stress conditions (By similarity)	E	Urea amidohydrolase subunit gamma
ENOG4105C1P	ENOG4105C1P	4	1	83333	V	efflux transporter, rnd family, mfp subunit	V	efflux transporter, rnd family, mfp subunit
ENOG4105D75	ENOG4105D75	4	1	83333	M	Capsular exopolysaccharide family	M	Capsular exopolysaccharide family
ENOG4105CJ9	ENOG4108U51	4	1	83333	O	Prevents misfolding and promotes the refolding and proper assembly of unfolded polypeptides generated under stress conditions (By similarity)	T	Universal stress protein
ENOG4105CDK	ENOG4107NPY	4	1	83333	D	Essential cell division protein that forms a contractile ring structure (Z ring) at the future cell division site. The regulation of the ring assembly controls the timing and the location of cell division. One of the functions of the FtsZ ring is to recruit other cell division proteins to the septum to produce a new cell wall between the dividing cells. Binds GTP and shows GTPase activity (By sim…	D	receptor for the septal ring structure, may anchor it to the inner-membrane (By similarity)
ENOG4105CBS	ENOG41061I3	4	1	246197	T	Chea signal transduction histidine kinase	S	CheW
P17798	P17798	4	1	176299	NA	NA	NA	NA
ENOG4105ZQI	O84944	4	1	99287	S	secreted protein	NA	NA
O07580	ENOG4105J37	4	1	224308	NA	NA	S	NA
COG4477	ENOG4105CDK	4	1	224308	D	modulates the frequency and position of FtsZ ring formation. Inhibits FtsZ ring formation at polar sites. Interacts either with FtsZ or with one of its binding partners to promote depolymerization (By similarity)	D	Essential cell division protein that forms a contractile ring structure (Z ring) at the future cell division site. The regulation of the ring assembly controls the timing and the location of cell division. One of the functions of the FtsZ ring is to recruit other cell division proteins to the septum to produce a new cell wall between the dividing cells. Binds GTP and shows GTPase activity (By sim…
COG3027	ENOG4105CDK	4	1	224308	S	Activator of cell division through the inhibition of FtsZ GTPase activity, therefore promoting FtsZ assembly into bundles of protofilaments necessary for the formation of the division Z ring. It is recruited early at mid-cell but it is not essential for cell division (By similarity)	D	Essential cell division protein that forms a contractile ring structure (Z ring) at the future cell division site. The regulation of the ring assembly controls the timing and the location of cell division. One of the functions of the FtsZ ring is to recruit other cell division proteins to the septum to produce a new cell wall between the dividing cells. Binds GTP and shows GTPase activity (By sim…
ENOG4105VR5	ENOG4105VR5	4	1	224308	S	Cell division protein that is part of the divisome complex and is recruited early to the Z-ring. Probably stimulates Z-ring formation, perhaps through the cross-linking of FtsZ protofilaments. Its function overlaps with FtsA (By similarity)	S	Cell division protein that is part of the divisome complex and is recruited early to the Z-ring. Probably stimulates Z-ring formation, perhaps through the cross-linking of FtsZ protofilaments. Its function overlaps with FtsA (By similarity)
ENOG4105BZU	ENOG4105YE1	4	1	243277	T	Histidine kinase	S	PilZ domain
ENOG4105EY5	ENOG4105D6H	4	1	1111708	C	This is one of the two reaction center proteins of photosystem II	C	One of the two reaction center proteins of photosystem II (PSII), D2 is needed for assembly of a stable PSII complex (By similarity)
ENOG4107R4Q	ENOG4107R4Q	4	1	83333	S	Functions as an ATPase. May play a role in metal insertion (metal-chelatase) or as a chaperone (By similarity)	S	Functions as an ATPase. May play a role in metal insertion (metal-chelatase) or as a chaperone (By similarity)
ENOG4106PXS	ENOG4106PXS	4	1	83333	D	Toxin, which has some hemolytic activity towards mammalian cells. Acts by forming a pore-like structure upon contact with mammalian cells	D	Toxin, which has some hemolytic activity towards mammalian cells. Acts by forming a pore-like structure upon contact with mammalian cells
ENOG4105CPC	ENOG4105CJ9	4	1	83333	C	Aldo Keto reductase	O	Prevents misfolding and promotes the refolding and proper assembly of unfolded polypeptides generated under stress conditions (By similarity)
ENOG4108UTY	ENOG4105N1I	4	1	83333	C	succinate dehydrogenase, cytochrome b556 subunit	C	succinate dehydrogenase, hydrophobic membrane anchor protein
ENOG4108UTY	ENOG4105C00	4	1	83333	C	succinate dehydrogenase, cytochrome b556 subunit	C	Succinate dehydrogenase (Flavoprotein subunit)
ENOG4108UTY	ENOG4105E33	4	1	83333	C	succinate dehydrogenase, cytochrome b556 subunit	C	succinate dehydrogenase
ENOG4105CPP	ENOG4108JYK	4	1	300852	C	Dehydrogenase, E1 component	C	Dehydrogenase
O32726	O32727	4	1	1422	NA	NA	NA	NA
ENOG4105YXP	ENOG4105DTS	4	1	83333	K	it directly binds FlhC, thus inhibiting the binding of the FlhC FlhD complex to class 2 promoters, resulting in decreased expression of class 2 flagellar operons. As a chaperone, effects FliD transition to the membrane by preventing its premature polymerization, and by directing it to the export apparatus (By similarity)	N	flagellar hook-associated
ENOG4105E5P	ENOG4105E5P	4	1	169963	S	Sulfhydryl-activated toxin that causes cytolysis by forming pores in cholesterol containing host membranes. After binding to target membranes, the protein undergoes a major conformation change, leading to its insertion in the host membrane and formation of an oligomeric pore complex. Cholesterol may be required for binding to host membranes, membrane insertion and pore formation. Can be reversibl…	S	Sulfhydryl-activated toxin that causes cytolysis by forming pores in cholesterol containing host membranes. After binding to target membranes, the protein undergoes a major conformation change, leading to its insertion in the host membrane and formation of an oligomeric pore complex. Cholesterol may be required for binding to host membranes, membrane insertion and pore formation. Can be reversibl…
ENOG4107EG0	ENOG4106SNF	4	1	83333	M	Part of the outer membrane protein assembly complex, which is involved in assembly and insertion of beta-barrel proteins into the outer membrane (By similarity)	M	Part of the outer membrane protein assembly complex, which is involved in assembly and insertion of beta-barrel proteins into the outer membrane
ENOG4106M3D	ENOG4106M3D	4	1	243277	S	hemolysin	S	hemolysin
ENOG41067SE	ENOG4105C0H	4	1	224308	K	Tetr family transcriptional regulator	O	protease
ENOG4105RHA	COG0841	4	1	224308	CP	ABC transporter, permease	P	acriflavin resistance protein
COG0841	O34755	4	1	224308	P	acriflavin resistance protein	NA	NA
ENOG41060IM	ENOG4105X3C	4	1	83333	O	Heme exporter protein	U	heme exporter protein
Q3LAJ2	Q3LAJ2	4	1	54571	NA	NA	NA	NA
ENOG4108VYJ	ENOG4108KCC	4	1	83333	T	response regulator receiver protein	T	Plays an important role in bacterial chemotaxis signal transduction pathway by accelerating the dephosphorylation of phosphorylated CheY (CheY-P) (By similarity)
C4ZYN1	ENOG4108NEM	4	1	83333	NA	NA	S	leader-binding protein dmsD
ENOG4105DUC	COG0236	4	1	83333	D	Plays a central role in chromosome condensation, segregation and cell cycle progression. Functions as a homodimer, which is essential for chromosome partition. Involved in negative DNA supercoiling in vivo, and by this means organize and compact chromosomes. May achieve or facilitate chromosome segregation by condensation DNA from both sides of a centrally located replisome during cell division (…	I	Carrier of the growing fatty acid chain in fatty acid biosynthesis (By similarity)
ENOG4105VJP	ENOG4105VJP	4	1	83333	D	Prevents the cell division inhibition by proteins MinC and MinD at internal division sites while permitting inhibition at polar sites. This ensures cell division at the proper site by restricting the formation of a division septum at the midpoint of the long axis of the cell (By similarity)	D	Prevents the cell division inhibition by proteins MinC and MinD at internal division sites while permitting inhibition at polar sites. This ensures cell division at the proper site by restricting the formation of a division septum at the midpoint of the long axis of the cell (By similarity)
ENOG4107QMS	ENOG4105VJP	4	1	83333	D	site-determining protein	D	Prevents the cell division inhibition by proteins MinC and MinD at internal division sites while permitting inhibition at polar sites. This ensures cell division at the proper site by restricting the formation of a division septum at the midpoint of the long axis of the cell (By similarity)
ENOG4105KW8	ENOG4105C4P	4	1	83333	T	RNA chaperone that binds small regulatory RNA (sRNAs) and mRNAs to facilitate mRNA translational regulation in response to envelope stress, environmental stress and changes in metabolite concentrations. Also binds with high specificity to tRNAs (By similarity)	K	Facilitates transcription termination by a mechanism that involves Rho binding to the nascent RNA, activation of Rho's RNA-dependent ATPase activity, and release of the mRNA from the DNA template (By similarity)
ENOG4108JUA	ENOG4108JUA	4	1	354	K	Transcriptional regulator	K	Transcriptional regulator
ENOG4105CGF	ENOG4105CGF	4	1	83333	E	Aromatic amino acid aminotransferase	E	Aromatic amino acid aminotransferase
ENOG4105CA9	ENOG4105CA9	4	1	83333	G	Pyruvate kinase	G	Pyruvate kinase
P0AAW9	ENOG4105BZS	4	1	83333	NA	NA	V	acriflavin resistance protein
ENOG4105C47	ENOG4105KST	4	1	83333	C	NADH ubiquinone oxidoreductase 20 kda subunit	K	dependent repressor
ENOG4105CQV	ENOG4107RSS	4	1	83333	C	NDH-1 shuttles electrons from NADH, via FMN and iron- sulfur (Fe-S) centers, to quinones in the respiratory chain. The immediate electron acceptor for the enzyme in this species is believed to be ubiquinone. Couples the redox reaction to proton translocation (for every two electrons transferred, four hydrogen ions are translocated across the cytoplasmic membrane), and thus conserves the redox ene…	KO	Hydrogenase accessory protein HypB
ENOG4105D6C	ENOG4105D6C	4	1	83333	V	Part of the ABC transporter complex MacAB involved in macrolide export. Transmembrane domains (TMD) form a pore in the inner membrane and the ATP-binding domain (NBD) is responsible for energy generation (By similarity)	V	Part of the ABC transporter complex MacAB involved in macrolide export. Transmembrane domains (TMD) form a pore in the inner membrane and the ATP-binding domain (NBD) is responsible for energy generation (By similarity)
ENOG4105CJN	ENOG4108WXX	4	1	1111708	M	penicillin-binding protein	M	cell division protein FtsQ
ENOG4108WXX	ENOG4106USA	4	1	1111708	M	cell division protein FtsQ	S	DnaJ domain protein
ENOG4106USA	ENOG4105CJN	4	1	1111708	S	DnaJ domain protein	M	penicillin-binding protein
ENOG4105EHV	ENOG4105N6Y	4	1	1111708	O	domain protein	O	Thioredoxin
P9WNK3	O53692	4	1	83332	NA	NA	NA	NA
Q8GR92	Q8GR92	4	1	2118	NA	NA	NA	NA
ENOG4107TXG	ENOG4107RX4	4	1	203122	Q	domain protein	Q	outer membrane adhesin-like protein
Q09063	P18319	4	1	548	NA	NA	NA	NA
P18318	Q09063	4	1	548	NA	NA	NA	NA
ENOG4105DJ0	ENOG4105KW8	4	1	83333	J	Poly(A) Polymerase	T	RNA chaperone that binds small regulatory RNA (sRNAs) and mRNAs to facilitate mRNA translational regulation in response to envelope stress, environmental stress and changes in metabolite concentrations. Also binds with high specificity to tRNAs (By similarity)
ENOG4105DJ0	COG1530	4	1	83333	J	Poly(A) Polymerase	J	ribonuclease
COG4839	COG2919	4	1	224308	D	Essential cell division protein (By similarity)	D	Essential cell division protein. May link together the upstream cell division proteins, which are predominantly cytoplasmic, with the downstream cell division proteins, which are predominantly periplasmic (By similarity)
ENOG4105FRN	P49785	4	1	224308	M	stage II sporulation protein	NA	NA
B2BDZ7	Q93Q04	4	1	2104	NA	NA	NA	NA
ENOG4107RHT	ENOG4107RHT	4	1	83333	T	methyl-accepting chemotaxis sensory transducer with Pas Pac sensor	T	methyl-accepting chemotaxis sensory transducer with Pas Pac sensor
ENOG4108P1K	ENOG4108P1K	4	1	83333	M	Required for the translocation of lipopolysaccharide (LPS) from the inner membrane to the outer membrane (By similarity)	M	Required for the translocation of lipopolysaccharide (LPS) from the inner membrane to the outer membrane (By similarity)
ENOG4105CDK	ENOG4108T7E	4	1	83333	D	Essential cell division protein that forms a contractile ring structure (Z ring) at the future cell division site. The regulation of the ring assembly controls the timing and the location of cell division. One of the functions of the FtsZ ring is to recruit other cell division proteins to the septum to produce a new cell wall between the dividing cells. Binds GTP and shows GTPase activity (By sim…	D	Contributes to the efficiency of the cell division process by stabilizing the polymeric form of the cell division protein FtsZ. Acts by promoting interactions between FtsZ protofilaments and suppressing the GTPase activity of FtsZ (By similarity)
P9WIP9	P9WIP9	4	1	83332	NA	NA	NA	NA
Q939N5	Q9AET7	4	1	1302	NA	NA	NA	NA
Q939N5	ENOG41089G2	4	1	1302	NA	NA	S	accessory Sec system protein Asp2
Q6GHG0	Q6GHZ6	4	1	282458	NA	NA	NA	NA
ENOG4105E4Y	ENOG4105E4Y	4	1	224308	S	Endoribonuclease that initiates mRNA decay (By similarity)	S	Endoribonuclease that initiates mRNA decay (By similarity)
ENOG4105YYT	ENOG4105YYT	4	1	630	S	phage shock protein B	S	phage shock protein B
ENOG4105N4M	ENOG4107YUN	4	1	83333	S	Non-essential, abundant cell division factor that is required for proper Z-ring formation. It is recruited early to the divisome by direct interaction with FtsZ, stimulating Z-ring assembly and thereby promoting cell division earlier in the cell cycle. Its recruitment to the Z-ring requires functional FtsA or ZipA (By similarity)	S	Activator of cell division through the inhibition of FtsZ GTPase activity, therefore promoting FtsZ assembly into bundles of protofilaments necessary for the formation of the division Z ring. It is recruited early at mid-cell but it is not essential for cell division (By similarity)
COG3599	O32049	4	1	224308	D	Divisome component that associates with the complex late in its assembly, after the Z-ring is formed, and is dependent on DivIC and PBP2B for its recruitment to the divisome. Together with EzrA, is a key component of the system that regulates PBP1 localization during cell cycle progression. Its main role could be the removal of PBP1 from the cell pole after pole maturation is completed. Also cont…	NA	NA
ENOG4105P6A	ENOG4105MG1	4	1	190486	NU	(type IV) pilus	T	Diguanylate cyclase phosphodiesterase
Q9AE53	Q9AE52	4	1	1265	NA	NA	NA	NA
C4ALD0	P55713	4	1	394	NA	NA	NA	NA
P58758	P17795	4	1	176299	NA	NA	NA	NA
COG3504	ENOG4108XQC	4	1	210	U	transfer protein, trbG	U	type IV secretion system protein VirB10
ENOG4106MMJ	ENOG41062CT	4	1	83334	S	Translocated intimin receptor Tir	S	secretion
ENOG4105CGG	ENOG4105CI6	4	1	83333	U	The central subunit of the protein translocation channel SecYEG. Consists of two halves formed by TMs 1-5 and 6-10. These two domains form a lateral gate at the front which open onto the bilayer between TMs 2 and 7, and are clamped together by SecE at the back. The channel is closed by both a pore ring composed of hydrophobic SecY resides and a short helix (helix 2A) on the extracellular side of …	U	Part of the Sec protein translocase complex. Interacts with the SecYEG preprotein conducting channel. Has a central role in coupling the hydrolysis of ATP to the transfer of proteins into and across the cell membrane, serving
A8VZX9	A8VZX9	4	1	359	NA	NA	NA	NA
P9WJA9	P9WIS5	4	1	83332	NA	NA	NA	NA
P9WJA9	P9WI73	4	1	83332	NA	NA	NA	NA
Q9REZ7	Q9REZ7	4	1	518	NA	NA	NA	NA
ENOG4108EM1	ENOG4108NEM	4	1	83333	C	reductase	S	leader-binding protein dmsD
ENOG4105E3S	ENOG4108WGS	4	1	83333	C	small subunit	O	hydrogenase 2-specific chaperone
COG2247	COG2247	4	1	272563	M	Cell wall binding repeat 2-containing protein	M	Cell wall binding repeat 2-containing protein
ENOG4105BZ4	ENOG4105DFF	4	1	224308	M	penicillin-binding protein	D	Rod shape-determining protein mreb
ENOG41069E1	ENOG4105VQK	4	1	208964	T	anti sigma-E protein RseA	T	sigma E regulatory protein, MucB RseB
ENOG4105DC6	ENOG4105DC6	4	1	83333	L	This protein is involved in the repair of mismatches in DNA. It is required for dam-dependent methyl-directed DNA mismatch repair. May act as a molecular matchmaker , a protein that promotes the formation of a stable complex between two or more DNA-binding proteins in an ATP-dependent manner without itself being part of a final effector complex (By similarity)	L	This protein is involved in the repair of mismatches in DNA. It is required for dam-dependent methyl-directed DNA mismatch repair. May act as a molecular matchmaker , a protein that promotes the formation of a stable complex between two or more DNA-binding proteins in an ATP-dependent manner without itself being part of a final effector complex (By similarity)
ENOG4106EEU	ENOG4108QAF	4	1	246197	D	Response regulator receiver domain	S	Methyl-accepting chemotaxis sensory transducer
ENOG4105C08	ENOG4107RM2	4	1	83333	T	Histidine kinase	G	PTS IIA-like nitrogen-regulatory protein PtsN
ENOG4105X1Q	ENOG4105X1Q	4	1	272942	H	TOBE domain protein	H	TOBE domain protein
ENOG4108WXX	ENOG4105BZ4	4	1	1111708	M	cell division protein FtsQ	M	penicillin-binding protein
ENOG4107ZUG	ENOG4105CDK	4	1	243274	D	cell division protein ftsA	D	Essential cell division protein that forms a contractile ring structure (Z ring) at the future cell division site. The regulation of the ring assembly controls the timing and the location of cell division. One of the functions of the FtsZ ring is to recruit other cell division proteins to the septum to produce a new cell wall between the dividing cells. Binds GTP and shows GTPase activity (By sim…
ENOG4105C0B	ENOG4105DJF	4	1	83333	L	DNA polymerase III (alpha subunit)	L	DNA polymerase III, delta' subunit
ENOG4105C0B	ENOG4108WPU	4	1	83333	L	DNA polymerase III (alpha subunit)	L	DNA polymerase III subunit psi
ENOG4107QRG	ENOG4108WPU	4	1	83333	L	dna polymerase iii	L	DNA polymerase III subunit psi
Q47730	Q47730	4	1	1351	NA	NA	NA	NA
ENOG4105BZU	ENOG4108XDN	4	1	83333	T	Histidine kinase	K	Transcriptional regulator
ENOG4107BU2	ENOG4107BU2	4	1	220668	I	esterase	I	esterase
ENOG4108Z4V	ENOG4105JRK	4	1	83333	S	iron-sulfur cluster assembly	O	feS assembly protein SufD
ENOG4108VDV	ENOG4108PM0	4	1	83333	L	Binds single-stranded DNA at the primosome assembly site (PAS) (By similarity)	L	it is also involved in inducing stable DNA replication during SOS response. It forms, in concert with DnaB protein and other prepriming proteins DnaC, N, N', N'' a prepriming protein complex on the specific site of the template DNA recognized by protein N' (By similarity)
Q9KN41	Q9KN41	4	1	243277	NA	NA	NA	NA
ENOG41067S4	ENOG41067S4	4	1	224308	U	Part of the twin-arginine translocation (Tat) system that transports large folded proteins containing a characteristic twin-arginine motif in their signal peptide across membranes. TatA could form the protein-conducting channel of the Tat system (By similarity)	U	Part of the twin-arginine translocation (Tat) system that transports large folded proteins containing a characteristic twin-arginine motif in their signal peptide across membranes. TatA could form the protein-conducting channel of the Tat system (By similarity)
ENOG41067S4	COG1826	4	1	224308	U	Part of the twin-arginine translocation (Tat) system that transports large folded proteins containing a characteristic twin-arginine motif in their signal peptide across membranes. TatA could form the protein-conducting channel of the Tat system (By similarity)	U	Part of the twin-arginine translocation (Tat) system that transports large folded proteins containing a characteristic twin-arginine motif in their signal peptide across membranes. Together with TatC, TatB is part of a receptor directly interacting with Tat signal peptides. TatB may form an oligomeric binding site that transiently accommodates folded Tat precursor proteins before their translocat…
ENOG41067S4	COG0841	4	1	224308	U	Part of the twin-arginine translocation (Tat) system that transports large folded proteins containing a characteristic twin-arginine motif in their signal peptide across membranes. TatA could form the protein-conducting channel of the Tat system (By similarity)	P	acriflavin resistance protein
COG3190	ENOG41067S4	4	1	224308	N	flagellar biosynthesis protein, FliO	U	Part of the twin-arginine translocation (Tat) system that transports large folded proteins containing a characteristic twin-arginine motif in their signal peptide across membranes. TatA could form the protein-conducting channel of the Tat system (By similarity)
ENOG4105D21	ENOG41067S4	4	1	224308	F	Phosphoribosylformylglycinamidine synthase I	U	Part of the twin-arginine translocation (Tat) system that transports large folded proteins containing a characteristic twin-arginine motif in their signal peptide across membranes. TatA could form the protein-conducting channel of the Tat system (By similarity)
O34509	ENOG41067S4	4	1	224308	NA	NA	U	Part of the twin-arginine translocation (Tat) system that transports large folded proteins containing a characteristic twin-arginine motif in their signal peptide across membranes. TatA could form the protein-conducting channel of the Tat system (By similarity)
ENOG410ZVP2	ENOG41067S4	4	1	224308	G	Sugar (and other) transporter	U	Part of the twin-arginine translocation (Tat) system that transports large folded proteins containing a characteristic twin-arginine motif in their signal peptide across membranes. TatA could form the protein-conducting channel of the Tat system (By similarity)
ENOG4105C0W	ENOG41067S4	4	1	224308	Q	non-ribosomal peptide synthetase	U	Part of the twin-arginine translocation (Tat) system that transports large folded proteins containing a characteristic twin-arginine motif in their signal peptide across membranes. TatA could form the protein-conducting channel of the Tat system (By similarity)
ENOG41067S4	ENOG4112BBE	4	1	224308	U	Part of the twin-arginine translocation (Tat) system that transports large folded proteins containing a characteristic twin-arginine motif in their signal peptide across membranes. TatA could form the protein-conducting channel of the Tat system (By similarity)	S	NA
ENOG4105CDB	ENOG41067S4	4	1	224308	D	Required for chromosome condensation and partitioning (By similarity)	U	Part of the twin-arginine translocation (Tat) system that transports large folded proteins containing a characteristic twin-arginine motif in their signal peptide across membranes. TatA could form the protein-conducting channel of the Tat system (By similarity)
ENOG41067S4	ENOG4106F5Q	4	1	224308	U	Part of the twin-arginine translocation (Tat) system that transports large folded proteins containing a characteristic twin-arginine motif in their signal peptide across membranes. TatA could form the protein-conducting channel of the Tat system (By similarity)	S	Membrane
COG5444	ENOG41067S4	4	1	224308	S	transposase	U	Part of the twin-arginine translocation (Tat) system that transports large folded proteins containing a characteristic twin-arginine motif in their signal peptide across membranes. TatA could form the protein-conducting channel of the Tat system (By similarity)
ENOG4105DCX	ENOG4105RHA	4	1	224308	U	Part of the twin-arginine translocation (Tat) system that transports large folded proteins containing a characteristic twin-arginine motif in their signal peptide across membranes. Together with TatB, TatC is part of a receptor directly interacting with Tat signal peptides (By similarity)	CP	ABC transporter, permease
ENOG410ZVP2	ENOG4105DCX	4	1	224308	G	Sugar (and other) transporter	U	Part of the twin-arginine translocation (Tat) system that transports large folded proteins containing a characteristic twin-arginine motif in their signal peptide across membranes. Together with TatB, TatC is part of a receptor directly interacting with Tat signal peptides (By similarity)
ENOG4105DCX	COG3190	4	1	224308	U	Part of the twin-arginine translocation (Tat) system that transports large folded proteins containing a characteristic twin-arginine motif in their signal peptide across membranes. Together with TatB, TatC is part of a receptor directly interacting with Tat signal peptides (By similarity)	N	flagellar biosynthesis protein, FliO
ENOG4105DCX	ENOG4105D21	4	1	224308	U	Part of the twin-arginine translocation (Tat) system that transports large folded proteins containing a characteristic twin-arginine motif in their signal peptide across membranes. Together with TatB, TatC is part of a receptor directly interacting with Tat signal peptides (By similarity)	F	Phosphoribosylformylglycinamidine synthase I
ENOG4105DCX	ENOG4107QSE	4	1	224308	U	Part of the twin-arginine translocation (Tat) system that transports large folded proteins containing a characteristic twin-arginine motif in their signal peptide across membranes. Together with TatB, TatC is part of a receptor directly interacting with Tat signal peptides (By similarity)	E	Dipeptidase
O34755	ENOG4105DCX	4	1	224308	NA	NA	U	Part of the twin-arginine translocation (Tat) system that transports large folded proteins containing a characteristic twin-arginine motif in their signal peptide across membranes. Together with TatB, TatC is part of a receptor directly interacting with Tat signal peptides (By similarity)
ENOG4105DCX	O34509	4	1	224308	U	Part of the twin-arginine translocation (Tat) system that transports large folded proteins containing a characteristic twin-arginine motif in their signal peptide across membranes. Together with TatB, TatC is part of a receptor directly interacting with Tat signal peptides (By similarity)	NA	NA
ENOG4105DCX	COG0841	4	1	224308	U	Part of the twin-arginine translocation (Tat) system that transports large folded proteins containing a characteristic twin-arginine motif in their signal peptide across membranes. Together with TatB, TatC is part of a receptor directly interacting with Tat signal peptides (By similarity)	P	acriflavin resistance protein
ENOG4105CNI	ENOG4105DCX	4	1	224308	D	cell division protein FtsW	U	Part of the twin-arginine translocation (Tat) system that transports large folded proteins containing a characteristic twin-arginine motif in their signal peptide across membranes. Together with TatB, TatC is part of a receptor directly interacting with Tat signal peptides (By similarity)
ENOG4105CDB	ENOG4105DCX	4	1	224308	D	Required for chromosome condensation and partitioning (By similarity)	U	Part of the twin-arginine translocation (Tat) system that transports large folded proteins containing a characteristic twin-arginine motif in their signal peptide across membranes. Together with TatB, TatC is part of a receptor directly interacting with Tat signal peptides (By similarity)
ENOG4105DCX	ENOG4107QNK	4	1	224308	U	Part of the twin-arginine translocation (Tat) system that transports large folded proteins containing a characteristic twin-arginine motif in their signal peptide across membranes. Together with TatB, TatC is part of a receptor directly interacting with Tat signal peptides (By similarity)	G	)-transporter
ENOG4105DCX	ENOG4112BBE	4	1	224308	U	Part of the twin-arginine translocation (Tat) system that transports large folded proteins containing a characteristic twin-arginine motif in their signal peptide across membranes. Together with TatB, TatC is part of a receptor directly interacting with Tat signal peptides (By similarity)	S	NA
ENOG4105DCX	P45870	4	1	224308	U	Part of the twin-arginine translocation (Tat) system that transports large folded proteins containing a characteristic twin-arginine motif in their signal peptide across membranes. Together with TatB, TatC is part of a receptor directly interacting with Tat signal peptides (By similarity)	NA	NA
P42970	ENOG4105DCX	4	1	224308	NA	NA	U	Part of the twin-arginine translocation (Tat) system that transports large folded proteins containing a characteristic twin-arginine motif in their signal peptide across membranes. Together with TatB, TatC is part of a receptor directly interacting with Tat signal peptides (By similarity)
ENOG4105DCX	P39798	4	1	224308	U	Part of the twin-arginine translocation (Tat) system that transports large folded proteins containing a characteristic twin-arginine motif in their signal peptide across membranes. Together with TatB, TatC is part of a receptor directly interacting with Tat signal peptides (By similarity)	NA	NA
COG5444	ENOG4105DCX	4	1	224308	S	transposase	U	Part of the twin-arginine translocation (Tat) system that transports large folded proteins containing a characteristic twin-arginine motif in their signal peptide across membranes. Together with TatB, TatC is part of a receptor directly interacting with Tat signal peptides (By similarity)
ENOG4106F5Q	ENOG4105DCX	4	1	224308	S	Membrane	U	Part of the twin-arginine translocation (Tat) system that transports large folded proteins containing a characteristic twin-arginine motif in their signal peptide across membranes. Together with TatB, TatC is part of a receptor directly interacting with Tat signal peptides (By similarity)
ENOG4105DCX	ENOG4107WD8	4	1	224308	U	Part of the twin-arginine translocation (Tat) system that transports large folded proteins containing a characteristic twin-arginine motif in their signal peptide across membranes. Together with TatB, TatC is part of a receptor directly interacting with Tat signal peptides (By similarity)	V	ABC transporter, permease
ENOG4105DM4	ENOG4105DCX	4	1	224308	G	PTS System	U	Part of the twin-arginine translocation (Tat) system that transports large folded proteins containing a characteristic twin-arginine motif in their signal peptide across membranes. Together with TatB, TatC is part of a receptor directly interacting with Tat signal peptides (By similarity)
COG1826	ENOG41075H3	4	1	224308	U	Part of the twin-arginine translocation (Tat) system that transports large folded proteins containing a characteristic twin-arginine motif in their signal peptide across membranes. Together with TatC, TatB is part of a receptor directly interacting with Tat signal peptides. TatB may form an oligomeric binding site that transiently accommodates folded Tat precursor proteins before their translocat…	K	AraC family transcriptional regulator
ENOG4105CI4	ENOG4105CFD	4	1	83333	L	it binds specifically double-stranded DNA at a 9 bp consensus (dnaA box) 5'-TTATC CA A CA A-3'. DnaA binds to ATP and to acidic phospholipids (By similarity)	J	One of the primary rRNA binding proteins. Required for association of the 30S and 50S subunits to form the 70S ribosome, for tRNA binding and peptide bond formation. It has been suggested to have peptidyltransferase activity
ENOG4105C25	ENOG4108VDV	4	1	83333	L	Primosomal protein n'	L	Binds single-stranded DNA at the primosome assembly site (PAS) (By similarity)
ENOG4105CDU	ENOG4108PM0	4	1	83333	L	Replicative dna helicase	L	it is also involved in inducing stable DNA replication during SOS response. It forms, in concert with DnaB protein and other prepriming proteins DnaC, N, N', N'' a prepriming protein complex on the specific site of the template DNA recognized by protein N' (By similarity)
ENOG4108YYV	ENOG4108UKS	4	1	170187	H	Key enzyme in folate metabolism. Catalyzes an essential reaction for de novo glycine and purine synthesis, and for DNA precursor synthesis (By similarity)	S	UPF0398 protein
ENOG4105KEM	ENOG4105VAS	4	1	170187	S	Functions as a ribosomal silencing factor. Interacts with ribosomal protein L14 (rplN), blocking formation of intersubunit bridge B8. Prevents association of the 30S and 50S ribosomal subunits and the formation of functional ribosomes, thus repressing translation (By similarity)	S	Could be involved in insertion of integral membrane proteins into the membrane (By similarity)
ENOG4105C2J	ENOG4105C2J	4	1	83333	P	ABC transporter	P	ABC transporter
ENOG4105ETE	ENOG4105WT8	4	1	83333	K	Transcriptional regulator (LacI family	S	Protein of unknown function (DUF1480)
ENOG4105WT8	ENOG41067QG	4	1	83333	S	Protein of unknown function (DUF1480)	L	Bidirectionally degrades single-stranded DNA into large acid-insoluble oligonucleotides, which are then degraded further into small acid-soluble oligonucleotides (By similarity)
ENOG4105CRU	ENOG4108IUE	4	1	83333	C	nitrate reductase, alpha subunit	C	nitrate reductase beta subunit
ENOG4105CHW	ENOG4107RE1	4	1	83333	S	UPF0052 protein	F	Inosine-guanosine kinase
ENOG4108WPH	ENOG4108VCV	4	1	83333	J	sigma 54 modulation protein ribosomal protein S30EA	J	Responsible for the release of ribosomes from messenger RNA at the termination of protein biosynthesis. May increase the efficiency of translation by recycling ribosomes from one round of translation to another (By similarity)
P00350	P00350	4	1	83333	NA	NA	NA	NA
ENOG4107YJ4	ENOG4107QMS	4	1	224308	M	chain length determinant protein	D	site-determining protein
ENOG4105D4E	ENOG4107SDU	4	1	85962	T	response regulator receiver modulated chew protein	NT	Methyl-accepting chemotaxis
ENOG4105XBI	ENOG4105CYU	4	1	85962	S	NA	C	NDH-1 shuttles electrons from NADH, via FMN and iron- sulfur (Fe-S) centers, to quinones in the respiratory chain
ENOG4105CVR	ENOG41082EK	4	1	210	V	type I restriction-modification system	V	Restriction modification system DNA (Specificity
ENOG4105UNZ	O34461	4	1	85962	S	Pfam:DUF88	NA	NA
ENOG4108ZDX	COG0238	4	1	83333	J	Binds together with S18 to 16S ribosomal RNA (By similarity)	J	Binds as a heterodimer with protein S6 to the central domain of the 16S rRNA, where it helps stabilize the platform of the 30S subunit (By similarity)
ENOG4108N16	ENOG4108N16	4	1	83333	K	Negative regulator of allantoin and glyoxylate utilization operons. Binds to the gcl promoter and to the allS- allA intergenic region	K	Negative regulator of allantoin and glyoxylate utilization operons. Binds to the gcl promoter and to the allS- allA intergenic region
ENOG4105WJ3	ENOG4105ETE	4	1	83333	K	XRE family Transcriptional regulator	K	Transcriptional regulator (LacI family
ENOG4105D9S	ENOG4106YYS	4	1	83333	Q	phenylacetate-CoA oxygenase PaaI subunit	T	transcriptional regulatory protein
ENOG4108US3	ENOG4105CUX	4	1	83333	S	tail fiber assembly	T	Signal transduction histidine kinase
ENOG4105NXH	COG1522	4	1	83333	K	GreA GreB family elongation factor	K	transcriptional regulator AsnC family
ENOG4105C4P	ENOG4106032	4	1	83333	K	Facilitates transcription termination by a mechanism that involves Rho binding to the nascent RNA, activation of Rho's RNA-dependent ATPase activity, and release of the mRNA from the DNA template (By similarity)	E	Glutathionylspermidine synthase
ENOG4105CZF	ENOG4105E7A	4	1	83333	H	Catalyzes the conversion of dethiobiotin (DTB) to biotin by the insertion of a sulfur atom into dethiobiotin via a radical- based mechanism (By similarity)	S	Glutamine amidotransferase
ENOG4105CDM	ENOG4108KWP	4	1	83333	H	Glutamate-1-semialdehyde aminotransferase	K	DNA-binding transcriptional regulator GlcC
ENOG4105DJV	ENOG4108KPW	4	1	83333	G	ribulose-phosphate 3-epimerase	G	sugar kinase
ENOG4108N3D	ENOG4105CD5	4	1	83333	S	putative enzyme	C	CoA-binding domain protein
ENOG4108YYV	P77609	4	1	83333	H	Key enzyme in folate metabolism. Catalyzes an essential reaction for de novo glycine and purine synthesis, and for DNA precursor synthesis (By similarity)	NA	NA
ENOG4105M6F	ENOG4105E33	4	1	83333	L	mutator MutT protein	C	succinate dehydrogenase
ENOG4108TGY	ENOG4105ECC	4	1	83333	O	Glutathione S-transferase	E	imidazole-glycerol-phosphate dehydratase
ENOG4105DFU	ENOG4105DFU	4	1	83333	M	Cell wall formation (By similarity)	M	Cell wall formation (By similarity)
ENOG4107MKT	ENOG4105DM4	4	1	83333	O	Stringent starvation protein a	G	PTS System
ENOG4105R71	ENOG4105F1A	4	1	83333	S	cytoplasmic protein	O	Pyruvate formate-lyase
ENOG4105FE9	ENOG4108UHY	4	1	83333	J	pseudouridine synthase	J	One of the primary rRNA binding proteins, it binds directly to 16S rRNA where it nucleates assembly of the head domain of the 30S subunit. Is located at the subunit interface close to the decoding center, probably blocks exit of the E-site tRNA (By similarity)
ENOG4107QMP	ENOG4107RZZ	4	1	83333	L	dna polymerase iii subunits gamma and tau	L	dna polymerase iii epsilon subunit
ENOG4107RE5	ENOG4105C1H	4	1	83333	D	NAD-binding protein involved in the addition of a carboxymethylaminomethyl (cmnm) group at the wobble position (U34) of certain tRNAs, forming tRNA-cmnm(5)s(2)U34 (By similarity)	S	Exhibits a very high intrinsic GTPase hydrolysis rate. Involved in the addition of a carboxymethylaminomethyl (cmnm) group at the wobble position (U34) of certain tRNAs, forming tRNA- cmnm(5)s(2)U34 (By similarity)
ENOG4105CFG	ENOG4105DVC	4	1	83333	O	Acts as a chaperone (By similarity)	O	DnaJ domain protein
ENOG4108ZIT	ENOG4108Z4V	4	1	83333	C	Ferredoxin, 2FE-2S	S	iron-sulfur cluster assembly
ENOG4105C55	ENOG4105C1J	4	1	83333	J	Specifically methylates position 2 of adenine 2503 in 23S rRNA and position 2 of adenine 37 in tRNAs	L	atp-dependent rna helicase
ENOG4105CFN	ENOG4105CFN	4	1	83333	E	oxalyl-CoA decarboxylase	E	oxalyl-CoA decarboxylase
ENOG4105C7K	ENOG4105C7K	4	1	83333	E	acetolactate synthase	E	acetolactate synthase
ENOG4108R5K	ENOG4105CNA	4	1	83333	O	PPIases accelerate the folding of proteins (By similarity)	M	YD repeat protein
ENOG4105GKE	ENOG4107R0R	4	1	83333	C	subunit e	C	NADH dehydrogenase subunit g
ENOG4105D42	ENOG4105CP7	4	1	83333	E	Cleaves the N-terminal amino acid of tripeptides (By similarity)	G	Triose-phosphate isomerase
ENOG4105QVC	ENOG4107EER	4	1	83333	C	MOSC domain-containing protein	P	Component of the sulfite reductase complex that catalyzes the 6-electron reduction of sulfite to sulfide. This is one of several activities required for the biosynthesis of L- cysteine from sulfate. The flavoprotein component catalyzes the electron flow from NADPH - FAD - FMN to the hemoprotein component (By similarity)
ENOG4105KQZ	ENOG4105KZ6	4	1	83333	P	Phosphonate C-P lyase system protein PhnG	P	phosphonate C-P lyase system protein PhnH
ENOG4105C1J	ENOG4105G6W	4	1	83333	L	atp-dependent rna helicase	J	One of the primary rRNA binding proteins, it binds directly to 16S rRNA where it nucleates assembly of the body of the 30S subunit (By similarity)
ENOG4105C1J	COG0092	4	1	83333	L	atp-dependent rna helicase	J	Binds the lower part of the 30S subunit head. Binds mRNA in the 70S ribosome, positioning it for translation (By similarity)
ENOG4107SCJ	ENOG4105CVR	4	1	83333	V	type I restriction enzyme EcoKI subunit R	V	type I restriction-modification system
ENOG4107QSN	ENOG4105DFP	4	1	83333	C	dihydrolipoamide acetyltransferase	L	Integrase
ENOG4105C1J	ENOG4105BZ5	4	1	83333	L	atp-dependent rna helicase	O	ATP binding to DnaK triggers the release of the substrate protein, thus completing the reaction cycle. Several rounds of ATP-dependent interactions between DnaJ, DnaK and GrpE are required for fully efficient folding. Also involved, together with DnaK and GrpE, in the DNA replication of plasmids through activation of initiation proteins (By similarity)
ENOG4105CGV	ENOG4105CI6	4	1	83333	J	This protein promotes the GTP-dependent binding of aminoacyl-tRNA to the A-site of ribosomes during protein biosynthesis (By similarity)	U	Part of the Sec protein translocase complex. Interacts with the SecYEG preprotein conducting channel. Has a central role in coupling the hydrolysis of ATP to the transfer of proteins into and across the cell membrane, serving
ENOG4105C1J	ENOG4105EEE	4	1	83333	L	atp-dependent rna helicase	J	One of the primary rRNA binding proteins, it binds directly near the 3'-end of the 23S rRNA, where it nucleates assembly of the 50S subunit (By similarity)
ENOG41067SF	ENOG4105C7D	4	1	83333	S	Inhibits all the catalytic activities of DNA gyrase by preventing its interaction with DNA. Acts by binding directly to the C-terminal domain of GyrB, which probably disrupts DNA binding by the gyrase (By similarity)	L	DNA gyrase negatively supercoils closed circular double- stranded DNA in an ATP-dependent manner and also catalyzes the interconversion of other topological isomers of double-stranded DNA rings, including catenanes and knotted rings (By similarity)
ENOG4108ZIG	ENOG4105E5V	4	1	83333	S	UPF0231 protein	K	Participates in transcription elongation, termination and antitermination (By similarity)
COG1758	ENOG4105DG1	4	1	83333	K	Promotes RNA polymerase assembly. Latches the N- and C- terminal regions of the beta' subunit thereby facilitating its interaction with the beta and alpha subunits (By similarity)	K	Sigma factors are initiation factors that promote the attachment of RNA polymerase to specific initiation sites and are then released (By similarity)
COG1758	ENOG4105D27	4	1	83333	K	Promotes RNA polymerase assembly. Latches the N- and C- terminal regions of the beta' subunit thereby facilitating its interaction with the beta and alpha subunits (By similarity)	K	DNA-dependent RNA polymerase catalyzes the transcription of DNA into RNA using the four ribonucleoside triphosphates as substrates (By similarity)
ENOG4105D27	ENOG4105E5V	4	1	83333	K	DNA-dependent RNA polymerase catalyzes the transcription of DNA into RNA using the four ribonucleoside triphosphates as substrates (By similarity)	K	Participates in transcription elongation, termination and antitermination (By similarity)
ENOG4105D27	ENOG4105BZK	4	1	83333	K	DNA-dependent RNA polymerase catalyzes the transcription of DNA into RNA using the four ribonucleoside triphosphates as substrates (By similarity)	L	Transcription regulator that activates transcription by stimulating RNA polymerase (RNAP) recycling in case of stress conditions such as supercoiled DNA or high salt concentrations. Probably acts by releasing the RNAP, when it is trapped or immobilized on tightly supercoiled DNA. Does not activate transcription on linear DNA. Probably not involved in DNA repair (By similarity)
ENOG4108IIJ	ENOG4105E5V	4	1	83333	K	DNA-dependent RNA polymerase catalyzes the transcription of DNA into RNA using the four ribonucleoside triphosphates as substrates (By similarity)	K	Participates in transcription elongation, termination and antitermination (By similarity)
COG0202	ENOG4105CHV	4	1	83333	K	DNA-dependent RNA polymerase catalyzes the transcription of DNA into RNA using the four ribonucleoside triphosphates as substrates (By similarity)	K	Transcription elongation factor NusA
COG0202	ENOG4105BZK	4	1	83333	K	DNA-dependent RNA polymerase catalyzes the transcription of DNA into RNA using the four ribonucleoside triphosphates as substrates (By similarity)	L	Transcription regulator that activates transcription by stimulating RNA polymerase (RNAP) recycling in case of stress conditions such as supercoiled DNA or high salt concentrations. Probably acts by releasing the RNAP, when it is trapped or immobilized on tightly supercoiled DNA. Does not activate transcription on linear DNA. Probably not involved in DNA repair (By similarity)
ENOG4105DTW	ENOG4108IIJ	4	1	83333	K	Sigma factors are initiation factors that promote the attachment of RNA polymerase to specific initiation sites and are then released (By similarity)	K	DNA-dependent RNA polymerase catalyzes the transcription of DNA into RNA using the four ribonucleoside triphosphates as substrates (By similarity)
ENOG4105VEQ	COG0098	4	1	83333	K	Cold shock protein	J	Located at the back of the 30S subunit body where it stabilizes the conformation of the head with respect to the body (By similarity)
ENOG4105VEQ	ENOG4105CE9	4	1	83333	K	Cold shock protein	J	30S ribosomal protein S2
ENOG4105VEQ	ENOG4105EEE	4	1	83333	K	Cold shock protein	J	One of the primary rRNA binding proteins, it binds directly near the 3'-end of the 23S rRNA, where it nucleates assembly of the 50S subunit (By similarity)
COG1278	COG0098	4	1	83333	K	Cold shock protein	J	Located at the back of the 30S subunit body where it stabilizes the conformation of the head with respect to the body (By similarity)
COG1278	ENOG4105KW8	4	1	83333	K	Cold shock protein	T	RNA chaperone that binds small regulatory RNA (sRNAs) and mRNAs to facilitate mRNA translational regulation in response to envelope stress, environmental stress and changes in metabolite concentrations. Also binds with high specificity to tRNAs (By similarity)
COG1278	COG0092	4	1	83333	K	Cold shock protein	J	Binds the lower part of the 30S subunit head. Binds mRNA in the 70S ribosome, positioning it for translation (By similarity)
COG0098	ENOG4105G6W	4	1	83333	J	Located at the back of the 30S subunit body where it stabilizes the conformation of the head with respect to the body (By similarity)	J	One of the primary rRNA binding proteins, it binds directly to 16S rRNA where it nucleates assembly of the body of the 30S subunit (By similarity)
ENOG4105CFG	ENOG4105D2N	4	1	83333	O	Acts as a chaperone (By similarity)	G	Aldolase
ENOG4105K70	ENOG4105C2M	4	1	83333	L	DNA-binding protein	L	dna polymerase I
ENOG4105K70	ENOG4108IUN	4	1	83333	L	DNA-binding protein	G	Phosphorylase is an important allosteric enzyme in carbohydrate metabolism. Enzymes from different sources differ in their regulatory mechanisms and in their natural substrates. However, all known phosphorylases share catalytic and structural properties (By similarity)
ENOG4105MYG	ENOG4107RZZ	4	1	83333	L	DNA polymerase iii, chi subunit	L	dna polymerase iii epsilon subunit
ENOG4105BZU	ENOG4105CJ9	4	1	83333	T	Histidine kinase	O	Prevents misfolding and promotes the refolding and proper assembly of unfolded polypeptides generated under stress conditions (By similarity)
ENOG4105CJ9	ENOG4105CFP	4	1	83333	O	Prevents misfolding and promotes the refolding and proper assembly of unfolded polypeptides generated under stress conditions (By similarity)	O	Peptidase U32
ENOG4105CHV	ENOG4105D27	4	1	83333	K	Transcription elongation factor NusA	K	DNA-dependent RNA polymerase catalyzes the transcription of DNA into RNA using the four ribonucleoside triphosphates as substrates (By similarity)
ENOG4108YZY	ENOG4107RSS	4	1	83333	O	peptidylprolyl cis-trans isomerase	KO	Hydrogenase accessory protein HypB
P75080	P78014	4	1	272634	NA	NA	NA	NA
P78013	P75093	4	1	272634	NA	NA	NA	NA
P78013	Q50295	4	1	272634	NA	NA	NA	NA
P06772	ENOG4108YZA	4	1	573	NA	NA	E	Nitrogen regulatory protein pii
ENOG4105CYP	ENOG4105CYP	4	1	203119	G	glycoside hydrolase, family	G	glycoside hydrolase, family
ENOG4107R6Y	ENOG4105KCK	4	1	83333	U	Involved in the TonB-independent uptake of proteins (By similarity)	M	Peptidoglycan-associated lipoprotein
ENOG4105VEQ	ENOG4108Z04	4	1	83333	K	Cold shock protein	J	Located at the top of the head of the 30S subunit, it contacts several helices of the 16S rRNA. In the 70S ribosome it contacts the 23S rRNA (bridge B1a) and protein L5 of the 50S subunit (bridge B1b), connecting the 2 subunits
ENOG4105VEQ	ENOG4105CFD	4	1	83333	K	Cold shock protein	J	One of the primary rRNA binding proteins. Required for association of the 30S and 50S subunits to form the 70S ribosome, for tRNA binding and peptide bond formation. It has been suggested to have peptidyltransferase activity
P9WGE3	ENOG4107K25	4	1	1773	NA	NA	T	stage II sporulation protein
P9WGX7	ENOG4107K25	4	1	1773	NA	NA	T	stage II sporulation protein
ENOG4105E1C	ENOG4108JQC	4	1	83333	L	Regulator of peptidoglycan synthesis that is essential for the function of penicillin-binding protein 1A (PBP1a) (By similarity)	M	penicillin-binding protein 1A
ENOG4105BZ4	ENOG4108WEF	4	1	83333	M	penicillin-binding protein	M	Regulator of peptidoglycan synthesis that is essential for the function of penicillin-binding protein 1B (PBP1b) (By similarity)
ENOG4108ZC7	ENOG4105BZU	4	1	243274	T	response regulator	T	Histidine kinase
ENOG4108SBI	ENOG4108SBI	4	1	83333	O	Involved in the biogenesis of TorA. Acts on TorA before the insertion of the molybdenum cofactor and, as a result, probably favors a conformation of the apoenzyme that is competent for acquiring the cofactor (By similarity)	O	Involved in the biogenesis of TorA. Acts on TorA before the insertion of the molybdenum cofactor and, as a result, probably favors a conformation of the apoenzyme that is competent for acquiring the cofactor (By similarity)
ENOG4105CZ8	P05845	4	1	562	L	DNA polymerase III is a complex, multichain enzyme responsible for most of the replicative synthesis in bacteria. This DNA polymerase also exhibits 3' to 5' exonuclease activity. The beta chain is required for initiation of replication once it is clamped onto DNA, it slides freely (bidirectional and ATP- independent) along duplex DNA (By similarity)	NA	NA
COG0236	ENOG4105CI6	4	1	83333	I	Carrier of the growing fatty acid chain in fatty acid biosynthesis (By similarity)	U	Part of the Sec protein translocase complex. Interacts with the SecYEG preprotein conducting channel. Has a central role in coupling the hydrolysis of ATP to the transfer of proteins into and across the cell membrane, serving
ENOG4105CYU	ENOG4105GHY	4	1	1111708	C	NDH-1 shuttles electrons from NADH, via FMN and iron- sulfur (Fe-S) centers, to quinones in the respiratory chain	C	electron donor, via FMN and iron-sulfur (Fe-S) centers, to quinones in the respiratory and or the photosynthetic chain. The immediate electron acceptor for the enzyme in this species is believed to be plastoquinone. Couples the redox reaction to proton translocation, and thus conserves the redox energy in a proton gradient. Cyanobacterial NDH-1 also plays a role in inorganic carbon- concentration…
ENOG4105CEJ	ENOG4105CGV	3	1	83333	J	Catalyzes the GTP-dependent ribosomal translocation step during translation elongation. During this step, the ribosome changes from the pre-translocational (PRE) to the post- translocational (POST) state as the newly formed A-site-bound peptidyl-tRNA and P-site-bound deacylated tRNA move to the P and E sites, respectively. Catalyzes the coordinated movement of the two tRNA molecules, the mRNA and…	J	This protein promotes the GTP-dependent binding of aminoacyl-tRNA to the A-site of ribosomes during protein biosynthesis (By similarity)
ENOG4105K63	ENOG4105D6V	3	1	1111708	O	Thioredoxin	C	phycocyanin beta subunit
ENOG4105K63	ENOG4105C4J	3	1	1111708	O	Thioredoxin	C	Produces ATP from ADP in the presence of a proton gradient across the membrane. The catalytic sites are hosted primarily by the beta subunits (By similarity)
ENOG4105K63	ENOG4105EWY	3	1	1111708	O	Thioredoxin	S	Universal stress protein
ENOG4105K63	ENOG4108IUY	3	1	1111708	O	Thioredoxin	E	abc transporter atp-binding protein
ENOG4105K63	ENOG4105DS9	3	1	1111708	O	Thioredoxin	O	AAA ATPase, central domain protein
ENOG4105K63	ENOG4105CDG	3	1	1111708	O	Thioredoxin	C	Produces ATP from ADP in the presence of a proton gradient across the membrane. The alpha chain is a regulatory subunit (By similarity)
ENOG4105K63	ENOG4107QHM	3	1	1111708	O	Thioredoxin	C	Sulfite reductase
ENOG4105K63	ENOG4105DT1	3	1	1111708	O	Thioredoxin	G	RuBisCO catalyzes two reactions the carboxylation of D- ribulose 1,5-bisphosphate, the primary event in carbon dioxide fixation, as well as the oxidative fragmentation of the pentose substrate
ENOG4105DHW	ENOG4105EPW	3	1	83333	U	Required for the insertion and or proper folding and or complex formation of integral membrane proteins into the membrane. Involved in integration of membrane proteins that insert both dependently and independently of the Sec translocase complex, as well as at least some lipoproteins	O	hflc protein
ENOG4105DHW	ENOG4107QJR	3	1	83333	U	Required for the insertion and or proper folding and or complex formation of integral membrane proteins into the membrane. Involved in integration of membrane proteins that insert both dependently and independently of the Sec translocase complex, as well as at least some lipoproteins	O	hflk protein
ENOG4105DHW	ENOG4105C3H	3	1	83333	U	Required for the insertion and or proper folding and or complex formation of integral membrane proteins into the membrane. Involved in integration of membrane proteins that insert both dependently and independently of the Sec translocase complex, as well as at least some lipoproteins	O	Acts as a processive, ATP-dependent zinc metallopeptidase for both cytoplasmic and membrane proteins. Plays a role in the quality control of integral membrane proteins (By similarity)
ENOG4108NAE	ENOG4105CW0	3	1	83333	O	Fimbrial chaperone protein	M	outer membrane usher protein
ENOG4105C8S	ENOG4105C52	3	1	1111708	C	subunit m	P	Atpase, p-type (Transporting), had superfamily, subfamily ic
ENOG4105Z8F	ENOG4105Z8F	3	1	1111708	S	Protein of unknown function (DUF433)	S	Protein of unknown function (DUF433)
ENOG4105MXK	ENOG4105MN7	3	1	1111708	C	Carbon dioxide concentrating mechanism protein	S	Carbon dioxide concentrating mechanism protein
ENOG4107TTX	ENOG4105BZU	3	1	1111708	GM	chaperon-like protein for quinone binding in photosystem II	T	Histidine kinase
ENOG4105BZU	ENOG4111KIX	3	1	1111708	T	Histidine kinase	T	regulatoR
ENOG4105D8X	ENOG4105BZU	3	1	1111708	M	mechanosensitive ion channel	T	Histidine kinase
ENOG4105C59	ENOG4105BZU	3	1	1111708	P	p-type ATPase	T	Histidine kinase
ENOG4107H8Q	ENOG4105C1W	3	1	246197	T	Histidine kinase	T	two component, sigma54 specific, transcriptional regulator, Fis family
ENOG4107H8Q	ENOG4105BZU	3	1	246197	T	Histidine kinase	T	Histidine kinase
ENOG4107H8Q	ENOG4105CUX	3	1	246197	T	Histidine kinase	T	Signal transduction histidine kinase
ENOG410655Z	ENOG4105BZU	3	1	246197	T	Response Regulator	T	Histidine kinase
ENOG4105DPZ	ENOG4107H8Q	3	1	246197	T	Two component transcriptional regulator (Winged helix family	T	Histidine kinase
ENOG4105BZU	ENOG4105EB3	3	1	246197	T	Histidine kinase	T	Histidine kinase
ENOG4105BZU	ENOG4105U9M	3	1	246197	T	Histidine kinase	T	Histidine kinase
ENOG4105BZU	ENOG4108223	3	1	246197	T	Histidine kinase	S	dna mismatch repair
ENOG4105F69	ENOG4105CK6	3	1	246197	T	Histidine kinase	T	Two component transcriptional regulator (Winged helix family
ENOG4105BZU	ENOG4105ES5	3	1	246197	T	Histidine kinase	T	Histidine kinase
ENOG4105CK6	ENOG4105C1W	3	1	246197	T	Two component transcriptional regulator (Winged helix family	T	two component, sigma54 specific, transcriptional regulator, Fis family
ENOG4105C1W	ENOG4105DPZ	3	1	246197	T	two component, sigma54 specific, transcriptional regulator, Fis family	T	Two component transcriptional regulator (Winged helix family
ENOG4108INQ	ENOG4105TY3	3	1	246197	T	Response regulator receiver domain	T	Sensor histidine kinase
ENOG4105CJN	ENOG41063M6	3	1	83333	M	penicillin-binding protein	D	Cell Division Protein
ENOG4105K7E	P58034	3	1	83333	M	Essential cell division protein. May link together the upstream cell division proteins, which are predominantly cytoplasmic, with the downstream cell division proteins, which are predominantly periplasmic. May control correct divisome assembly (By similarity)	NA	NA
P58034	ENOG4105CJN	3	1	83333	NA	NA	M	penicillin-binding protein
ENOG41063M6	ENOG4105CNI	3	1	83333	D	Cell Division Protein	D	cell division protein FtsW
P58034	ENOG41063Y6	3	1	83333	NA	NA	D	Essential cell division protein. May link together the upstream cell division proteins, which are predominantly cytoplasmic, with the downstream cell division proteins, which are predominantly periplasmic (By similarity)
ENOG4105CI6	ENOG4108KDD	3	1	83333	U	Part of the Sec protein translocase complex. Interacts with the SecYEG preprotein conducting channel. Has a central role in coupling the hydrolysis of ATP to the transfer of proteins into and across the cell membrane, serving	G	Involved in the transport of maltose and maltodextrins (By similarity)
ENOG4105CDK	COG0707	3	1	224308	D	Essential cell division protein that forms a contractile ring structure (Z ring) at the future cell division site. The regulation of the ring assembly controls the timing and the location of cell division. One of the functions of the FtsZ ring is to recruit other cell division proteins to the septum to produce a new cell wall between the dividing cells. Binds GTP and shows GTPase activity (By sim…	M	Cell wall formation. Catalyzes the transfer of a GlcNAc subunit on undecaprenyl-pyrophosphoryl-MurNAc-pentapeptide (lipid intermediate I) to form undecaprenyl-pyrophosphoryl-MurNAc- (pentapeptide)GlcNAc (lipid intermediate II) (By similarity)
ENOG4105W16	P74294	3	1	1111708	S	bluf domain protein	NA	NA
ENOG4106UIP	ENOG41062JK	3	1	1111708	L	Transposase	S	Inherit from COG: UPF0109 protein
ENOG4105C0H	ENOG4105CVP	3	1	1111708	O	protease	L	deoxyribo-dipyrimidine photolyase
ENOG4105FNC	ENOG4108WMA	3	1	1111708	K	transcriptional regulator, abrb	K	transcriptional regulator, abrb
ENOG4105KXK	ENOG4105I03	3	1	243276	S	Lipoprotein LpqB, GerMN domain protein	N	Flagellin
ENOG4105I03	ENOG4105KTQ	3	1	243276	N	Flagellin	N	flagellar basal-body rod protein
ENOG4105E1Q	ENOG4105KHW	3	1	192222	N	flagellar hook-associated protein	S	NA
ENOG4105CF4	ENOG4105CF4	3	1	192222	E	DegT DnrJ EryC1 StrS aminotransferase	E	DegT DnrJ EryC1 StrS aminotransferase
ENOG4108F99	ENOG4108SEK	3	1	192222	S	NA	N	ompa motb domain protein
ENOG41073V3	ENOG4105E1Q	3	1	192222	S	Periplasmic Protein	N	flagellar hook-associated protein
ENOG4107RP7	ENOG4105KHW	3	1	192222	N	flagellar hook-associated protein	S	NA
ENOG4105CBS	ENOG4108RD3	3	1	192222	T	Chea signal transduction histidine kinase	NT	chew protein
ENOG4105K6Z	ENOG4108SEK	3	1	192222	S	tpr domain protein	N	ompa motb domain protein
ENOG4105MQ3	ENOG4105J80	3	1	192222	N	flagellar protein FliS	C	Produces ATP from ADP in the presence of a proton gradient across the membrane. The gamma chain is believed to be important in regulating ATPase activity and the flow of protons through the CF(0) complex (By similarity)
ENOG4105D4E	ENOG4107VAK	3	1	192222	T	response regulator receiver modulated chew protein	T	Methyl-accepting chemotaxis
ENOG4105DHP	ENOG4108V82	3	1	192222	F	deoxycytidine triphosphate deaminase	F	Pyrophosphatase that hydrolyzes non-canonical purine nucleotides such as XTP and ITP dITP to their respective monophosphate derivatives. Might exclude non-canonical purines from DNA precursor pool, thus preventing their incorporation into DNA and avoiding chromosomal lesions (By similarity)
ENOG4108SEK	ENOG41082CU	3	1	192222	N	ompa motb domain protein	N	Flagellar basal body-associated protein FliL
COG0468	ENOG4105C79	3	1	224308	L	Can catalyze the hydrolysis of ATP in the presence of single-stranded DNA, the ATP-dependent uptake of single-stranded DNA by duplex DNA, and the ATP-dependent hybridization of homologous single-stranded DNAs. It interacts with LexA causing its activation and leading to its autocatalytic cleavage (By similarity)	L	DNA protecting protein DprA
P07165	P07166	3	1	176299	NA	NA	NA	NA
P9WPC9	P9WNK5	3	1	83332	NA	NA	NA	NA
ENOG4106C5N	ENOG4108JZ5	3	1	192222	S	no Hp match. A member of the 617 family of C.j. proteins containing homopolymeric tracts	C	small subunit
ENOG4108RD3	ENOG4105BZU	3	1	85962	NT	chew protein	T	Histidine kinase
ENOG4108UNN	COG2608	3	1	85962	J	Binds to 23S rRNA. Forms part of two intersubunit bridges in the 70S ribosome (By similarity)	S	heavy metal transport detoxification protein
ENOG4105EI2	ENOG4105DUK	3	1	85962	J	Pseudouridine synthase	E	Catalyzes the conversion of 4-hydroxy- tetrahydrodipicolinate (HTPA) to tetrahydrodipicolinate (By similarity)
ENOG41080W7	ENOG4105C73	3	1	85962	N	Structural component of flagellum, the bacterial motility apparatus. Part of the rod structure of flagellar basal body (By similarity)	L	Releases the supercoiling and torsional tension of DNA, which is introduced during the DNA replication and transcription, by transiently cleaving and rejoining one strand of the DNA duplex. Introduces a single-strand break via transesterification at a target site in duplex DNA. The scissile phosphodiester is attacked by the catalytic tyrosine of the enzyme, resulting in the formation of a DNA-(5'…
ENOG4105DN4	O25747	3	1	85962	K	Sigma factors are initiation factors that promote the attachment of RNA polymerase to specific initiation sites and are then released (By similarity)	NA	NA
ENOG4105SUS	ENOG4105SUS	3	1	85962	N	Flagellar assembly protein	N	Flagellar assembly protein
ENOG4105WE9	ENOG4108VMB	3	1	85962	L	DNA polymerase III subunit delta'	L	DNA polymerase III subunit delta'
P0A0V6	O25772	3	1	85962	NA	NA	NA	NA
ENOG4105C59	ENOG4108PG9	3	1	85962	P	p-type ATPase	S	Protein of unknown function (DUF1523)
O34461	ENOG4105WPN	3	1	85962	NA	NA	H	DNA integration recombination invertion protein
COG5651	ENOG4107ZW7	3	1	85962	N	ppe family	S	Uncharacterised ACR, YkgG family COG1556
COG5651	P55981	3	1	85962	N	ppe family	NA	NA
ENOG4108JB6	ENOG4108JB6	3	1	210	U	type IV secretion system	U	type IV secretion system
ENOG4108UUM	COG1573	3	1	85962	L	single-stranded DNA-binding protein	L	uracil-dna glycosylase
ENOG4105CH6	O25542	3	1	85962	P	catalase	NA	NA
ENOG4107XHT	COG3187	3	1	85962	S	Putative zinc ribbon domain	O	Heat shock protein HslJ
ENOG4105MQ3	O25709	3	1	85962	N	flagellar protein FliS	NA	NA
ENOG4108ZEX	ENOG4105XWH	3	1	85962	H	molybdopterin converting factor, subunit 2	H	Molybdopterin converting factor subunit 1
ENOG4105E8T	ENOG4105HFU	3	1	85962	KO	Facilitates the functional incorporation of the urease nickel metallocenter. This process requires GTP hydrolysis, probably effectuated by UreG (By similarity)	O	Involved in urease metallocenter assembly. Binds nickel. Probably functions as a nickel donor during metallocenter assembly (By similarity)
ENOG4105DPE	ENOG4105IW1	3	1	85962	S	Conserved Protein	P	AmiS UreI transporter
ENOG41084AD	ENOG41082CU	3	1	192222	U	Part of the twin-arginine translocation (Tat) system that transports large folded proteins containing a characteristic twin-arginine motif in their signal peptide across membranes. Together with TatC, TatB is part of a receptor directly interacting with Tat signal peptides. TatB may form an oligomeric binding site that transiently accommodates folded Tat precursor proteins before their translocat…	N	Flagellar basal body-associated protein FliL
ENOG4107I07	ENOG4108SEK	3	1	192222	O	Thioredoxin	N	ompa motb domain protein
ENOG4108SEK	Q0PBX0	3	1	192222	N	ompa motb domain protein	NA	NA
ENOG41069WH	ENOG4105MA4	3	1	243276	N	flagellar hook-basal body complex	S	psp1 domain protein
ENOG41086EI	ENOG41069WH	3	1	243276	S	phosphoribosyltransferase	N	flagellar hook-basal body complex
O83542	ENOG41069WH	3	1	243276	NA	NA	N	flagellar hook-basal body complex
ENOG4105MA4	ENOG4105BZU	3	1	243276	S	psp1 domain protein	T	Histidine kinase
ENOG4106YRG	ENOG4105BZU	3	1	243276	S	NA	T	Histidine kinase
ENOG4105I6B	ENOG4105BZU	3	1	243276	K	RNA polymerase	T	Histidine kinase
ENOG4105Q75	ENOG4105BZU	3	1	243276	N	Structural component of flagellum, the bacterial motility apparatus. Part of the rod structure of flagellar basal body (By similarity)	T	Histidine kinase
ENOG4108IU7	ENOG4105BZU	3	1	243276	T	Metal Dependent Phosphohydrolase	T	Histidine kinase
ENOG4105ZAM	ENOG4105DN4	3	1	243276	S	anti-sigma-28 factor flgm family protein	K	Sigma factors are initiation factors that promote the attachment of RNA polymerase to specific initiation sites and are then released (By similarity)
ENOG4106SAP	ENOG4105I03	3	1	243276	S	NA	N	Flagellin
ENOG4108V2B	ENOG4105KTQ	3	1	243276	N	Flagellar filament outer layer protein	N	flagellar basal-body rod protein
ENOG4105C6R	ENOG4105CVM	3	1	83333	H	Transfers a GMP moiety from GTP to Mo-molybdopterin (Mo- MPT) cofactor (Moco or molybdenum cofactor) to form Mo- molybdopterin guanine dinucleotide (Mo-MGD) cofactor (By similarity)	H	Molybdenum cofactor synthesis domain protein
ENOG4105C0U	ENOG41061I3	3	1	34	S	Methyl-accepting chemotaxis	S	CheW
P17800	P17800	3	1	176299	NA	NA	NA	NA
P17800	P17799	3	1	176299	NA	NA	NA	NA
O06462	Q934F6	3	1	274	NA	NA	NA	NA
Q87WF4	Q87WF2	3	1	223283	NA	NA	NA	NA
P31905	P31900	3	1	381666	NA	NA	NA	NA
ENOG4108IMY	P23308	3	1	224308	K	Transcriptional regulator	NA	NA
ENOG4105F1R	COG1612	3	1	224308	O	Converts heme B (protoheme IX) to heme O by substitution of the vinyl group on carbon 2 of heme B porphyrin ring with a hydroxyethyl farnesyl side group (By similarity)	O	Catalyzes the oxidation of the C8 methyl side group on heme O porphyrin ring into a formyl group (By similarity)
ENOG4105CIT	ENOG4105VR5	3	1	224308	D	This protein may be involved in anomalous filament growth. May be a component of the septum (By similarity)	S	Cell division protein that is part of the divisome complex and is recruited early to the Z-ring. Probably stimulates Z-ring formation, perhaps through the cross-linking of FtsZ protofilaments. Its function overlaps with FtsA (By similarity)
ENOG4108U2H	ENOG4105E7H	3	1	83333	M	Rare lipoprotein B	M	involved in the assembly of LPS in the outer leaflet of the outer membrane. Determines N-hexane tolerance and is involved in outer membrane permeability. Essential for envelope biogenesis (By similarity)
ENOG4105KWW	ENOG4105DA4	3	1	83333	O	Biogenesis protein	O	cytochrome c-type biogenesis protein
ENOG4108ESU	ENOG41080WI	3	1	83333	H	Part of the ABC transporter complex BtuCDF involved in vitamin B12 import. Involved in the translocation of the substrate across the membrane (By similarity)	H	Part of the ABC transporter complex BtuCDF involved in vitamin B12 import. Responsible for energy coupling to the transport system (By similarity)
P9WJA9	P9WJA9	3	1	83332	NA	NA	NA	NA
P0A1K5	ENOG4105T85	3	1	623	NA	NA	U	surface presentation of antigens protein
ENOG4108JIR	ENOG4105T85	3	1	623	NU	Flagellum-specific ATP synthase	U	surface presentation of antigens protein
ENOG4105EY5	ENOG4105E9X	3	1	1111708	C	This is one of the two reaction center proteins of photosystem II	S	Photosystem II 44 kDa subunit reaction center protein
ENOG4105CJ9	ENOG4105CNA	3	1	83333	O	Prevents misfolding and promotes the refolding and proper assembly of unfolded polypeptides generated under stress conditions (By similarity)	M	YD repeat protein
ENOG4105CJ9	ENOG4105DW5	3	1	83333	O	Prevents misfolding and promotes the refolding and proper assembly of unfolded polypeptides generated under stress conditions (By similarity)	K	Transcriptional regulator
ENOG4108W9T	COG0092	3	1	83333	L	type 1 fimbriae regulatory protein	J	Binds the lower part of the 30S subunit head. Binds mRNA in the 70S ribosome, positioning it for translation (By similarity)
ENOG4105CJX	ENOG4105CFG	3	1	83333	O	Molecular chaperone. Has ATPase activity (By similarity)	O	Acts as a chaperone (By similarity)
ENOG4107QSN	ENOG4107QN2	3	1	83333	C	dihydrolipoamide acetyltransferase	C	dihydrolipoyl dehydrogenase
ENOG4105D7M	COG0088	3	1	83333	M	Catalyzes the N-acylation of UDP-3-O-acylglucosamine using 3-hydroxyacyl-ACP as the acyl donor. Is involved in the biosynthesis of lipid A, a phosphorylated glycolipid that anchors the lipopolysaccharide to the outer membrane of the cell (By similarity)	J	One of the primary rRNA binding proteins, this protein initially binds near the 5'-end of the 23S rRNA. It is important during the early stages of 50S assembly. It makes multiple contacts with different domains of the 23S rRNA in the assembled 50S subunit and ribosome (By similarity)
ENOG4105D7M	COG0092	3	1	83333	M	Catalyzes the N-acylation of UDP-3-O-acylglucosamine using 3-hydroxyacyl-ACP as the acyl donor. Is involved in the biosynthesis of lipid A, a phosphorylated glycolipid that anchors the lipopolysaccharide to the outer membrane of the cell (By similarity)	J	Binds the lower part of the 30S subunit head. Binds mRNA in the 70S ribosome, positioning it for translation (By similarity)
ENOG4105D7M	ENOG4108UHY	3	1	83333	M	Catalyzes the N-acylation of UDP-3-O-acylglucosamine using 3-hydroxyacyl-ACP as the acyl donor. Is involved in the biosynthesis of lipid A, a phosphorylated glycolipid that anchors the lipopolysaccharide to the outer membrane of the cell (By similarity)	J	One of the primary rRNA binding proteins, it binds directly to 16S rRNA where it nucleates assembly of the head domain of the 30S subunit. Is located at the subunit interface close to the decoding center, probably blocks exit of the E-site tRNA (By similarity)
ENOG4105D7M	ENOG4105G6W	3	1	83333	M	Catalyzes the N-acylation of UDP-3-O-acylglucosamine using 3-hydroxyacyl-ACP as the acyl donor. Is involved in the biosynthesis of lipid A, a phosphorylated glycolipid that anchors the lipopolysaccharide to the outer membrane of the cell (By similarity)	J	One of the primary rRNA binding proteins, it binds directly to 16S rRNA where it nucleates assembly of the body of the 30S subunit (By similarity)
ENOG4105C26	ENOG4105CNA	3	1	83333	C	Dehydrogenase	M	YD repeat protein
ENOG4108UW5	ENOG4105CFG	3	1	83333	E	maltose o-acetyltransferase	O	Acts as a chaperone (By similarity)
ENOG4105DEA	ENOG4105UYK	3	1	83333	O	Involved in protein export. Acts as a chaperone by maintaining the newly synthesized protein in an open conformation	M	outer membrane protein a
ENOG4105DEA	COG0098	3	1	83333	O	Involved in protein export. Acts as a chaperone by maintaining the newly synthesized protein in an open conformation	J	Located at the back of the 30S subunit body where it stabilizes the conformation of the head with respect to the body (By similarity)
ENOG4105CCQ	ENOG4105CHN	3	1	83333	O	Cleaves peptides in various proteins in a process that requires ATP hydrolysis. Has a chymotrypsin-like activity. Plays a major role in the degradation of misfolded proteins (By similarity)	O	ATP-dependent specificity component of the Clp protease. It directs the protease to specific substrates. Can perform chaperone functions in the absence of ClpP (By similarity)
ENOG4105C6P	ENOG4105IX2	3	1	83333	O	ATP-dependent serine protease that mediates the selective degradation of mutant and abnormal proteins as well as certain short-lived regulatory proteins. Required for cellular homeostasis and for survival from DNA damage and developmental changes induced by stress. Degrades polypeptides processively to yield small peptide fragments that are 5 to 10 amino acids long. Binds to DNA in a double-stran…	U	One of the proteins required for the normal export of preproteins out of the cell cytoplasm. It is a molecular chaperone that binds to a subset of precursor proteins, maintaining them in a translocation-competent state. It also specifically binds to its receptor SecA (By similarity)
ENOG4105K70	ENOG4108YZY	3	1	83333	L	DNA-binding protein	O	peptidylprolyl cis-trans isomerase
ENOG4105K70	ENOG4105CFG	3	1	83333	L	DNA-binding protein	O	Acts as a chaperone (By similarity)
ENOG4105K70	ENOG4105C1J	3	1	83333	L	DNA-binding protein	L	atp-dependent rna helicase
ENOG4105CNA	ENOG4105CNA	3	1	83333	M	YD repeat protein	M	YD repeat protein
ENOG4105CHM	ENOG4105CJ9	3	1	83333	E	Aminotransferase	O	Prevents misfolding and promotes the refolding and proper assembly of unfolded polypeptides generated under stress conditions (By similarity)
COG1278	COG0103	3	1	83333	K	Cold shock protein	J	30S ribosomal protein S9
P17998	P11899	3	1	562	NA	NA	NA	NA
Q47112	Q03708	3	1	562	NA	NA	NA	NA
O87798	O87799	3	1	316	NA	NA	NA	NA
O87798	O87802	3	1	316	NA	NA	NA	NA
P28793	P28790	3	1	296	NA	NA	NA	NA
Q8RTL3	Q8RTL4	3	1	58226	NA	NA	NA	NA
ENOG4105EIB	ENOG4105CFD	3	1	83333	J	trna rrna methyltransferase	J	One of the primary rRNA binding proteins. Required for association of the 30S and 50S subunits to form the 70S ribosome, for tRNA binding and peptide bond formation. It has been suggested to have peptidyltransferase activity
ENOG4105EIB	ENOG4105G6W	3	1	83333	J	trna rrna methyltransferase	J	One of the primary rRNA binding proteins, it binds directly to 16S rRNA where it nucleates assembly of the body of the 30S subunit (By similarity)
ENOG4105CQS	ENOG4105CJ9	3	1	562	O	hydrogenase expression formation protein HypD	O	Prevents misfolding and promotes the refolding and proper assembly of unfolded polypeptides generated under stress conditions (By similarity)
ENOG4105CJ9	ENOG4108JUA	3	1	83333	O	Prevents misfolding and promotes the refolding and proper assembly of unfolded polypeptides generated under stress conditions (By similarity)	K	Transcriptional regulator
ENOG4105CWR	ENOG4105CFD	3	1	83333	KT	In eubacteria ppGpp (guanosine 3'-diphosphate 5-' diphosphate) is a mediator of the stringent response that coordinates a variety of cellular activities in response to changes in nutritional abundance (By similarity)	J	One of the primary rRNA binding proteins. Required for association of the 30S and 50S subunits to form the 70S ribosome, for tRNA binding and peptide bond formation. It has been suggested to have peptidyltransferase activity
ENOG4105CWR	COG0088	3	1	83333	KT	In eubacteria ppGpp (guanosine 3'-diphosphate 5-' diphosphate) is a mediator of the stringent response that coordinates a variety of cellular activities in response to changes in nutritional abundance (By similarity)	J	One of the primary rRNA binding proteins, this protein initially binds near the 5'-end of the 23S rRNA. It is important during the early stages of 50S assembly. It makes multiple contacts with different domains of the 23S rRNA in the assembled 50S subunit and ribosome (By similarity)
ENOG4105EJF	ENOG4105CFD	3	1	83333	J	Accelerates the degradation of transcripts by removing pyrophosphate from the 5'-end of triphosphorylated RNA, leading to a more labile monophosphorylated state that can stimulate subsequent ribonuclease cleavage (By similarity)	J	One of the primary rRNA binding proteins. Required for association of the 30S and 50S subunits to form the 70S ribosome, for tRNA binding and peptide bond formation. It has been suggested to have peptidyltransferase activity
ENOG4105EJF	ENOG4105EEE	3	1	83333	J	Accelerates the degradation of transcripts by removing pyrophosphate from the 5'-end of triphosphorylated RNA, leading to a more labile monophosphorylated state that can stimulate subsequent ribonuclease cleavage (By similarity)	J	One of the primary rRNA binding proteins, it binds directly near the 3'-end of the 23S rRNA, where it nucleates assembly of the 50S subunit (By similarity)
ENOG4105DG1	COG0088	3	1	83333	K	Sigma factors are initiation factors that promote the attachment of RNA polymerase to specific initiation sites and are then released (By similarity)	J	One of the primary rRNA binding proteins, this protein initially binds near the 5'-end of the 23S rRNA. It is important during the early stages of 50S assembly. It makes multiple contacts with different domains of the 23S rRNA in the assembled 50S subunit and ribosome (By similarity)
ENOG4105DG1	ENOG4105CE9	3	1	83333	K	Sigma factors are initiation factors that promote the attachment of RNA polymerase to specific initiation sites and are then released (By similarity)	J	30S ribosomal protein S2
ENOG4105QVD	ENOG4105E1Q	3	1	83333	N	Flagella synthesis protein FlgN	N	flagellar hook-associated protein
ENOG4108KCC	ENOG4105CBS	3	1	83333	T	Plays an important role in bacterial chemotaxis signal transduction pathway by accelerating the dephosphorylation of phosphorylated CheY (CheY-P) (By similarity)	T	Chea signal transduction histidine kinase
ENOG4105C24	ENOG4105C24	3	1	83333	L	DNA gyrase negatively supercoils closed circular double- stranded DNA in an ATP-dependent manner and also catalyzes the interconversion of other topological isomers of double-stranded DNA rings, including catenanes and knotted rings (By similarity)	L	DNA gyrase negatively supercoils closed circular double- stranded DNA in an ATP-dependent manner and also catalyzes the interconversion of other topological isomers of double-stranded DNA rings, including catenanes and knotted rings (By similarity)
ENOG4107QKA	ENOG4107QYX	3	1	83333	L	exodeoxyribonuclease V beta	L	exodeoxyribonuclease v alpha
ENOG4105C0A	ENOG4105C0A	3	1	83333	C	alcohol dehydrogenase	C	alcohol dehydrogenase
ENOG4105C2Z	ENOG4105CFG	3	1	83333	O	ATP-dependent CLP protease ATP-binding subunit	O	Acts as a chaperone (By similarity)
ENOG4105M8F	ENOG4107RP9	3	1	192222	U	Biopolymer transport protein exbD tolR	P	extracellular solute-binding protein, family 3
ENOG4105PNC	ENOG4105M8F	3	1	192222	S	pdp protein	U	Biopolymer transport protein exbD tolR
ENOG4105VJX	ENOG4105M8F	3	1	192222	S	repeat protein	U	Biopolymer transport protein exbD tolR
ENOG4106S9N	ENOG4105M8F	3	1	192222	O	Thioredoxin	U	Biopolymer transport protein exbD tolR
ENOG4105D86	ENOG4105D86	3	1	83333	L	that it carries out the mismatch recognition step. This protein has a weak ATPase activity (By similarity)	L	that it carries out the mismatch recognition step. This protein has a weak ATPase activity (By similarity)
ENOG4105CS3	ENOG4105CS3	3	1	83333	N	FliG is one of three proteins (FliG, FliN, FliM) that forms the rotor-mounted switch complex (C ring), located at the base of the basal body. This complex interacts with the CheY and CheZ chemotaxis proteins, in addition to contacting components of the motor that determine the direction of flagellar rotation (By similarity)	N	FliG is one of three proteins (FliG, FliN, FliM) that forms the rotor-mounted switch complex (C ring), located at the base of the basal body. This complex interacts with the CheY and CheZ chemotaxis proteins, in addition to contacting components of the motor that determine the direction of flagellar rotation (By similarity)
ENOG4107WTH	ENOG4107WTH	3	1	83333	C	Galactitol-1-phosphate dehydrogenase	C	Galactitol-1-phosphate dehydrogenase
ENOG4108JPX	ENOG4108JPX	3	1	243365	H	Catalyzes the transfer of the alpha-amino group from S- adenosyl-L-methionine (SAM) to 7-keto-8-aminopelargonic acid (KAPA) to form 7,8-diaminopelargonic acid (DAPA). It is the only animotransferase known to utilize SAM as an amino donor (By similarity)	H	Catalyzes the transfer of the alpha-amino group from S- adenosyl-L-methionine (SAM) to 7-keto-8-aminopelargonic acid (KAPA) to form 7,8-diaminopelargonic acid (DAPA). It is the only animotransferase known to utilize SAM as an amino donor (By similarity)
ENOG4105CJN	ENOG4108W8M	3	1	224308	M	penicillin-binding protein	M	Cell division protein that may be involved in stabilizing or promoting the assembly of the division complex (By similarity)
ENOG4105DM4	O34755	3	1	224308	G	PTS System	NA	NA
ENOG4105KRI	ENOG4105ETE	3	1	224308	G	phosphocarrier protein (HPr	K	Transcriptional regulator (LacI family
ENOG41075H3	ENOG4105KRI	3	1	224308	K	AraC family transcriptional regulator	G	phosphocarrier protein (HPr
ENOG4108KVX	ENOG4105BZU	3	1	224308	S	Participates in chromosomal partition during cell division. May act via the formation of a condensin-like complex containing Smc and ScpB that pull DNA away from mid-cell into both cell halves (By similarity)	T	Histidine kinase
ENOG41075H3	COG0841	3	1	224308	K	AraC family transcriptional regulator	P	acriflavin resistance protein
COG0841	ENOG4112BBE	3	1	224308	P	acriflavin resistance protein	S	NA
COG0841	COG5444	3	1	224308	P	acriflavin resistance protein	S	transposase
COG0841	ENOG4105EYF	3	1	224308	P	acriflavin resistance protein	S	MMPL domain protein
ENOG4105EYF	ENOG41075H3	3	1	224308	S	MMPL domain protein	K	AraC family transcriptional regulator
ENOG4112BBE	ENOG4105EYF	3	1	224308	S	NA	S	MMPL domain protein
ENOG4107Z4V	ENOG4107Z4V	3	1	387	K	regulator (Fur) family	K	regulator (Fur) family
ENOG4107WZZ	ENOG4107RH8	3	1	243274	L	SMC domain protein	L	nuclease SbcCD subunit D
O34853	O34800	3	1	224308	NA	NA	NA	NA
ENOG4108NEM	C4ZTJ3	3	1	83333	S	leader-binding protein dmsD	NA	NA
ENOG4108T7K	ENOG4105D24	3	1	83333	M	Acts as a flagellar brake, regulating swimming and swarming in a bis-(3'-5') cyclic diguanylic acid (c-di-GMP)- dependent manner. Increasing levels of c-di-GMP lead to decreased motility (By similarity)	N	FliM is one of three proteins (FliG, FliN, FliM) that forms the rotor-mounted switch complex (C ring), located at the base of the basal body. This complex interacts with the CheY and CheZ chemotaxis proteins, in addition to contacting components of the motor that determine the direction of flagellar rotation (By similarity)
ENOG4108T7K	ENOG4105CS3	3	1	83333	M	Acts as a flagellar brake, regulating swimming and swarming in a bis-(3'-5') cyclic diguanylic acid (c-di-GMP)- dependent manner. Increasing levels of c-di-GMP lead to decreased motility (By similarity)	N	FliG is one of three proteins (FliG, FliN, FliM) that forms the rotor-mounted switch complex (C ring), located at the base of the basal body. This complex interacts with the CheY and CheZ chemotaxis proteins, in addition to contacting components of the motor that determine the direction of flagellar rotation (By similarity)
ENOG4105X8U	ENOG4105X8U	3	1	83333	U	Part of the twin-arginine translocation (Tat) system that transports large folded proteins containing a characteristic twin-arginine motif in their signal peptide across membranes. Together with TatC, TatB is part of a receptor directly interacting with Tat signal peptides. TatB may form an oligomeric binding site that transiently accommodates folded Tat precursor proteins before their translocat…	U	Part of the twin-arginine translocation (Tat) system that transports large folded proteins containing a characteristic twin-arginine motif in their signal peptide across membranes. Together with TatC, TatB is part of a receptor directly interacting with Tat signal peptides. TatB may form an oligomeric binding site that transiently accommodates folded Tat precursor proteins before their translocat…
ENOG4105DCX	ENOG4105X8U	3	1	83333	U	Part of the twin-arginine translocation (Tat) system that transports large folded proteins containing a characteristic twin-arginine motif in their signal peptide across membranes. Together with TatB, TatC is part of a receptor directly interacting with Tat signal peptides (By similarity)	U	Part of the twin-arginine translocation (Tat) system that transports large folded proteins containing a characteristic twin-arginine motif in their signal peptide across membranes. Together with TatC, TatB is part of a receptor directly interacting with Tat signal peptides. TatB may form an oligomeric binding site that transiently accommodates folded Tat precursor proteins before their translocat…
Q7CEG3	Q7CEG3	3	1	204722	NA	NA	NA	NA
ENOG4107QPD	ENOG4107QPD	3	1	83333	C	alcohol dehydrogenase	C	alcohol dehydrogenase
ENOG4105DZC	ENOG4105DZC	3	1	83333	F	cytosine deaminase	F	cytosine deaminase
ENOG4108UHU	ENOG4108UHU	3	1	83333	G	Aldolase	G	Aldolase
ENOG4108V1T	ENOG4108V1T	3	1	83333	O	peptidylprolyl cis-trans isomerase	O	peptidylprolyl cis-trans isomerase
ENOG4105CPQ	ENOG4105CPQ	3	1	83333	E	Dehydrogenase	E	Dehydrogenase
ENOG4105C4P	ENOG4105C4P	3	1	83333	K	Facilitates transcription termination by a mechanism that involves Rho binding to the nascent RNA, activation of Rho's RNA-dependent ATPase activity, and release of the mRNA from the DNA template (By similarity)	K	Facilitates transcription termination by a mechanism that involves Rho binding to the nascent RNA, activation of Rho's RNA-dependent ATPase activity, and release of the mRNA from the DNA template (By similarity)
COG0589	COG0589	3	1	83333	T	Universal stress protein	T	Universal stress protein
ENOG4105C68	ENOG4105DC6	3	1	83333	L	Can catalyze the hydrolysis of ATP in the presence of single-stranded DNA, the ATP-dependent uptake of single-stranded DNA by duplex DNA, and the ATP-dependent hybridization of homologous single-stranded DNAs. It interacts with LexA causing its activation and leading to its autocatalytic cleavage (By similarity)	L	This protein is involved in the repair of mismatches in DNA. It is required for dam-dependent methyl-directed DNA mismatch repair. May act as a molecular matchmaker , a protein that promotes the formation of a stable complex between two or more DNA-binding proteins in an ATP-dependent manner without itself being part of a final effector complex (By similarity)
ENOG4108ZX6	ENOG4107ZT5	3	1	224911	S	Electron transport protein SCO1 SenC	O	Thiol disulfide interchange protein
ENOG4105CAQ	ENOG4105CAQ	3	1	83333	E	asparagine synthetase	E	asparagine synthetase
ENOG4108PZW	ENOG4108PZW	3	1	83333	K	LysR family Transcriptional regulator	K	LysR family Transcriptional regulator
ENOG4105KST	ENOG4108JEI	3	1	83333	K	dependent repressor	P	Part of the ABC transporter complex MetNIQ involved in methionine import. Responsible for energy coupling to the transport system (By similarity)
ENOG4106SNF	ENOG4105CNE	3	1	83333	M	Part of the outer membrane protein assembly complex, which is involved in assembly and insertion of beta-barrel proteins into the outer membrane	M	Part of the outer membrane protein assembly complex, which is involved in assembly and insertion of beta-barrel proteins into the outer membrane (By similarity)
B7UTD6	B7UTD6	3	1	574521	NA	NA	NA	NA
B7UTD7	B7UTD6	3	1	574521	NA	NA	NA	NA
ENOG4106USA	ENOG4105WPB	3	1	1111708	S	DnaJ domain protein	S	NA
ENOG4105SZD	ENOG4106USA	3	1	1111708	D	Inherit from COG: Divisome component that associates with the complex late in its assembly, after the Z-ring is formed, and is dependent on DivIC and PBP2B for its recruitment to the divisome. Together with EzrA, is a key component of the system that regulates PBP1 localization during cell cycle progression. Its main role could be the removal of PBP1 from the cell pole after pole maturation is co…	S	DnaJ domain protein
D2YW42	D2YW41	3	1	879	NA	NA	NA	NA
ENOG4105EHV	ENOG4105K63	3	1	1111708	O	domain protein	O	Thioredoxin
ENOG4105NGQ	ENOG4105D3R	3	1	1111708	O	Thioredoxin	O	alkyl hydroperoxide reductase
P9WNK5	P9WNB1	3	1	83332	NA	NA	NA	NA
O31802	P07790	3	1	224308	NA	NA	NA	NA
ENOG4106CWS	ENOG4107J4D	3	1	266834	S	NA	K	RNA polymerase sigma factor
Q09063	P18314	3	1	548	NA	NA	NA	NA
Q09063	P18315	3	1	548	NA	NA	NA	NA
Q09063	P18316	3	1	548	NA	NA	NA	NA
Q8VLY7	B8YNY4	3	1	158	NA	NA	NA	NA
ENOG4105DJ0	ENOG4105C70	3	1	83333	J	Poly(A) Polymerase	G	Catalyzes the reversible conversion of 2- phosphoglycerate into phosphoenolpyruvate. It is essential for the degradation of carbohydrates via glycolysis (By similarity)
ENOG4105DJ0	ENOG4105C62	3	1	83333	J	Poly(A) Polymerase	J	Involved in mRNA degradation. Hydrolyzes single-stranded polyribonucleotides processively in the 3'- to 5'-direction (By similarity)
ENOG4105GWE	ENOG4105WN5	3	1	100226	T	AntiSigma factor	T	stage II sporulation protein
ENOG4105E0F	ENOG4105IYR	3	1	83333	T	Histidine kinase	S	Modulates the activity of the EnvZ OmpR two-component regulatory system, probably by directly modulating EnvZ enzymatic activity and increasing stability of phosphorylated OmpR (By similarity)
ENOG4105WI0	ENOG4108P1K	3	1	83333	S	lipopolysaccharide transport periplasmic protein lptA	M	Required for the translocation of lipopolysaccharide (LPS) from the inner membrane to the outer membrane (By similarity)
ENOG4105T58	O32302	3	1	224308	Q	Dithiol-disulfide isomerase	NA	NA
ENOG41090SU	ENOG4105T58	3	1	224308	K	Interferes with activator-stimulated transcription by interaction with the RNA polymerase alpha-CTD. May function to globally reduce transcription of genes involved in growth- and development-promoting processes and to increase transcription of genes involved in thiol homeostasis, during periods of extreme stress (By similarity)	Q	Dithiol-disulfide isomerase
ENOG4108SF1	ENOG410Z41E	3	1	83558	U	Type III	O	Tetratricopeptide repeat
ENOG4105E14	ENOG4108EUS	3	1	663	N	MotA TolQ exbB proton channel	N	Flagellar Motor Protein
B7UMA6	B7UMA3	3	1	574521	NA	NA	NA	NA
B7UMA6	B7UGF2	3	1	574521	NA	NA	NA	NA
B7UGF2	B7UMA3	3	1	574521	NA	NA	NA	NA
A1C3L7	ENOG4105CI6	3	1	1318	NA	NA	U	Part of the Sec protein translocase complex. Interacts with the SecYEG preprotein conducting channel. Has a central role in coupling the hydrolysis of ATP to the transfer of proteins into and across the cell membrane, serving
Q7WUF6	A1C3L5	3	1	1318	NA	NA	NA	NA
ENOG4108ZZF	ENOG4108ZZF	3	1	83333	U	transport protein (ExbD)	U	transport protein (ExbD)
ENOG4108ZZF	P02929	3	1	83333	U	transport protein (ExbD)	NA	NA
ENOG4105CDK	ENOG4105DHA	3	1	83333	D	Essential cell division protein that forms a contractile ring structure (Z ring) at the future cell division site. The regulation of the ring assembly controls the timing and the location of cell division. One of the functions of the FtsZ ring is to recruit other cell division proteins to the septum to produce a new cell wall between the dividing cells. Binds GTP and shows GTPase activity (By sim…	S	Cell division factor that enhances FtsZ-ring assembly. Directly interacts with FtsZ and promotes bundling of FtsZ protofilaments, with a reduction in FtsZ GTPase activity (By similarity)
ENOG41063M6	ENOG4106C6R	3	1	83333	D	Cell Division Protein	S	beta-lactam resistance protein
ENOG41063Y6	ENOG4106C6R	3	1	83333	D	Essential cell division protein. May link together the upstream cell division proteins, which are predominantly cytoplasmic, with the downstream cell division proteins, which are predominantly periplasmic (By similarity)	S	beta-lactam resistance protein
Q53389	Q53389	3	1	1422	NA	NA	NA	NA
P9WJF3	P9WP57	3	1	83332	NA	NA	NA	NA
ENOG4105CZ8	ENOG4107QRG	3	1	83333	L	DNA polymerase III is a complex, multichain enzyme responsible for most of the replicative synthesis in bacteria. This DNA polymerase also exhibits 3' to 5' exonuclease activity. The beta chain is required for initiation of replication once it is clamped onto DNA, it slides freely (bidirectional and ATP- independent) along duplex DNA (By similarity)	L	dna polymerase iii
ENOG4105K7E	ENOG4105CNI	3	1	83333	M	Essential cell division protein. May link together the upstream cell division proteins, which are predominantly cytoplasmic, with the downstream cell division proteins, which are predominantly periplasmic. May control correct divisome assembly (By similarity)	D	cell division protein FtsW
ENOG4105K7E	ENOG4105CNU	3	1	83333	M	Essential cell division protein. May link together the upstream cell division proteins, which are predominantly cytoplasmic, with the downstream cell division proteins, which are predominantly periplasmic. May control correct divisome assembly (By similarity)	D	cell division protein FtsK
ENOG4105WQI	ENOG4105WQI	3	1	83333	Q	isochorismatase	Q	isochorismatase
ENOG4108TZA	ENOG4105WQI	3	1	83333	H	Required for optimal enterobactin synthesis. Acts as a proofreading enzyme that prevents EntB misacylation by hydrolyzing the thioester bound existing between EntB and wrongly charged molecules (By similarity)	Q	isochorismatase
ENOG4105WHM	COG0081	3	1	224308	S	Necessary for normal cell division and for the maintenance of normal septation (By similarity)	J	Binds directly to 23S rRNA. The L1 stalk is quite mobile in the ribosome, and is involved in E site tRNA release (By similarity)
E1WAC8	E1WAC8	3	1	216597	NA	NA	NA	NA
ENOG4105YHC	ENOG4105EY8	3	1	224308	M	Rod shape-determining protein MreD	GM	ABC transporter
ENOG4105YHC	ENOG4105ESV	3	1	224308	M	Rod shape-determining protein MreD	M	Glycosyl transferase, family 4
ENOG4105EY8	COG1682	3	1	224308	GM	ABC transporter	V	ABC-2 type transporter
ENOG4107SJB	ENOG4107RZX	3	1	224308	M	teichoic acid biosynthesis	M	Teichoic acid biosynthesis protein
ENOG4105CJN	ENOG4108VKV	3	1	83333	M	penicillin-binding protein	M	Monofunctional biosynthetic peptidoglycan transglycosylase
A0FDS8	ENOG4108XQC	3	1	210	NA	NA	U	type IV secretion system protein VirB10
Q56844	Q93KT7	3	1	630	NA	NA	NA	NA
Q56844	Q01253	3	1	630	NA	NA	NA	NA
Q56844	Q9ZA78	3	1	630	NA	NA	NA	NA
Q1PLH3	Q1PLH8	3	1	1502	NA	NA	NA	NA
ENOG41065U4	ENOG41065U4	3	1	83333	T	response regulator	T	response regulator
G0KUD5	G0KUD5	3	1	52258	NA	NA	NA	NA
Q9RD40	ENOG4106HKT	3	1	100226	NA	NA	S	regulatory protein
ENOG4108XJA	ENOG4108T4W	3	1	205920	U	Type IV secretion system protein VirB9	U	type IV secretion system protein
Q47155	ENOG4105CHV	3	1	83333	NA	NA	K	Transcription elongation factor NusA
ENOG4108JIR	ENOG4105X27	3	1	623	NU	Flagellum-specific ATP synthase	U	type iii secretion
ENOG41069E1	ENOG4105C0H	3	1	208964	T	anti sigma-E protein RseA	O	protease
Q08312	Q08311	3	1	224308	NA	NA	NA	NA
Q08309	Q08310	3	1	224308	NA	NA	NA	NA
ENOG4105C2Z	ENOG4105CCQ	3	1	83333	O	ATP-dependent CLP protease ATP-binding subunit	O	Cleaves peptides in various proteins in a process that requires ATP hydrolysis. Has a chymotrypsin-like activity. Plays a major role in the degradation of misfolded proteins (By similarity)
ENOG4105KAE	ENOG4105C8Y	3	1	83333	O	Involved in the modulation of the specificity of the ClpAP-mediated ATP-dependent protein degradation (By similarity)	E	Acetylornithine aminotransferase
Q57231	Q54944	3	1	1314	NA	NA	NA	NA
ENOG41090BB	ENOG4105DC6	3	1	83333	L	DNA mismatch endonuclease (vsr)	L	This protein is involved in the repair of mismatches in DNA. It is required for dam-dependent methyl-directed DNA mismatch repair. May act as a molecular matchmaker , a protein that promotes the formation of a stable complex between two or more DNA-binding proteins in an ATP-dependent manner without itself being part of a final effector complex (By similarity)
ENOG4105X1Q	ENOG4105F4R	3	1	1061	H	TOBE domain protein	K	Transcriptional regulator mode
ENOG4105I1J	ENOG4105DBD	3	1	83334	MU	Autotransporter	O	Chaperone involved in the correct folding and assembly of outer membrane proteins. Recognizes specific patterns of aromatic residues and the orientation of their side chains, which are found more frequently in integral outer membrane proteins. May act in both early periplasmic and late outer membrane-associated steps of protein maturation (By similarity)
ENOG4105ETE	COG4465	3	1	224308	K	Transcriptional regulator (LacI family	K	DNA-binding protein that represses the expression of many genes that are induced as cells make the transition from rapid exponential growth to stationary phase. It is a GTP-binding protein that senses the intracellular GTP concentration as an indicator of nutritional limitations. At low GTP concentration it no longer binds GTP and stop to act as a transcriptional repressor (By similarity)
ENOG4108SHS	ENOG4108SHS	3	1	83333	O	Associates with aggregated proteins, together with IbpA, to stabilize and protect them from irreversible denaturation and extensive proteolysis during heat shock and oxidative stress. Aggregated proteins bound to the IbpAB complex are more efficiently refolded and reactivated by the ATP-dependent chaperone systems ClpB and DnaK DnaJ GrpE. Its activity is ATP- independent (By similarity)	O	Associates with aggregated proteins, together with IbpA, to stabilize and protect them from irreversible denaturation and extensive proteolysis during heat shock and oxidative stress. Aggregated proteins bound to the IbpAB complex are more efficiently refolded and reactivated by the ATP-dependent chaperone systems ClpB and DnaK DnaJ GrpE. Its activity is ATP- independent (By similarity)
ENOG4105C0B	ENOG4107QRG	3	1	83333	L	DNA polymerase III (alpha subunit)	L	dna polymerase iii
ENOG4105CSB	ENOG4105CSB	3	1	251221	S	rhodopsin	S	rhodopsin
06710-2	ENOG4105MYG	3	1	83333	NA	NA	L	DNA polymerase iii, chi subunit
P9WFN1	P9WFN1	3	1	83332	NA	NA	NA	NA
ENOG4105F1Y	ENOG4107S8Q	3	1	208964	Q	L-lysine 6-monooxygenase (NADPH)	Q	Peptide synthetase
Q46705	Q46704	3	1	562	NA	NA	NA	NA
ENOG4105C80	ENOG4108HMX	3	1	224308	C	Catalyzes the reversible oxidation of malate to oxaloacetate (By similarity)	C	isocitrate dehydrogenase (NADP)
ENOG4105P9C	ENOG4105JRK	3	1	83333	S	Participates in cysteine desulfuration mediated by SufS. Cysteine desulfuration mobilizes sulfur from L-cysteine to yield L-alanine and constitutes an essential step in sulfur metabolism for biosynthesis of a variety of sulfur-containing biomolecules. Functions as a sulfur acceptor for SufS, by mediating the direct transfer of the sulfur atom from the S-sulfanylcysteine of SufS, an intermediate p…	O	feS assembly protein SufD
ENOG4105DIW	ENOG4105C9B	3	1	83333	O	FeS assembly protein SUFB	E	Cysteine desulfurase
ENOG4105P9C	ENOG4105CUZ	3	1	83333	S	Participates in cysteine desulfuration mediated by SufS. Cysteine desulfuration mobilizes sulfur from L-cysteine to yield L-alanine and constitutes an essential step in sulfur metabolism for biosynthesis of a variety of sulfur-containing biomolecules. Functions as a sulfur acceptor for SufS, by mediating the direct transfer of the sulfur atom from the S-sulfanylcysteine of SufS, an intermediate p…	H	uba thif-type nad fad binding protein
ENOG4107YJ4	COG0515	3	1	224308	M	chain length determinant protein	T	Serine Threonine protein kinase
ENOG4105G0J	ENOG4108ZBE	3	1	224308	T	serine threonine protein kinase	T	Binds to sigma F and blocks its ability to form an RNA polymerase holoenzyme (E-sigma F). Phosphorylates SpoIIAA on a serine residue. This phosphorylation may enable SpoIIAA to act as an anti-anti-sigma factor that counteracts SpoIIAB and thus releases sigma F from inhibition (By similarity)
ENOG4105D9P	ENOG4105G0J	3	1	224308	T	serine threonine protein kinase	T	serine threonine protein kinase
ENOG4105G0J	ENOG4105QD0	3	1	224308	T	serine threonine protein kinase	T	anti-sigma regulatory factor serine threonine protein kinase
COG1846	ENOG4105D1C	3	1	224308	K	Transcriptional regulator	T	Catalyzes the ATP- as well as the pyrophosphate- dependent phosphorylation of a specific serine residue in HPr, a phosphocarrier protein of the phosphoenolpyruvate-dependent sugar phosphotransferase system (PTS). HprK P also catalyzes the pyrophosphate-producing, inorganic phosphate-dependent dephosphorylation (phosphorolysis) of seryl-phosphorylated HPr (P- Ser-HPr). The two antagonistic activit…
ENOG4105HTX	ENOG4105HTX	3	1	224308	M	biosynthesis protein	M	biosynthesis protein
P9WF09	ENOG4108ZBF	3	1	83332	NA	NA	K	iron (metal) dependent repressor, dtxr family
P9WF25	P9WF09	3	1	83332	NA	NA	NA	NA
ENOG4108ZBF	P9WF25	3	1	83332	K	iron (metal) dependent repressor, dtxr family	NA	NA
ENOG4105CDU	ENOG4105C25	3	1	83333	L	Replicative dna helicase	L	Primosomal protein n'
ENOG4105CDU	ENOG4108VDV	3	1	83333	L	Replicative dna helicase	L	Binds single-stranded DNA at the primosome assembly site (PAS) (By similarity)
ENOG410816I	ENOG4105X96	3	1	170187	S	Binds to DNA and alters its conformation. May be involved in regulation of gene expression, nucleoid organization and DNA protection (By similarity)	H	Involved in the biosynthesis of D-alanyl-lipoteichoic acid (LTA). Activated D-alanyl-Dcp donates its D-alanyl substituent to membrane-associated LTA (By similarity)
ENOG4105F91	ENOG4105VPS	3	1	170187	G	Catalyzes the phosphorylation of NAD to NADP. Utilizes ATP and other nucleoside triphosphates as well as inorganic polyphosphate as a source of phosphorus (By similarity)	S	UPF0291 protein
ENOG4105CDE	ENOG4108ZMD	3	1	170187	S	UPF0348 protein	F	Phosphorylation of dTMP to form dTDP in both de novo and salvage pathways of dTTP synthesis (By similarity)
ENOG4108V7D	ENOG4105DKX	3	1	170187	S	UPF0397 protein	J	Catalyzes the transfer of a dimethylallyl group onto the adenine at position 37 in tRNAs that read codons beginning with uridine, leading to the formation of N6-(dimethylallyl)adenosine (i(6)A) (By similarity)
ENOG4105WI0	ENOG4105E7H	3	1	83333	S	lipopolysaccharide transport periplasmic protein lptA	M	involved in the assembly of LPS in the outer leaflet of the outer membrane. Determines N-hexane tolerance and is involved in outer membrane permeability. Essential for envelope biogenesis (By similarity)
ENOG4105C2J	ENOG4105KQZ	3	1	83333	P	ABC transporter	P	Phosphonate C-P lyase system protein PhnG
COG2901	ENOG4105WT8	3	1	83333	K	Activates ribosomal RNA transcription. Plays a direct role in upstream activation of rRNA promoters (By similarity)	S	Protein of unknown function (DUF1480)
ENOG4105J4Q	ENOG4105WT8	3	1	83333	K	Transcriptional regulator	S	Protein of unknown function (DUF1480)
ENOG4108NZN	ENOG4108IUE	3	1	83333	C	Respiratory nitrate reductase 2 delta chain	C	nitrate reductase beta subunit
ENOG4105C1H	ENOG4106FQ9	3	1	83333	S	Exhibits a very high intrinsic GTPase hydrolysis rate. Involved in the addition of a carboxymethylaminomethyl (cmnm) group at the wobble position (U34) of certain tRNAs, forming tRNA- cmnm(5)s(2)U34 (By similarity)	M	Biofilm PGA synthesis protein PgaD
COG0347	COG0347	3	1	83333	E	Nitrogen regulatory protein pii	E	Nitrogen regulatory protein pii
ENOG4105E9V	ENOG4105E9V	3	1	83333	G	Periplasmic binding protein LacI transcriptional regulator	G	Periplasmic binding protein LacI transcriptional regulator
ENOG4105D0Y	ENOG4108V1J	3	1	83333	S	UPF0227 protein	O	Has antioxidant activity. Could remove peroxides or H(2)O(2) (By similarity)
ENOG4105TZK	ENOG4107ZY3	3	1	83333	L	CRISPR (clustered regularly interspaced short palindromic repeat), is an adaptive immune system that provides protection against mobile genetic elements (viruses, transposable elements and conjugative plasmids). CRISPR clusters contain sequences complementary to antecedent mobile elements and target invading nucleic acids. CRISPR clusters are transcribed and processed into CRISPR RNA (crRNA). Act…	T	Histidine kinase
ENOG4105BZK	ENOG4108IIJ	3	1	83333	L	Transcription regulator that activates transcription by stimulating RNA polymerase (RNAP) recycling in case of stress conditions such as supercoiled DNA or high salt concentrations. Probably acts by releasing the RNAP, when it is trapped or immobilized on tightly supercoiled DNA. Does not activate transcription on linear DNA. Probably not involved in DNA repair (By similarity)	K	DNA-dependent RNA polymerase catalyzes the transcription of DNA into RNA using the four ribonucleoside triphosphates as substrates (By similarity)
ENOG4105CGV	COG3842	3	1	83333	J	This protein promotes the GTP-dependent binding of aminoacyl-tRNA to the A-site of ribosomes during protein biosynthesis (By similarity)	E	Part of the ABC transporter complex PotABCD involved in spermidine putrescine import. Responsible for energy coupling to the transport system (By similarity)
ENOG4107YDG	ENOG4107QMS	3	1	224308	D	Cell division inhibitor that blocks the formation of polar Z ring septums. Rapidly oscillates between the poles of the cell to destabilize FtsZ filaments that have formed before they mature into polar Z rings. Prevents FtsZ polymerization (By similarity)	D	site-determining protein
COG0468	ENOG4105HTX	3	1	224308	L	Can catalyze the hydrolysis of ATP in the presence of single-stranded DNA, the ATP-dependent uptake of single-stranded DNA by duplex DNA, and the ATP-dependent hybridization of homologous single-stranded DNAs. It interacts with LexA causing its activation and leading to its autocatalytic cleavage (By similarity)	M	biosynthesis protein
P45870	COG0515	3	1	224308	NA	NA	T	Serine Threonine protein kinase
ENOG4105CDU	ENOG4105G0J	3	1	224308	L	Replicative dna helicase	T	serine threonine protein kinase
P45870	COG2208	3	1	224308	NA	NA	T	protein serine threonine phosphatase
ENOG4105VE1	ENOG4105VE1	3	1	176299	I	Phosphatidylcholine synthase	I	Phosphatidylcholine synthase
ENOG4107RHR	ENOG4107RHR	3	1	224308	K	regulatoR	K	regulatoR
ENOG4105CYU	ENOG4105C3J	3	1	85962	C	NDH-1 shuttles electrons from NADH, via FMN and iron- sulfur (Fe-S) centers, to quinones in the respiratory chain	E	Cysteine desulfurase
ENOG4108RD3	ENOG4107TH8	3	1	85962	NT	chew protein	H	cina domain protein
O34461	O25261	3	1	85962	NA	NA	NA	NA
ENOG4105HKX	ENOG4105NHU	3	1	85962	Q	acetone carboxylase, gamma subunit	L	Nuclease that resolves Holliday junction intermediates in genetic recombination. Cleaves the cruciform structure in supercoiled DNA by nicking to strands with the same polarity at sites symmetrically opposed at the junction in the homologous arms and leaves a 5'-terminal phosphate and a 3'-terminal hydroxyl group (By similarity)
ENOG4105UNZ	ENOG41080W7	3	1	85962	S	Pfam:DUF88	N	Structural component of flagellum, the bacterial motility apparatus. Part of the rod structure of flagellar basal body (By similarity)
COG0752	ENOG4105C38	3	1	83333	J	glycyl-tRNA synthetase, alpha subunit	J	Glycyl-tRNA synthetase beta subunit
ENOG4105K7D	COG0048	3	1	83333	S	Required for maturation of 30S ribosomal subunits (By similarity)	J	Interacts with and stabilizes bases of the 16S rRNA that are involved in tRNA selection in the A site and with the mRNA backbone. Located at the interface of the 30S and 50S subunits, it traverses the body of the 30S subunit contacting proteins on the other side and probably holding the rRNA structure together. The combined cluster of proteins S8, S12 and S17 appears to hold together the shoulder…
ENOG4105C4M	COG4890	3	1	83333	C	(Ubiquinol oxidase) subunit I	S	Cyd operon protein YbgT
ENOG4108N16	ENOG4105CEY	3	1	83333	K	Negative regulator of allantoin and glyoxylate utilization operons. Binds to the gcl promoter and to the allS- allA intergenic region	IQ	Amp-dependent synthetase and ligase
ENOG4105C1W	ENOG4108WQH	3	1	83333	T	two component, sigma54 specific, transcriptional regulator, Fis family	T	regulatoR
ENOG4108WQH	ENOG41073DY	3	1	83333	T	regulatoR	T	may be a structural element that influences the osmotic activation of ProP at a post-translational level (By similarity)
ENOG4105E0F	ENOG4105V9J	3	1	83333	T	Histidine kinase	K	phenylacetic acid degradation operon negative regulatory protein
ENOG4107QN8	ENOG4105C6A	3	1	83333	U	Part of the Sec protein translocase complex. Interacts with the SecYEG preprotein conducting channel. SecDF uses the proton motive force (PMF) to complete protein translocation after the ATP-dependent function of SecA (By similarity)	J	phenylalanyl-tRNA synthetase (beta subunit)
ENOG4107QMP	ENOG4105CID	3	1	83333	L	dna polymerase iii subunits gamma and tau	K	antiterminator
ENOG4105DMZ	ENOG4105DMZ	3	1	83333	M	Cell wall formation. Catalyzes the addition of glutamate to the nucleotide precursor UDP-N-acetylmuramoyl-L-alanine (UMA) (By similarity)	M	Cell wall formation. Catalyzes the addition of glutamate to the nucleotide precursor UDP-N-acetylmuramoyl-L-alanine (UMA) (By similarity)
ENOG4105DFU	P77609	3	1	83333	M	Cell wall formation (By similarity)	NA	NA
ENOG4105DJF	ENOG4108DBC	3	1	83333	L	DNA polymerase III, delta' subunit	C	nitroreductase
ENOG4105C4H	ENOG4105CI3	3	1	83333	L	Specifically methylates the guanine in position 2445 (m2G2445) and the guanine in position 2069 (m7G2069) of 23S rRNA (By similarity)	T	gtp-binding protein typa
ENOG4105KRS	ENOG4107SCQ	3	1	83333	S	Proteinase inhibitor	C	Iron-containing alcohol dehydrogenase
ENOG4105Y3E	ENOG4105MHQ	3	1	83333	S	Modulates RecA activity (By similarity)	C	Low-potential electron donor to a number of redox enzymes (By similarity)
COG2801	ENOG4105EAK	3	1	83333	L	Retrotransposon protein	CH	ubiquinone biosynthesis hydroxylase, ubiH ubiF VisC COQ6 family
ENOG4107UI5	ENOG4108IG5	3	1	83333	E	Transforms N(2)-succinylglutamate into succinate and glutamate (By similarity)	K	Transcriptional regulator
ENOG41065VV	ENOG4108BY2	3	1	83333	K	Transcription inhibitory protein for the torCAD operon. Also acts as an excisionase and plays an essential role in the defective prophage CPS53 excision	T	phosphohistidine phosphatase
ENOG4107258	ENOG4108URS	3	1	83333	K	Transcriptional regulator	L	primosomal replication protein n''
ENOG4105IBM	ENOG4105CHM	3	1	83333	C	Could be part of an electron transfer system required for anaerobic carnitine reduction. Could be a 3Fe-4S cluster- containing protein	E	Aminotransferase
ENOG41088T4	ENOG4107T0K	3	1	83333	L	Helicase IV	F	Adenylate cyclase
ENOG4105ECC	ENOG4105ECC	3	1	83333	E	imidazole-glycerol-phosphate dehydratase	E	imidazole-glycerol-phosphate dehydratase
ENOG4105CDK	ENOG4105C55	3	1	83333	D	Essential cell division protein that forms a contractile ring structure (Z ring) at the future cell division site. The regulation of the ring assembly controls the timing and the location of cell division. One of the functions of the FtsZ ring is to recruit other cell division proteins to the septum to produce a new cell wall between the dividing cells. Binds GTP and shows GTPase activity (By sim…	J	Specifically methylates position 2 of adenine 2503 in 23S rRNA and position 2 of adenine 37 in tRNAs
ENOG41063TF	ENOG4108IYS	3	1	83333	K	transcriptional regulator (AraC	L	Site-specific tyrosine recombinase, which acts by catalyzing the cutting and rejoining of the recombining DNA molecules. The XerC-XerD complex is essential to convert dimers of the bacterial chromosome into monomers to permit their segregation at cell division. It also contributes to the segregational stability of plasmids (By similarity)
ENOG4105CJ1	ENOG4105BZJ	3	1	83333	V	ABC, transporter	C	Electron transfer flavoprotein
ENOG4105BZ9	ENOG4105CHM	3	1	83333	C	Cytochrome C oxidase, subunit I	E	Aminotransferase
ENOG4105K7U	ENOG4105WVM	3	1	83333	D	Cell division inhibitor that blocks the formation of polar Z ring septums. Rapidly oscillates between the poles of the cell to destabilize FtsZ filaments that have formed before they mature into polar Z rings. Prevents FtsZ polymerization (By similarity)	E	ethanolamine utilization protein EutN carboxysome structural protein Ccml
ENOG4105C2Z	COG0425	3	1	83333	O	ATP-dependent CLP protease ATP-binding subunit	O	sulfurtransferase activity
ENOG4107SCQ	ENOG4107SCQ	3	1	83333	C	Iron-containing alcohol dehydrogenase	C	Iron-containing alcohol dehydrogenase
P77609	ENOG4105NDK	3	1	83333	NA	NA	E	ethanolamine utilization protein
COG0200	ENOG4105C55	3	1	83333	J	Binds to the 23S rRNA (By similarity)	J	Specifically methylates position 2 of adenine 2503 in 23S rRNA and position 2 of adenine 37 in tRNAs
ENOG4105K85	ENOG4108KZ1	3	1	83333	L	Involved in the cellular defense against the biological effects of O6-methylguanine (O6-MeG) in DNA. Repairs alkylated guanine in DNA by stoichiometrically transferring the alkyl group at the O-6 position to a cysteine residue in the enzyme. This is a suicide reaction the enzyme is irreversibly inactivated (By similarity)	L	Mediates the interaction of DNA replication inititator protein DnaA with DNA polymerase subunit beta sliding clamp (dnaN). Stimulates hydrolysis of ATP-DnaA to ADP-DnaA, rendering DnaA inactive for reinititation, a process called regulatory inhibition of DnaA or RIDA (By similarity)
ENOG41061ZR	ENOG4105BZ5	3	1	83333	K	Transcriptional regulator	O	ATP binding to DnaK triggers the release of the substrate protein, thus completing the reaction cycle. Several rounds of ATP-dependent interactions between DnaJ, DnaK and GrpE are required for fully efficient folding. Also involved, together with DnaK and GrpE, in the DNA replication of plasmids through activation of initiation proteins (By similarity)
ENOG4105CJ9	ENOG4105E99	3	1	83333	O	Prevents misfolding and promotes the refolding and proper assembly of unfolded polypeptides generated under stress conditions (By similarity)	E	Stereospecific condensation of phosphoenolpyruvate (PEP) and D-erythrose-4-phosphate (E4P) giving rise to 3-deoxy-D- arabino-heptulosonate-7-phosphate (DAHP) (By similarity)
ENOG4106S2D	ENOG4105CJ9	3	1	83333	K	Transcriptional regulator	O	Prevents misfolding and promotes the refolding and proper assembly of unfolded polypeptides generated under stress conditions (By similarity)
ENOG4105CJ9	ENOG4105CPQ	3	1	83333	O	Prevents misfolding and promotes the refolding and proper assembly of unfolded polypeptides generated under stress conditions (By similarity)	E	Dehydrogenase
ENOG4105CGV	ENOG41061ZR	3	1	83333	J	This protein promotes the GTP-dependent binding of aminoacyl-tRNA to the A-site of ribosomes during protein biosynthesis (By similarity)	K	Transcriptional regulator
ENOG4105CZ8	ENOG4105DJV	3	1	83333	L	DNA polymerase III is a complex, multichain enzyme responsible for most of the replicative synthesis in bacteria. This DNA polymerase also exhibits 3' to 5' exonuclease activity. The beta chain is required for initiation of replication once it is clamped onto DNA, it slides freely (bidirectional and ATP- independent) along duplex DNA (By similarity)	G	ribulose-phosphate 3-epimerase
ENOG4108YZA	COG0347	3	1	83333	E	Nitrogen regulatory protein pii	E	Nitrogen regulatory protein pii
ENOG4105E1P	COG0347	3	1	83333	O	Modifies, by uridylylation or deuridylylation the PII (GlnB) regulatory protein (By similarity)	E	Nitrogen regulatory protein pii
ENOG4108RMJ	ENOG4108X3P	3	1	83333	S	sensory transduction regulator	S	Toxic component of a toxin-antitoxin (TA) module. Overexpression results in inhibition of growth in liquid cultures
ENOG4108NUU	ENOG4105CID	3	1	83333	K	Transcriptional regulator	K	antiterminator
ENOG4108YZA	ENOG4105E1P	3	1	83333	E	Nitrogen regulatory protein pii	O	Modifies, by uridylylation or deuridylylation the PII (GlnB) regulatory protein (By similarity)
ENOG4105CZX	ENOG4105CA9	3	1	83333	NU	twitching motility protein	G	Pyruvate kinase
ENOG4108ZIG	ENOG4107RYR	3	1	83333	S	UPF0231 protein	T	Transcriptional regulator, Crp Fnr family
P9WGD5	P9WMR3	3	1	83332	NA	NA	NA	NA
P9WHW9	P9WIG7	3	1	83332	NA	NA	NA	NA
ENOG4105CHM	ENOG4105CHM	3	1	83333	E	Aminotransferase	E	Aminotransferase
ENOG4105CSS	ENOG4105CWM	3	1	83333	J	phenylalanyl-tRNA synthetase (alpha subunit)	E	branched-chain amino acid transport system II carrier protein
ENOG4105CSS	ENOG4108PXI	3	1	83333	J	phenylalanyl-tRNA synthetase (alpha subunit)	S	ErfK YbiS YcfS YnhG
ENOG4105K7U	ENOG4105EIP	3	1	83333	D	Cell division inhibitor that blocks the formation of polar Z ring septums. Rapidly oscillates between the poles of the cell to destabilize FtsZ filaments that have formed before they mature into polar Z rings. Prevents FtsZ polymerization (By similarity)	G	mannose-6-phosphate isomerase
ENOG4105CI1	ENOG4105CA9	3	1	83333	G	PTS System	G	Pyruvate kinase
ENOG4105C6A	ENOG4108MI0	3	1	83333	J	phenylalanyl-tRNA synthetase (beta subunit)	S	Resistance protein
ENOG4108USZ	ENOG4105DPX	3	1	83333	O	hydrogenase	C	Hydrogenase, large subunit
ENOG41077RS	ENOG4105C46	3	1	83333	T	Phosphatase	M	Catalyzes the first step in hexosamine metabolism, converting fructose-6P into glucosamine-6P using glutamine as a nitrogen source (By similarity)
ENOG4105CTB	ENOG4108HH9	3	1	83333	H	Polyprenyl synthetase	F	Catalyzes two reactions the first one is the production of beta-formyl glycinamide ribonucleotide (GAR) from formate, ATP and beta GAR
ENOG4107RY0	ENOG4105DF0	3	1	416870	F	Catalyzes the conversion of dihydroorotate to orotate (By similarity)	C	Responsible for channeling the electrons from the oxidation of dihydroorotate from the FMN redox center in the PyrD type B subunit to the ultimate electron acceptor NAD( ) (By similarity)
ENOG4105KQZ	ENOG4105ENV	3	1	83333	P	Phosphonate C-P lyase system protein PhnG	P	phosphonate C-P lyase system protein PhnK
P9WHU1	P9WHT9	3	1	83332	NA	NA	NA	NA
ENOG4108NAE	ENOG4108T65	3	1	83333	O	Fimbrial chaperone protein	S	Fimbrial
COG1077	ENOG4105CGV	3	1	83333	D	Rod shape-determining protein, MreB	J	This protein promotes the GTP-dependent binding of aminoacyl-tRNA to the A-site of ribosomes during protein biosynthesis (By similarity)
COG1077	ENOG4105CI6	3	1	83333	D	Rod shape-determining protein, MreB	U	Part of the Sec protein translocase complex. Interacts with the SecYEG preprotein conducting channel. Has a central role in coupling the hydrolysis of ATP to the transfer of proteins into and across the cell membrane, serving
COG1077	ENOG4105C24	3	1	83333	D	Rod shape-determining protein, MreB	L	DNA gyrase negatively supercoils closed circular double- stranded DNA in an ATP-dependent manner and also catalyzes the interconversion of other topological isomers of double-stranded DNA rings, including catenanes and knotted rings (By similarity)
COG1077	ENOG4105BZ5	3	1	83333	D	Rod shape-determining protein, MreB	O	ATP binding to DnaK triggers the release of the substrate protein, thus completing the reaction cycle. Several rounds of ATP-dependent interactions between DnaJ, DnaK and GrpE are required for fully efficient folding. Also involved, together with DnaK and GrpE, in the DNA replication of plasmids through activation of initiation proteins (By similarity)
ENOG4105C1J	ENOG4105C40	3	1	83333	L	atp-dependent rna helicase	K	3'-5' exoribonuclease that releases 5'-nucleoside monophosphates and is involved in maturation of structured RNAs (By similarity)
ENOG4105C1J	ENOG4105EIB	3	1	83333	L	atp-dependent rna helicase	J	trna rrna methyltransferase
ENOG4105C1J	COG0098	3	1	83333	L	atp-dependent rna helicase	J	Located at the back of the 30S subunit body where it stabilizes the conformation of the head with respect to the body (By similarity)
ENOG4105C1J	ENOG4105CE9	3	1	83333	L	atp-dependent rna helicase	J	30S ribosomal protein S2
ENOG4105C1J	ENOG4105CAV	3	1	83333	L	atp-dependent rna helicase	J	thus facilitating recognition of the initiation point. It is needed to translate mRNA with a short Shine-Dalgarno (SD) purine-rich sequence (By similarity)
ENOG4105C1J	COG0102	3	1	83333	L	atp-dependent rna helicase	J	This protein is one of the early assembly proteins of the 50S ribosomal subunit, although it is not seen to bind rRNA by itself. It is important during the early stages of 50S assembly (By similarity)
ENOG4105C1J	ENOG4105K9Q	3	1	83333	L	atp-dependent rna helicase	J	Binds to the 23S rRNA (By similarity)
ENOG4105C1J	ENOG4105DAQ	3	1	83333	L	atp-dependent rna helicase	C	Component of the pyruvate dehydrogenase (PDH) complex, that catalyzes the overall conversion of pyruvate to acetyl-CoA and CO(2) (By similarity)
ENOG4108UGX	ENOG4105MK2	3	1	83333	F	Major role in the synthesis of nucleoside triphosphates other than ATP. The ATP gamma phosphate is transferred to the NDP beta phosphate via a ping-pong mechanism, using a phosphorylated active-site intermediate (By similarity)	H	5-formyltetrahydrofolate cyclo-ligase
ENOG4108UUX	ENOG4108UHY	3	1	83333	J	IF-3 binds to the 30S ribosomal subunit and shifts the equilibrum between 70S ribosomes and their 50S and 30S subunits in favor of the free subunits, thus enhancing the availability of 30S subunits on which protein synthesis initiation begins (By similarity)	J	One of the primary rRNA binding proteins, it binds directly to 16S rRNA where it nucleates assembly of the head domain of the 30S subunit. Is located at the subunit interface close to the decoding center, probably blocks exit of the E-site tRNA (By similarity)
ENOG4108UUX	COG0098	3	1	83333	J	IF-3 binds to the 30S ribosomal subunit and shifts the equilibrum between 70S ribosomes and their 50S and 30S subunits in favor of the free subunits, thus enhancing the availability of 30S subunits on which protein synthesis initiation begins (By similarity)	J	Located at the back of the 30S subunit body where it stabilizes the conformation of the head with respect to the body (By similarity)
ENOG4105C1J	COG0198	3	1	83333	L	atp-dependent rna helicase	J	One of the proteins that surrounds the polypeptide exit tunnel on the outside of the subunit (By similarity)
ENOG4105CGV	ENOG4105CPH	3	1	83333	J	This protein promotes the GTP-dependent binding of aminoacyl-tRNA to the A-site of ribosomes during protein biosynthesis (By similarity)	H	Catalyzes the formation of S-adenosylmethionine from methionine and ATP
ENOG4105C1J	ENOG4108Z10	3	1	83333	L	atp-dependent rna helicase	J	Involved in the binding of tRNA to the ribosomes (By similarity)
ENOG4105C1J	COG0103	3	1	83333	L	atp-dependent rna helicase	J	30S ribosomal protein S9
ENOG4105C1J	ENOG4105KDC	3	1	83333	L	atp-dependent rna helicase	J	50s ribosomal protein l28
COG0236	ENOG4105SUU	3	1	83333	I	Carrier of the growing fatty acid chain in fatty acid biosynthesis (By similarity)	S	thioesterase domain
ENOG4108ZIG	ENOG4108IIJ	3	1	83333	S	UPF0231 protein	K	DNA-dependent RNA polymerase catalyzes the transcription of DNA into RNA using the four ribonucleoside triphosphates as substrates (By similarity)
ENOG4108MJ5	ENOG4105CFD	3	1	83333	S	VirK protein	J	One of the primary rRNA binding proteins. Required for association of the 30S and 50S subunits to form the 70S ribosome, for tRNA binding and peptide bond formation. It has been suggested to have peptidyltransferase activity
ENOG4105D27	ENOG4105CFD	3	1	83333	K	DNA-dependent RNA polymerase catalyzes the transcription of DNA into RNA using the four ribonucleoside triphosphates as substrates (By similarity)	J	One of the primary rRNA binding proteins. Required for association of the 30S and 50S subunits to form the 70S ribosome, for tRNA binding and peptide bond formation. It has been suggested to have peptidyltransferase activity
COG0202	COG0098	3	1	83333	K	DNA-dependent RNA polymerase catalyzes the transcription of DNA into RNA using the four ribonucleoside triphosphates as substrates (By similarity)	J	Located at the back of the 30S subunit body where it stabilizes the conformation of the head with respect to the body (By similarity)
COG0202	COG1758	3	1	83333	K	DNA-dependent RNA polymerase catalyzes the transcription of DNA into RNA using the four ribonucleoside triphosphates as substrates (By similarity)	K	Promotes RNA polymerase assembly. Latches the N- and C- terminal regions of the beta' subunit thereby facilitating its interaction with the beta and alpha subunits (By similarity)
COG0202	ENOG4105K70	3	1	83333	K	DNA-dependent RNA polymerase catalyzes the transcription of DNA into RNA using the four ribonucleoside triphosphates as substrates (By similarity)	L	DNA-binding protein
ENOG41080YA	ENOG4105K70	3	1	83333	L	This protein is one of the two subunits of integration host factor, a specific DNA-binding protein that functions in genetic recombination as well as in transcriptional and translational control (By similarity)	L	DNA-binding protein
ENOG4105DEK	ENOG4105CFG	3	1	83333	K	Sigma factors are initiation factors that promote the attachment of RNA polymerase to specific initiation sites and are then released (By similarity)	O	Acts as a chaperone (By similarity)
ENOG4105DTW	COG0202	3	1	83333	K	Sigma factors are initiation factors that promote the attachment of RNA polymerase to specific initiation sites and are then released (By similarity)	K	DNA-dependent RNA polymerase catalyzes the transcription of DNA into RNA using the four ribonucleoside triphosphates as substrates (By similarity)
COG1278	ENOG4108Z10	3	1	83333	K	Cold shock protein	J	Involved in the binding of tRNA to the ribosomes (By similarity)
COG1278	ENOG4108YY1	3	1	83333	K	Cold shock protein	J	This protein is located at the 30S-50S ribosomal subunit interface and may play a role in the structure and function of the aminoacyl-tRNA binding site (By similarity)
COG1278	ENOG4105C4P	3	1	83333	K	Cold shock protein	K	Facilitates transcription termination by a mechanism that involves Rho binding to the nascent RNA, activation of Rho's RNA-dependent ATPase activity, and release of the mRNA from the DNA template (By similarity)
COG1278	ENOG4107QM9	3	1	83333	K	Cold shock protein	I	Component of the acetyl coenzyme A carboxylase (ACC) complex. First, biotin carboxylase catalyzes the carboxylation of biotin on its carrier protein (BCCP) and then the CO(2) group is transferred by the carboxyltransferase to acetyl-CoA to form malonyl-CoA (By similarity)
COG1278	ENOG4105CAV	3	1	83333	K	Cold shock protein	J	thus facilitating recognition of the initiation point. It is needed to translate mRNA with a short Shine-Dalgarno (SD) purine-rich sequence (By similarity)
COG0098	ENOG4105CAV	3	1	83333	J	Located at the back of the 30S subunit body where it stabilizes the conformation of the head with respect to the body (By similarity)	J	thus facilitating recognition of the initiation point. It is needed to translate mRNA with a short Shine-Dalgarno (SD) purine-rich sequence (By similarity)
ENOG4105K70	ENOG4107RTM	3	1	83333	L	DNA-binding protein	G	4-alpha-glucanotransferase (EC 2.4.1.25)
ENOG4105CM3	ENOG4105D27	3	1	83333	E	Catalyzes the NADPH-dependent formation of L-aspartate- semialdehyde (L-ASA) by the reductive dephosphorylation of L- aspartyl-4-phosphate (By similarity)	K	DNA-dependent RNA polymerase catalyzes the transcription of DNA into RNA using the four ribonucleoside triphosphates as substrates (By similarity)
ENOG4105CP7	ENOG4108VKA	3	1	83333	G	Triose-phosphate isomerase	S	Acts as a radical domain for damaged PFL and possibly other radical proteins (By similarity)
ENOG4105NVJ	ENOG4105CFD	3	1	83333	J	RNaseP catalyzes the removal of the 5'-leader sequence from pre-tRNA to produce the mature 5'-terminus. It can also cleave other RNA substrates such as 4.5S RNA. The protein component plays an auxiliary but essential role in vivo by binding to the 5'-leader sequence and broadening the substrate specificity of the ribozyme (By similarity)	J	One of the primary rRNA binding proteins. Required for association of the 30S and 50S subunits to form the 70S ribosome, for tRNA binding and peptide bond formation. It has been suggested to have peptidyltransferase activity
ENOG4108ZNX	ENOG4108SHS	3	1	83333	O	Heat shock protein	O	Associates with aggregated proteins, together with IbpA, to stabilize and protect them from irreversible denaturation and extensive proteolysis during heat shock and oxidative stress. Aggregated proteins bound to the IbpAB complex are more efficiently refolded and reactivated by the ATP-dependent chaperone systems ClpB and DnaK DnaJ GrpE. Its activity is ATP- independent (By similarity)
ENOG4108ZNX	ENOG4105C2Z	3	1	83333	O	Heat shock protein	O	ATP-dependent CLP protease ATP-binding subunit
ENOG4105MPK	ENOG4107QMP	3	1	83333	L	DNA polymerase III subunit theta	L	dna polymerase iii subunits gamma and tau
P42184	ENOG4105NDF	3	1	562	NA	NA	K	NAD-dependent protein deacetylase which modulates the activities of several enzymes which are inactive in their acetylated form. May also have NAD-dependent lysine demalonylase and desuccinylase activity (By similarity)
ENOG4105K6H	ENOG4105C7S	3	1	83333	E	D-cysteine desulfhydrase	C	Dehydrogenase
ENOG4105KW8	ENOG4105K70	3	1	83333	T	RNA chaperone that binds small regulatory RNA (sRNAs) and mRNAs to facilitate mRNA translational regulation in response to envelope stress, environmental stress and changes in metabolite concentrations. Also binds with high specificity to tRNAs (By similarity)	L	DNA-binding protein
ENOG4105CKJ	ENOG4105CJ9	3	1	83333	L	The RuvA-RuvB complex in the presence of ATP renatures cruciform structure in supercoiled DNA with palindromic sequence, indicating that it may promote strand exchange reactions in homologous recombination. RuvAB is a helicase that mediates the Holliday junction migration by localized denaturation and reannealing (By similarity)	O	Prevents misfolding and promotes the refolding and proper assembly of unfolded polypeptides generated under stress conditions (By similarity)
ENOG4105CKJ	ENOG4105CFG	3	1	83333	L	The RuvA-RuvB complex in the presence of ATP renatures cruciform structure in supercoiled DNA with palindromic sequence, indicating that it may promote strand exchange reactions in homologous recombination. RuvAB is a helicase that mediates the Holliday junction migration by localized denaturation and reannealing (By similarity)	O	Acts as a chaperone (By similarity)
ENOG4105CAK	ENOG4105CJ9	3	1	83333	D	Cell division ATP-binding protein ftsE	O	Prevents misfolding and promotes the refolding and proper assembly of unfolded polypeptides generated under stress conditions (By similarity)
ENOG4105CPH	ENOG4105BZ5	3	1	83333	H	Catalyzes the formation of S-adenosylmethionine from methionine and ATP	O	ATP binding to DnaK triggers the release of the substrate protein, thus completing the reaction cycle. Several rounds of ATP-dependent interactions between DnaJ, DnaK and GrpE are required for fully efficient folding. Also involved, together with DnaK and GrpE, in the DNA replication of plasmids through activation of initiation proteins (By similarity)
ENOG4105BZU	ENOG4107QN2	3	1	83333	T	Histidine kinase	C	dihydrolipoyl dehydrogenase
ENOG4105BZU	ENOG4105DAQ	3	1	83333	T	Histidine kinase	C	Component of the pyruvate dehydrogenase (PDH) complex, that catalyzes the overall conversion of pyruvate to acetyl-CoA and CO(2) (By similarity)
ENOG4105C2R	P28043	3	1	562	L	Single-stranded-DNA-specific exonuclease (RecJ)	NA	NA
ENOG4105C2R	ENOG4108UMW	3	1	83333	L	Single-stranded-DNA-specific exonuclease (RecJ)	L	Endonuclease that specifically degrades the RNA of RNA- DNA hybrids (By similarity)
ENOG4105C3X	ENOG4105CJ9	3	1	83333	L	it is required for DNA replication and normal SOS inducibility. RecF binds preferentially to single-stranded, linear DNA. It also seems to bind ATP (By similarity)	O	Prevents misfolding and promotes the refolding and proper assembly of unfolded polypeptides generated under stress conditions (By similarity)
ENOG4105FE9	ENOG4105C64	3	1	83333	J	pseudouridine synthase	J	Binds directly to 23S rRNA. The L1 stalk is quite mobile in the ribosome, and is involved in E site tRNA release (By similarity)
ENOG4105C9U	P28043	3	1	562	L	ATP-dependent DNA helicase RecQ	NA	NA
ENOG4105CM1	ENOG4105CJ9	3	1	83333	H	Catalyzes, together with MoaC, the conversion of 5'-GTP to cyclic pyranopterin monophosphate (cPMP or molybdopterin precursor Z) (By similarity)	O	Prevents misfolding and promotes the refolding and proper assembly of unfolded polypeptides generated under stress conditions (By similarity)
ENOG4105F59	COG0080	3	1	83333	J	Methylates ribosomal protein L11 (By similarity)	J	This protein binds directly to 23S ribosomal RNA (By similarity)
ENOG4105C6N	ENOG4105CA9	3	1	83333	C	Formate acetyltransferase	G	Pyruvate kinase
ENOG4105EI2	ENOG4105EIB	3	1	83333	J	Pseudouridine synthase	J	trna rrna methyltransferase
ENOG4105EI2	ENOG4105C40	3	1	83333	J	Pseudouridine synthase	K	3'-5' exoribonuclease that releases 5'-nucleoside monophosphates and is involved in maturation of structured RNAs (By similarity)
ENOG4105EI2	ENOG4108Z04	3	1	83333	J	Pseudouridine synthase	J	Located at the top of the head of the 30S subunit, it contacts several helices of the 16S rRNA. In the 70S ribosome it contacts the 23S rRNA (bridge B1a) and protein L5 of the 50S subunit (bridge B1b), connecting the 2 subunits
ENOG4105EI2	ENOG4108UHY	3	1	83333	J	Pseudouridine synthase	J	One of the primary rRNA binding proteins, it binds directly to 16S rRNA where it nucleates assembly of the head domain of the 30S subunit. Is located at the subunit interface close to the decoding center, probably blocks exit of the E-site tRNA (By similarity)
ENOG4105EI2	ENOG4105CFD	3	1	83333	J	Pseudouridine synthase	J	One of the primary rRNA binding proteins. Required for association of the 30S and 50S subunits to form the 70S ribosome, for tRNA binding and peptide bond formation. It has been suggested to have peptidyltransferase activity
ENOG4105EI2	ENOG4105C64	3	1	83333	J	Pseudouridine synthase	J	Binds directly to 23S rRNA. The L1 stalk is quite mobile in the ribosome, and is involved in E site tRNA release (By similarity)
ENOG4107RZZ	ENOG4108WPU	3	1	83333	L	dna polymerase iii epsilon subunit	L	DNA polymerase III subunit psi
ENOG4105C24	ENOG4105CE9	3	1	83333	L	DNA gyrase negatively supercoils closed circular double- stranded DNA in an ATP-dependent manner and also catalyzes the interconversion of other topological isomers of double-stranded DNA rings, including catenanes and knotted rings (By similarity)	J	30S ribosomal protein S2
ENOG4105CFG	ENOG4105CGV	3	1	83333	O	Acts as a chaperone (By similarity)	J	This protein promotes the GTP-dependent binding of aminoacyl-tRNA to the A-site of ribosomes during protein biosynthesis (By similarity)
ENOG4105CFG	ENOG4105BZU	3	1	83333	O	Acts as a chaperone (By similarity)	T	Histidine kinase
ENOG4105CFG	ENOG4105C0Q	3	1	83333	O	Acts as a chaperone (By similarity)	I	Catalyzes the condensation reaction of fatty acid synthesis by the addition to an acyl acceptor of two carbons from malonyl-ACP (By similarity)
ENOG4105C40	COG0088	3	1	83333	K	3'-5' exoribonuclease that releases 5'-nucleoside monophosphates and is involved in maturation of structured RNAs (By similarity)	J	One of the primary rRNA binding proteins, this protein initially binds near the 5'-end of the 23S rRNA. It is important during the early stages of 50S assembly. It makes multiple contacts with different domains of the 23S rRNA in the assembled 50S subunit and ribosome (By similarity)
ENOG4105BZY	ENOG4105CJ9	3	1	83333	P	Part of the ABC transporter complex PstSACB involved in phosphate import. Responsible for energy coupling to the transport system (By similarity)	O	Prevents misfolding and promotes the refolding and proper assembly of unfolded polypeptides generated under stress conditions (By similarity)
ENOG4105C2Z	ENOG4105CAV	3	1	83333	O	ATP-dependent CLP protease ATP-binding subunit	J	thus facilitating recognition of the initiation point. It is needed to translate mRNA with a short Shine-Dalgarno (SD) purine-rich sequence (By similarity)
ENOG4105C2Z	ENOG4108UHY	3	1	83333	O	ATP-dependent CLP protease ATP-binding subunit	J	One of the primary rRNA binding proteins, it binds directly to 16S rRNA where it nucleates assembly of the head domain of the 30S subunit. Is located at the subunit interface close to the decoding center, probably blocks exit of the E-site tRNA (By similarity)
ENOG4105C2Z	ENOG4105CE9	3	1	83333	O	ATP-dependent CLP protease ATP-binding subunit	J	30S ribosomal protein S2
ENOG4105CQ7	ENOG4107QN2	3	1	83333	L	ATP-dependent helicase	C	dihydrolipoyl dehydrogenase
ENOG4105C55	ENOG4105EEE	3	1	83333	J	Specifically methylates position 2 of adenine 2503 in 23S rRNA and position 2 of adenine 37 in tRNAs	J	One of the primary rRNA binding proteins, it binds directly near the 3'-end of the 23S rRNA, where it nucleates assembly of the 50S subunit (By similarity)
ENOG4105C55	ENOG4105CFD	3	1	83333	J	Specifically methylates position 2 of adenine 2503 in 23S rRNA and position 2 of adenine 37 in tRNAs	J	One of the primary rRNA binding proteins. Required for association of the 30S and 50S subunits to form the 70S ribosome, for tRNA binding and peptide bond formation. It has been suggested to have peptidyltransferase activity
ENOG4105C55	ENOG4105C64	3	1	83333	J	Specifically methylates position 2 of adenine 2503 in 23S rRNA and position 2 of adenine 37 in tRNAs	J	Binds directly to 23S rRNA. The L1 stalk is quite mobile in the ribosome, and is involved in E site tRNA release (By similarity)
ENOG4105R8J	COG1758	3	1	83333	D	Activates the cell division inhibited by chromosomal DNA over-replication (By similarity)	K	Promotes RNA polymerase assembly. Latches the N- and C- terminal regions of the beta' subunit thereby facilitating its interaction with the beta and alpha subunits (By similarity)
ENOG4105DG1	ENOG4105C64	3	1	83333	K	Sigma factors are initiation factors that promote the attachment of RNA polymerase to specific initiation sites and are then released (By similarity)	J	Binds directly to 23S rRNA. The L1 stalk is quite mobile in the ribosome, and is involved in E site tRNA release (By similarity)
ENOG4105DG1	ENOG4105CHV	3	1	83333	K	Sigma factors are initiation factors that promote the attachment of RNA polymerase to specific initiation sites and are then released (By similarity)	K	Transcription elongation factor NusA
ENOG4105CHV	P0A705	3	1	83333	K	Transcription elongation factor NusA	NA	NA
ENOG4105D42	ENOG4105C6N	3	1	83333	E	Cleaves the N-terminal amino acid of tripeptides (By similarity)	C	Formate acetyltransferase
ENOG4107XTC	ENOG4105C9I	3	1	83333	C	May be involved in the formation or repair of Fe-S clusters present in iron-sulfur proteins	F	Chaperone involved in the maturation of iron-sulfur cluster-containing proteins. Has a low intrinsic ATPase activity which is markedly stimulated by HscB
ENOG4108IYH	P28043	3	1	562	L	Dna topoisomerase	NA	NA
ENOG4105NG1	ENOG4105M8F	3	1	192222	S	exported protein	U	Biopolymer transport protein exbD tolR
ENOG4105VB5	ENOG4105CHT	3	1	170187	J	Allows the formation of correctly charged Asn-tRNA(Asn) or Gln-tRNA(Gln) through the transamidation of misacylated Asp- tRNA(Asn) or Glu-tRNA(Gln) in organisms which lack either or both of asparaginyl-tRNA or glutaminyl-tRNA synthetases. The reaction takes place in the presence of glutamine and ATP through an activated phospho-Asp-tRNA(Asn) or phospho-Glu-tRNA(Gln) (By similarity)	J	Allows the formation of correctly charged Asn-tRNA(Asn) or Gln-tRNA(Gln) through the transamidation of misacylated Asp- tRNA(Asn) or Glu-tRNA(Gln) in organisms which lack either or both of asparaginyl-tRNA or glutaminyl-tRNA synthetases. The reaction takes place in the presence of glutamine and ATP through an activated phospho-Asp-tRNA(Asn) or phospho-Glu-tRNA(Gln) (By similarity)
ENOG4106EG9	ENOG4108KVX	3	1	170187	F	Catalyzes the decarboxylation of orotidine 5'- monophosphate (OMP) to uridine 5'-monophosphate (UMP) (By similarity)	S	Participates in chromosomal partition during cell division. May act via the formation of a condensin-like complex containing Smc and ScpB that pull DNA away from mid-cell into both cell halves (By similarity)
P75177	P75105	3	1	272634	NA	NA	NA	NA
P75484	P75395	3	1	272634	NA	NA	NA	NA
P11311	P75563	3	1	272634	NA	NA	NA	NA
P75590	P75081	3	1	272634	NA	NA	NA	NA
P75247	P75344	3	1	272634	NA	NA	NA	NA
P78012	P75205	3	1	272634	NA	NA	NA	NA
P75461	P78027	3	1	272634	NA	NA	NA	NA
P75539	P75252	3	1	272634	NA	NA	NA	NA
P75527	P75526	3	1	272634	NA	NA	NA	NA
P75548	P75437	3	1	272634	NA	NA	NA	NA
P75403	P75559	3	1	272634	NA	NA	NA	NA
P78012	P75089	3	1	272634	NA	NA	NA	NA
P78012	P75104	3	1	272634	NA	NA	NA	NA
P75093	Q50295	3	1	272634	NA	NA	NA	NA
ENOG4105CNA	COG3209	3	1	83333	M	YD repeat protein	M	YD repeat protein
ENOG4105VEQ	COG0088	3	1	83333	K	Cold shock protein	J	One of the primary rRNA binding proteins, this protein initially binds near the 5'-end of the 23S rRNA. It is important during the early stages of 50S assembly. It makes multiple contacts with different domains of the 23S rRNA in the assembled 50S subunit and ribosome (By similarity)
ENOG4105VEQ	COG0092	3	1	83333	K	Cold shock protein	J	Binds the lower part of the 30S subunit head. Binds mRNA in the 70S ribosome, positioning it for translation (By similarity)
ENOG4105VEQ	ENOG4108U51	3	1	83333	K	Cold shock protein	T	Universal stress protein
ENOG4105VEQ	ENOG4105TMR	3	1	83333	K	Cold shock protein	O	Functions as a holding molecular chaperone (holdase) which stabilizes unfolding intermediates and rapidly releases them in an active form once stress has abated. Plays an important role in protecting cells from severe heat shock and starvation, as well as in acid resistance of stationary-phase cells. It catalyzes the conversion of methylglyoxal (MG) to D-lactate in a single glutathione (GSH)-inde…
ENOG4107QIW	ENOG4105DAQ	3	1	83333	C	Catalytic subunit of the periplasmic nitrate reductase (NAP). Only expressed at high levels during aerobic growth. NapAB complex receives electrons from the membrane-anchored tetraheme protein NapC, thus allowing electron flow between membrane and periplasm. Essential function for nitrate assimilation and may have a role in anaerobic metabolism (By similarity)	C	Component of the pyruvate dehydrogenase (PDH) complex, that catalyzes the overall conversion of pyruvate to acetyl-CoA and CO(2) (By similarity)
ENOG4105CJ9	ENOG4105C2J	3	1	83333	O	Prevents misfolding and promotes the refolding and proper assembly of unfolded polypeptides generated under stress conditions (By similarity)	P	ABC transporter
ENOG4105DEK	ENOG4108IIJ	3	1	83333	K	Sigma factors are initiation factors that promote the attachment of RNA polymerase to specific initiation sites and are then released (By similarity)	K	DNA-dependent RNA polymerase catalyzes the transcription of DNA into RNA using the four ribonucleoside triphosphates as substrates (By similarity)
ENOG4107H9G	ENOG4105C3J	3	1	83333	C	Necessary for formate dehydrogenase activity (By similarity)	E	Cysteine desulfurase
ENOG4107T18	ENOG4105BZ4	3	1	190650	M	integral membrane protein CcmA involved in cell shape determination	M	penicillin-binding protein
ENOG4107K25	P9WGI3	3	1	1773	T	stage II sporulation protein	NA	NA
P9WHN5	P9WQN5	3	1	83332	NA	NA	NA	NA
ENOG4105CID	ENOG4105BZ3	3	1	83333	K	antiterminator	G	General (non sugar-specific) component of the phosphoenolpyruvate-dependent sugar phosphotransferase system (sugar PTS). This major carbohydrate active-transport system catalyzes the phosphorylation of incoming sugar substrates concomitantly with their translocation across the cell membrane. Enzyme I transfers the phosphoryl group from phosphoenolpyruvate (PEP) to the phosphoryl carrier protein (…
ENOG4105DEA	ENOG4108UHY	3	1	83333	O	Involved in protein export. Acts as a chaperone by maintaining the newly synthesized protein in an open conformation	J	One of the primary rRNA binding proteins, it binds directly to 16S rRNA where it nucleates assembly of the head domain of the 30S subunit. Is located at the subunit interface close to the decoding center, probably blocks exit of the E-site tRNA (By similarity)
ENOG4105D5S	ENOG4108UGX	3	1	83333	L	Excises uracil residues from the DNA which can arise as a result of misincorporation of dUMP residues by DNA polymerase or due to deamination of cytosine (By similarity)	F	Major role in the synthesis of nucleoside triphosphates other than ATP. The ATP gamma phosphate is transferred to the NDP beta phosphate via a ping-pong mechanism, using a phosphorylated active-site intermediate (By similarity)
ENOG4105EMN	ENOG4106FAC	3	1	1902	K	RNA polymerase sigma factor	S	NA
P07620	P07620	3	1	562	NA	NA	NA	NA
O25258	P97245	3	1	85962	NA	NA	NA	NA
ENOG4108QHK	ENOG4108QHK	3	1	623	S	Effector proteins function to alter host cell physiology and promote bacterial survival in host tissues. This protein is an E3 ubiquitin ligase that interferes with host's ubiquitination pathway	S	Effector proteins function to alter host cell physiology and promote bacterial survival in host tissues. This protein is an E3 ubiquitin ligase that interferes with host's ubiquitination pathway
ENOG4107SV1	ENOG4105CTK	3	1	272942	H	subunit D	H	cobaltochelatase, cobn subunit
ENOG4107SV1	ENOG4105EET	3	1	272942	H	subunit D	H	magnesium chelatase
P9WI75	P9WPE7	3	1	83332	NA	NA	NA	NA
Q7MBY2	Q7MIS6	3	1	196600	NA	NA	NA	NA
ENOG410811Q	ENOG4105C4E	3	1	197221	C	Ferredoxin	I	Converts 2C-methyl-D-erythritol 2,4-cyclodiphosphate (ME-2,4cPP) into 1-hydroxy-2-methyl-2-(E)-butenyl 4-diphosphate (By similarity)
ENOG4105WQ3	ENOG4105C1J	3	1	83333	S	Rna-binding protein	L	atp-dependent rna helicase
COG0236	ENOG4105E55	3	1	83333	I	Carrier of the growing fatty acid chain in fatty acid biosynthesis (By similarity)	I	glycerol-3-phosphate acyltransferase
COG1278	ENOG4105FE9	3	1	83333	K	Cold shock protein	J	pseudouridine synthase
COG1278	ENOG4105C4H	3	1	83333	K	Cold shock protein	L	Specifically methylates the guanine in position 2445 (m2G2445) and the guanine in position 2069 (m7G2069) of 23S rRNA (By similarity)
COG1530	P52603	3	1	562	J	ribonuclease	NA	NA
COG1530	ENOG4105F3T	3	1	83333	J	ribonuclease	S	(LipO)protein
ENOG4105K63	ENOG4105CBC	3	1	1111708	O	Thioredoxin	E	glutamate synthase
ENOG4105KR1	ENOG4105CDU	3	1	83333	L	Trans-acting protein required for termination of DNA replication. Binds to DNA replication terminator sequences (terA to terF) to prevent the passage of replication forks. The termination efficiency will be affected by the affinity of this protein for the terminator sequence (By similarity)	L	Replicative dna helicase
ENOG4105YVZ	ENOG4105C3H	3	1	1111708	S	photosystem II	O	Acts as a processive, ATP-dependent zinc metallopeptidase for both cytoplasmic and membrane proteins. Plays a role in the quality control of integral membrane proteins (By similarity)
COG0526	ENOG4107QIJ	3	1	83333	O	Thioredoxin	C	Aconitate hydratase 2
ENOG4105EI2	ENOG4105C1J	3	1	83333	J	Pseudouridine synthase	L	atp-dependent rna helicase
ENOG4105CYU	ENOG4105P3U	3	1	1111708	C	NDH-1 shuttles electrons from NADH, via FMN and iron- sulfur (Fe-S) centers, to quinones in the respiratory chain	C	NDH-1 shuttles electrons from NADH, via FMN and iron- sulfur (Fe-S) centers, to quinones in the respiratory chain. The immediate electron acceptor for the enzyme in this species is believed to be ubiquinone. Couples the redox reaction to proton translocation (for every two electrons transferred, four hydrogen ions are translocated across the cytoplasmic membrane), and thus conserves the redox ene…
ENOG4108W5X	ENOG4105BZU	3	1	266835	T	Transcriptional Regulator, LuxR family	T	Histidine kinase
ENOG4108YXV	Q98AQ2	3	1	266835	K	Transcriptional regulator	NA	NA
ENOG4105BZU	ENOG4105G2V	3	1	266835	T	Histidine kinase	T	response regulator
ENOG4105C1W	Q98AQ2	3	1	266835	T	two component, sigma54 specific, transcriptional regulator, Fis family	NA	NA
ENOG4105KNN	Q98AQ2	3	1	266835	K	Tetr family transcriptional regulator	NA	NA
ENOG4105CEJ	ENOG4105CU7	2	1	83333	J	Catalyzes the GTP-dependent ribosomal translocation step during translation elongation. During this step, the ribosome changes from the pre-translocational (PRE) to the post- translocational (POST) state as the newly formed A-site-bound peptidyl-tRNA and P-site-bound deacylated tRNA move to the P and E sites, respectively. Catalyzes the coordinated movement of the two tRNA molecules, the mRNA and…	J	Associates with the EF-Tu.GDP complex and induces the exchange of GDP to GTP. It remains bound to the aminoacyl-tRNA.EF- Tu.GTP complex up to the GTP hydrolysis stage on the ribosome (By similarity)
ENOG4105C5F	ENOG4105C5F	2	1	83333	E	glutamine synthetase	E	glutamine synthetase
ENOG4105CIM	ENOG4105CIM	2	1	83333	J	Catalyzes the attachment of alanine to tRNA(Ala) in a two-step reaction alanine is first activated by ATP to form Ala- AMP and then transferred to the acceptor end of tRNA(Ala). Also edits incorrectly charged Ser-tRNA(Ala) and Gly-tRNA(Ala) via its editing domain (By similarity)	J	Catalyzes the attachment of alanine to tRNA(Ala) in a two-step reaction alanine is first activated by ATP to form Ala- AMP and then transferred to the acceptor end of tRNA(Ala). Also edits incorrectly charged Ser-tRNA(Ala) and Gly-tRNA(Ala) via its editing domain (By similarity)
ENOG4105CBI	ENOG4105CBI	2	1	83333	E	The glycine cleavage system catalyzes the degradation of glycine. The P protein binds the alpha-amino group of glycine through its pyridoxal phosphate cofactor	E	The glycine cleavage system catalyzes the degradation of glycine. The P protein binds the alpha-amino group of glycine through its pyridoxal phosphate cofactor
ENOG4105DAQ	ENOG4105DAQ	2	1	83333	C	Component of the pyruvate dehydrogenase (PDH) complex, that catalyzes the overall conversion of pyruvate to acetyl-CoA and CO(2) (By similarity)	C	Component of the pyruvate dehydrogenase (PDH) complex, that catalyzes the overall conversion of pyruvate to acetyl-CoA and CO(2) (By similarity)
ENOG4105CD8	ENOG4105CD8	2	1	83333	E	aminopeptidase N	E	aminopeptidase N
ENOG4105CM0	ENOG4105CM0	2	1	83333	F	Catalyzes the synthesis of GMP from XMP (By similarity)	F	Catalyzes the synthesis of GMP from XMP (By similarity)
ENOG4105DEA	ENOG4105DEA	2	1	83333	O	Involved in protein export. Acts as a chaperone by maintaining the newly synthesized protein in an open conformation	O	Involved in protein export. Acts as a chaperone by maintaining the newly synthesized protein in an open conformation
ENOG4107QN2	ENOG4107QN2	2	1	83333	C	dihydrolipoyl dehydrogenase	C	dihydrolipoyl dehydrogenase
ENOG4105EIE	ENOG4105EIE	2	1	83333	G	fructose-bisphosphate aldolase	G	fructose-bisphosphate aldolase
ENOG4105K63	ENOG4108DHM	2	1	1111708	O	Thioredoxin	C	Phosphoribulokinase
ENOG4105K63	ENOG4107R0V	2	1	1111708	O	Thioredoxin	C	Pyruvate dehydrogenase
ENOG4105K63	ENOG4108QJW	2	1	1111708	O	Thioredoxin	T	Universal stress protein
ENOG4105K63	ENOG4105C3G	2	1	1111708	O	Thioredoxin	J	gtp-binding protein
ENOG4105K63	ENOG4105CZX	2	1	1111708	O	Thioredoxin	NU	twitching motility protein
ENOG4105K63	ENOG4105CE9	2	1	1111708	O	Thioredoxin	J	30S ribosomal protein S2
ENOG4105K63	ENOG4105C17	2	1	1111708	O	Thioredoxin	G	glyceraldehyde-3-phosphate dehydrogenase
ENOG4105K63	ENOG41080W8	2	1	1111708	O	Thioredoxin	S	Cell division protein that is part of the divisome complex and is recruited early to the Z-ring. Probably stimulates Z-ring formation, perhaps through the cross-linking of FtsZ protofilaments. Its function overlaps with FtsA (By similarity)
ENOG4105K63	ENOG4105C68	2	1	1111708	O	Thioredoxin	L	Can catalyze the hydrolysis of ATP in the presence of single-stranded DNA, the ATP-dependent uptake of single-stranded DNA by duplex DNA, and the ATP-dependent hybridization of homologous single-stranded DNAs. It interacts with LexA causing its activation and leading to its autocatalytic cleavage (By similarity)
ENOG4105K63	ENOG4105CTF	2	1	1111708	O	Thioredoxin	K	DNA-dependent RNA polymerase catalyzes the transcription of DNA into RNA using the four ribonucleoside triphosphates as substrates (By similarity)
ENOG4105K63	ENOG4107TV8	2	1	1111708	O	Thioredoxin	O	Glutathione S-transferase
ENOG4105K63	ENOG4107UKP	2	1	1111708	O	Thioredoxin	C	branched-chain alpha-keto acid dehydrogenase subunit E2
ENOG4105K63	ENOG4105MXK	2	1	1111708	O	Thioredoxin	C	Carbon dioxide concentrating mechanism protein
ENOG4105C5Q	ENOG4105D82	2	1	224308	K	Transcriptional regulator	E	Glutamate dehydrogenase
ENOG4105K5Y	ENOG4107FKK	2	1	83333	O	Binds to Cpn60 in the presence of Mg-ATP and suppresses the ATPase activity of the latter (By similarity)	G	extracellular solute-binding protein family 1
ENOG4105C3H	ENOG4105EPW	2	1	83333	O	Acts as a processive, ATP-dependent zinc metallopeptidase for both cytoplasmic and membrane proteins. Plays a role in the quality control of integral membrane proteins (By similarity)	O	hflc protein
ENOG4105BZU	ENOG4105YA3	2	1	1111708	T	Histidine kinase	S	Protein of unknown function (DUF3148)
ENOG4105S30	ENOG4105VYJ	2	1	1111708	C	F(1)F(0) ATP synthase produces ATP from ADP in the presence of a proton or sodium gradient. F-type ATPases consist of two structural domains, F(1) containing the extramembraneous catalytic core and F(0) containing the membrane proton channel, linked together by a central stalk and a peripheral stalk. During catalysis, ATP synthesis in the catalytic domain of F(1) is coupled via a rotary mechanism…	C	F(1)F(0) ATP synthase produces ATP from ADP in the presence of a proton or sodium gradient. F-type ATPases consist of two structural domains, F(1) containing the extramembraneous catalytic core and F(0) containing the membrane proton channel, linked together by a central stalk and a peripheral stalk. During catalysis, ATP synthesis in the catalytic domain of F(1) is coupled via a rotary mechanism…
ENOG4105C52	ENOG4108ND5	2	1	1111708	P	Atpase, p-type (Transporting), had superfamily, subfamily ic	Q	ABC transporter
ENOG4105C52	ENOG4105EBH	2	1	1111708	P	Atpase, p-type (Transporting), had superfamily, subfamily ic	O	Required during biogenesis of c-type cytochromes (cytochrome c6 and cytochrome f) at the step of heme attachment (By similarity)
ENOG4105Y9W	ENOG4105C52	2	1	1111708	S	Protein of unknown function (DUF1230)	P	Atpase, p-type (Transporting), had superfamily, subfamily ic
ENOG4107QQ4	ENOG4105VRE	2	1	1111708	G	Catalyzes the synthesis of ADP-glucose, a sugar donor used in elongation reactions on alpha-glucans (By similarity)	O	Pentapeptide repeat protein
ENOG4108V2I	ENOG4106U5A	2	1	1111708	S	Pfam:DUF820	J	One of the primary rRNA binding proteins, this protein initially binds near the 5'-end of the 23S rRNA. It is important during the early stages of 50S assembly. It makes multiple contacts with different domains of the 23S rRNA in the assembled 50S subunit and ribosome (By similarity)
ENOG4106Y2B	ENOG4107CNK	2	1	1111708	S	NA	S	NA
ENOG4108Y04	ENOG4105BZU	2	1	1111708	S	NA	T	Histidine kinase
ENOG4105C03	ENOG41090R4	2	1	1111708	J	ribonuclease	S	NA
ENOG4105BZU	ENOG41090VA	2	1	1111708	T	Histidine kinase	S	NA
ENOG4108XKD	ENOG4105C0H	2	1	1111708	H	photosystem i	O	protease
ENOG4108QRV	ENOG410763H	2	1	1111708	T	Histidine kinase	T	Two component transcriptional regulator, luxr family
ENOG4105NXJ	ENOG4105BZU	2	1	1111708	S	NA	T	Histidine kinase
ENOG4106RP7	ENOG4105BZU	2	1	1111708	M	RmlD substrate binding domain	T	Histidine kinase
ENOG4108TJN	ENOG4107U1T	2	1	1111708	M	glycosyl transferase group 1	T	serine threonine protein kinase
ENOG4105BZU	ENOG4107W22	2	1	1111708	T	Histidine kinase	T	Response regulator receiver sensor signal transduction histidine kinase
ENOG4105R4S	ENOG4105C8Q	2	1	1111708	S	NA	P	Methyl-accepting chemotaxis
ENOG4105US7	ENOG4105C8Q	2	1	1111708	T	Histidine kinase	P	Methyl-accepting chemotaxis
ENOG4105BZU	ENOG4108K2T	2	1	1111708	T	Histidine kinase	T	Two component transcriptional regulator, luxr family
ENOG4105BZU	ENOG4108JQ1	2	1	1111708	T	Histidine kinase	E	Dehydrogenase
ENOG4105BZU	P73697	2	1	1111708	T	Histidine kinase	NA	NA
ENOG4108TTX	ENOG4108TTX	2	1	1111708	S	Pfam:DUF820	S	Pfam:DUF820
P74792	ENOG41074N0	2	1	1111708	NA	NA	Q	FG-GAP repeat protein
ENOG4105BZU	ENOG4108Z05	2	1	1111708	T	Histidine kinase	T	response regulator
ENOG410686Z	ENOG4105CBS	2	1	1111708	NT	CheW	T	Chea signal transduction histidine kinase
ENOG4105R37	ENOG4106UXQ	2	1	1111708	S	Tryptophan-rich protein (DUF2389)	S	NA
ENOG41067XK	ENOG4105C59	2	1	1111708	S	integral membrane protein	P	p-type ATPase
ENOG4105C59	ENOG4107RQV	2	1	1111708	P	p-type ATPase	P	Chloride channel
ENOG4105C59	ENOG4105Y9W	2	1	1111708	P	p-type ATPase	S	Protein of unknown function (DUF1230)
ENOG4108QRV	ENOG4108Q62	2	1	1111708	T	Histidine kinase	T	OmpR subfamily protein
ENOG4105EMN	ENOG4105XNV	2	1	1111708	K	RNA polymerase sigma factor	K	AntiSigma factor
ENOG4105DG1	ENOG4105C4R	2	1	1111708	K	Sigma factors are initiation factors that promote the attachment of RNA polymerase to specific initiation sites and are then released (By similarity)	L	Atp-dependent dna helicase
ENOG4105CAV	ENOG4105KAN	2	1	1111708	J	thus facilitating recognition of the initiation point. It is needed to translate mRNA with a short Shine-Dalgarno (SD) purine-rich sequence (By similarity)	J	Probably a ribosomal protein or a ribosome-associated protein (By similarity)
ENOG41066A4	ENOG4105I0R	2	1	1111708	S	NA	S	NA
ENOG4105K8D	ENOG4105XRN	2	1	1111708	H	sulfur carrier protein	S	mov34 mpn pad-1 family protein
ENOG4106602	ENOG4105BZU	2	1	1111708	S	NA	T	Histidine kinase
ENOG4105BZU	ENOG4105DG1	2	1	1111708	T	Histidine kinase	K	Sigma factors are initiation factors that promote the attachment of RNA polymerase to specific initiation sites and are then released (By similarity)
ENOG4105C2Z	P73814	2	1	1111708	O	ATP-dependent CLP protease ATP-binding subunit	NA	NA
ENOG4105C8S	ENOG4105C8X	2	1	1111708	C	subunit m	P	One of the components of the high-affinity ATP-driven potassium transport (or KDP) system, which catalyzes the hydrolysis of ATP coupled with the exchange of hydrogen and potassium ions (By similarity)
ENOG4105C0H	ENOG4108BBA	2	1	1111708	O	protease	S	Family of unknown function (DUF490)
ENOG4106EEU	ENOG4105CK6	2	1	246197	D	Response regulator receiver domain	T	Two component transcriptional regulator (Winged helix family
ENOG4105X8V	ENOG4105BZU	2	1	246197	K	Transcriptional regulator, luxr family	T	Histidine kinase
ENOG4105BZU	ENOG4105NNY	2	1	34	T	Histidine kinase	T	response regulator
ENOG4105GW5	ENOG4105WH1	2	1	246197	T	Histidine kinase	T	Two component transcriptional regulator luxr family
ENOG4106PVB	ENOG4108M36	2	1	246197	T	Histidine kinase	T	Histidine kinase
ENOG4106VVY	ENOG4105BZU	2	1	246197	T	Response regulator receiver domain	T	Histidine kinase
ENOG4108M36	ENOG4107TCT	2	1	246197	T	Histidine kinase	T	Histidine kinase
ENOG4105CK6	ENOG4106PVB	2	1	246197	T	Two component transcriptional regulator (Winged helix family	T	Histidine kinase
ENOG4105CUX	ENOG4105GR3	2	1	246197	T	Signal transduction histidine kinase	T	Histidine kinase
ENOG4105GR3	ENOG4106M9K	2	1	246197	T	Histidine kinase	T	Sensory box histidine kinase SdeK
ENOG4105CK6	ENOG4105F8J	2	1	246197	T	Two component transcriptional regulator (Winged helix family	T	Adenylate Guanylate cyclase
ENOG4105CK6	ENOG4107TCT	2	1	246197	T	Two component transcriptional regulator (Winged helix family	T	Histidine kinase
ENOG4105F8J	ENOG4105H3U	2	1	246197	T	Adenylate Guanylate cyclase	T	response regulator
ENOG4105F69	ENOG4107TCT	2	1	246197	T	Histidine kinase	T	Histidine kinase
ENOG4107TCT	ENOG4105F8J	2	1	246197	T	Histidine kinase	T	Adenylate Guanylate cyclase
ENOG4105BZU	ENOG410901Y	2	1	246197	T	Histidine kinase	T	Sensor histidine kinase
ENOG4107H8Q	ENOG4106S93	2	1	246197	T	Histidine kinase	T	response regulator
ENOG410901Y	ENOG4105F69	2	1	246197	T	Sensor histidine kinase	T	Histidine kinase
ENOG4105BZU	ENOG4106S93	2	1	246197	T	Histidine kinase	T	response regulator
ENOG4105DPZ	ENOG4105F8J	2	1	246197	T	Two component transcriptional regulator (Winged helix family	T	Adenylate Guanylate cyclase
ENOG4105HKJ	ENOG4105DPZ	2	1	246197	T	Histidine kinase	T	Two component transcriptional regulator (Winged helix family
ENOG4105F69	ENOG4105F8J	2	1	246197	T	Histidine kinase	T	Adenylate Guanylate cyclase
ENOG4106PVB	ENOG4105HKJ	2	1	246197	T	Histidine kinase	T	Histidine kinase
ENOG4105WH1	ENOG4105HKJ	2	1	246197	T	Two component transcriptional regulator luxr family	T	Histidine kinase
ENOG4105CUX	ENOG4105F8J	2	1	246197	T	Signal transduction histidine kinase	T	Adenylate Guanylate cyclase
ENOG4105C1W	ENOG4105WH1	2	1	246197	T	two component, sigma54 specific, transcriptional regulator, Fis family	T	Two component transcriptional regulator luxr family
ENOG4105C1W	ENOG4106M9K	2	1	246197	T	two component, sigma54 specific, transcriptional regulator, Fis family	T	Sensory box histidine kinase SdeK
ENOG4107TCT	ENOG4105C1W	2	1	246197	T	Histidine kinase	T	two component, sigma54 specific, transcriptional regulator, Fis family
ENOG4105WH1	ENOG4105DPZ	2	1	246197	T	Two component transcriptional regulator luxr family	T	Two component transcriptional regulator (Winged helix family
ENOG4106PVB	ENOG4105WH1	2	1	246197	T	Histidine kinase	T	Two component transcriptional regulator luxr family
ENOG4105DPZ	ENOG410XNMH	2	1	246197	T	Two component transcriptional regulator (Winged helix family	T	Histidine kinase
ENOG4105CUX	ENOG4105CK6	2	1	246197	T	Signal transduction histidine kinase	T	Two component transcriptional regulator (Winged helix family
ENOG4105BZU	ENOG4108T22	2	1	246197	T	Histidine kinase	T	Histidine kinase
ENOG4106M9K	ENOG4105CUX	2	1	246197	T	Sensory box histidine kinase SdeK	T	Signal transduction histidine kinase
ENOG4105CUX	ENOG4105DPZ	2	1	246197	T	Signal transduction histidine kinase	T	Two component transcriptional regulator (Winged helix family
ENOG4108T22	ENOG4108T22	2	1	246197	T	Histidine kinase	T	Histidine kinase
ENOG41060DR	ENOG4108T22	2	1	246197	T	Response regulator receiver domain	T	Histidine kinase
ENOG4108INQ	ENOG4108INQ	2	1	246197	T	Response regulator receiver domain	T	Response regulator receiver domain
ENOG4106M9K	ENOG4107H8Q	2	1	246197	T	Sensory box histidine kinase SdeK	T	Histidine kinase
ENOG4105DPZ	ENOG4106M9K	2	1	246197	T	Two component transcriptional regulator (Winged helix family	T	Sensory box histidine kinase SdeK
ENOG4105K7E	ENOG4105CIT	2	1	83333	M	Essential cell division protein. May link together the upstream cell division proteins, which are predominantly cytoplasmic, with the downstream cell division proteins, which are predominantly periplasmic. May control correct divisome assembly (By similarity)	D	This protein may be involved in anomalous filament growth. May be a component of the septum (By similarity)
ENOG4105K7E	ENOG4105CRP	2	1	83333	M	Essential cell division protein. May link together the upstream cell division proteins, which are predominantly cytoplasmic, with the downstream cell division proteins, which are predominantly periplasmic. May control correct divisome assembly (By similarity)	D	Part of the ABC transporter FtsEX involved in
ENOG4105CNI	ENOG41063Y6	2	1	83333	D	cell division protein FtsW	D	Essential cell division protein. May link together the upstream cell division proteins, which are predominantly cytoplasmic, with the downstream cell division proteins, which are predominantly periplasmic (By similarity)
P58034	ENOG41063M6	2	1	83333	NA	NA	D	Cell Division Protein
ENOG4105XX3	ENOG4105CJN	2	1	83333	D	Essential cell division protein. May link together the upstream cell division proteins, which are predominantly cytoplasmic, with the downstream cell division proteins, which are predominantly periplasmic (By similarity)	M	penicillin-binding protein
ENOG4105BZU	ENOG4105DW3	2	1	1111708	T	Histidine kinase	T	Response regulator receiver modulated metal dependent phosphohydrolase
ENOG4105BZS	ENOG4105D1D	2	1	1111708	V	acriflavin resistance protein	C	Component of the cytochrome b6-f complex, which mediates electron transfer between photosystem II (PSII) and photosystem I (PSI), cyclic electron flow around PSI, and state transitions (By similarity)
ENOG4105D8X	ENOG4105BZS	2	1	1111708	M	mechanosensitive ion channel	V	acriflavin resistance protein
ENOG4105BZS	ENOG4105N2N	2	1	1111708	V	acriflavin resistance protein	S	Pentapeptide repeat-containing protein
ENOG4108MV2	ENOG4105BZS	2	1	1111708	C	Involved in light-induced Na( )-dependent proton extrusion. Also seems to be involved in CO(2) transport (By similarity)	V	acriflavin resistance protein
ENOG4105DG1	ENOG4105DKZ	2	1	1111708	K	Sigma factors are initiation factors that promote the attachment of RNA polymerase to specific initiation sites and are then released (By similarity)	F	GTPase that plays an essential role in the late steps of ribosome biogenesis (By similarity)
ENOG4107URE	ENOG4105BZU	2	1	1111708	T	nitrogen assimilation regulatory protein	T	Histidine kinase
ENOG4105BZU	ENOG4105CAU	2	1	1111708	T	Histidine kinase	P	Arsenical resistance protein, ArsH
ENOG4105C59	ENOG4105FBB	2	1	1111708	P	p-type ATPase	H	Catalyzes the formation of the isocyclic ring in chlorophyll biosynthesis. Mediates the cyclase reaction, which results in the formation of divinylprotochlorophyllide (Pchlide) characteristic of all chlorophylls from magnesium-protoporphyrin IX 13-monomethyl ester (MgPMME) (By similarity)
ENOG4105E06	ENOG4106UIP	2	1	1111708	G	May play a role in 30S ribosomal subunit biogenesis. Unusual circulary permuted GTPase that catalyzes rapid hydrolysis of GTP with a slow catalytic turnover (By similarity)	L	Transposase
ENOG4107QIH	ENOG4105DG1	2	1	1111708	K	DNA-dependent RNA polymerase catalyzes the transcription of DNA into RNA using the four ribonucleoside triphosphates as substrates (By similarity)	K	Sigma factors are initiation factors that promote the attachment of RNA polymerase to specific initiation sites and are then released (By similarity)
ENOG4105BZU	P73642	2	1	1111708	T	Histidine kinase	NA	NA
ENOG4105MBX	ENOG4105D7N	2	1	1111708	S	NA	P	magnesium and cobalt transport protein CorA
ENOG4108HEY	ENOG4105BZU	2	1	1111708	K	Transcriptional regulator, ARAC family	T	Histidine kinase
ENOG4105BZU	ENOG4107XW6	2	1	1111708	T	Histidine kinase	D	Cell division inhibitor that blocks the formation of polar Z ring septums. Rapidly oscillates between the poles of the cell to destabilize FtsZ filaments that have formed before they mature into polar Z rings. Prevents FtsZ polymerization (By similarity)
ENOG4108Q62	ENOG4105US7	2	1	1111708	T	OmpR subfamily protein	T	Histidine kinase
ENOG4105XJC	ENOG4108NBS	2	1	1111708	T	Two component transcriptional regulator (Winged helix family	T	Histidine kinase
ENOG4105W2B	ENOG4108ZN2	2	1	243276	N	Flagellar assembly protein	N	Flagellar motor switch protein
ENOG4105D19	ENOG4107R0U	2	1	243276	N	Role in flagellar biosynthesis (By similarity)	N	MotA TolQ exbB proton channel
ENOG4105D19	ENOG4105KT7	2	1	243276	N	Role in flagellar biosynthesis (By similarity)	S	mgtC SapB transporter
ENOG4105D19	ENOG4105HA9	2	1	243276	N	Role in flagellar biosynthesis (By similarity)	S	of methanol dehydrogenase type
ENOG4107U2N	ENOG4108ZN2	2	1	243276	N	Flagellar M-ring protein	N	Flagellar motor switch protein
O83706	ENOG4107U2N	2	1	243276	NA	NA	N	Flagellar M-ring protein
ENOG4105HA9	ENOG4107U2N	2	1	243276	S	of methanol dehydrogenase type	N	Flagellar M-ring protein
ENOG4108ZN2	ENOG4105D24	2	1	243276	N	Flagellar motor switch protein	N	FliM is one of three proteins (FliG, FliN, FliM) that forms the rotor-mounted switch complex (C ring), located at the base of the basal body. This complex interacts with the CheY and CheZ chemotaxis proteins, in addition to contacting components of the motor that determine the direction of flagellar rotation (By similarity)
ENOG4105I6B	ENOG4105D24	2	1	243276	K	RNA polymerase	N	FliM is one of three proteins (FliG, FliN, FliM) that forms the rotor-mounted switch complex (C ring), located at the base of the basal body. This complex interacts with the CheY and CheZ chemotaxis proteins, in addition to contacting components of the motor that determine the direction of flagellar rotation (By similarity)
ENOG4105D24	ENOG4105ZFX	2	1	243276	N	FliM is one of three proteins (FliG, FliN, FliM) that forms the rotor-mounted switch complex (C ring), located at the base of the basal body. This complex interacts with the CheY and CheZ chemotaxis proteins, in addition to contacting components of the motor that determine the direction of flagellar rotation (By similarity)	S	NA
ENOG4106YRG	ENOG4105I03	2	1	243276	S	NA	N	Flagellin
ENOG4105CPI	ENOG4105I03	2	1	243276	T	Metal Dependent Phosphohydrolase	N	Flagellin
COG2882	ENOG4105I03	2	1	243276	N	chemotaxis	N	Flagellin
ENOG4105C8T	COG2882	2	1	243276	J	Leucyl-tRNA synthetase	N	chemotaxis
ENOG4107GQ3	ENOG4107SIA	2	1	243276	J	An accessory protein needed during the final step in the assembly of 30S ribosomal subunit, possibly for assembly of the head region. Probably interacts with S19. Essential for efficient processing of 16S rRNA. May be needed both before and after RbfA during the maturation of 16S rRNA. It has affinity for free ribosomal 30S subunits but not for 70S ribosomes (By similarity)	V	ABC transporter
ENOG4107SIA	ENOG4105K4E	2	1	243276	V	ABC transporter	S	Glycoside hydrolase family 13 domain protein
ENOG4105K6T	ENOG4107SIA	2	1	243276	M	rare lipoprotein A	V	ABC transporter
ENOG4107U2N	ENOG4105CS3	2	1	243276	N	Flagellar M-ring protein	N	FliG is one of three proteins (FliG, FliN, FliM) that forms the rotor-mounted switch complex (C ring), located at the base of the basal body. This complex interacts with the CheY and CheZ chemotaxis proteins, in addition to contacting components of the motor that determine the direction of flagellar rotation (By similarity)
ENOG4105CS3	ENOG4108V9V	2	1	243276	N	FliG is one of three proteins (FliG, FliN, FliM) that forms the rotor-mounted switch complex (C ring), located at the base of the basal body. This complex interacts with the CheY and CheZ chemotaxis proteins, in addition to contacting components of the motor that determine the direction of flagellar rotation (By similarity)	S	NA
ENOG4105CS3	ENOG4108UJX	2	1	243276	N	FliG is one of three proteins (FliG, FliN, FliM) that forms the rotor-mounted switch complex (C ring), located at the base of the basal body. This complex interacts with the CheY and CheZ chemotaxis proteins, in addition to contacting components of the motor that determine the direction of flagellar rotation (By similarity)	S	tetratricopeptide repeat
ENOG4105CS3	ENOG4107YEQ	2	1	243276	N	FliG is one of three proteins (FliG, FliN, FliM) that forms the rotor-mounted switch complex (C ring), located at the base of the basal body. This complex interacts with the CheY and CheZ chemotaxis proteins, in addition to contacting components of the motor that determine the direction of flagellar rotation (By similarity)	T	stage II sporulation protein
ENOG4105CS3	ENOG4105I6B	2	1	243276	N	FliG is one of three proteins (FliG, FliN, FliM) that forms the rotor-mounted switch complex (C ring), located at the base of the basal body. This complex interacts with the CheY and CheZ chemotaxis proteins, in addition to contacting components of the motor that determine the direction of flagellar rotation (By similarity)	K	RNA polymerase
ENOG4105C8N	ENOG4105CS3	2	1	243276	J	cysteinyl-tRNA synthetase	N	FliG is one of three proteins (FliG, FliN, FliM) that forms the rotor-mounted switch complex (C ring), located at the base of the basal body. This complex interacts with the CheY and CheZ chemotaxis proteins, in addition to contacting components of the motor that determine the direction of flagellar rotation (By similarity)
ENOG4105JTB	ENOG4105CS3	2	1	243276	S	NA	N	FliG is one of three proteins (FliG, FliN, FliM) that forms the rotor-mounted switch complex (C ring), located at the base of the basal body. This complex interacts with the CheY and CheZ chemotaxis proteins, in addition to contacting components of the motor that determine the direction of flagellar rotation (By similarity)
ENOG4105CS3	ENOG4106XR2	2	1	243276	N	FliG is one of three proteins (FliG, FliN, FliM) that forms the rotor-mounted switch complex (C ring), located at the base of the basal body. This complex interacts with the CheY and CheZ chemotaxis proteins, in addition to contacting components of the motor that determine the direction of flagellar rotation (By similarity)	S	NA
ENOG4105CS3	ENOG4105K46	2	1	243276	N	FliG is one of three proteins (FliG, FliN, FliM) that forms the rotor-mounted switch complex (C ring), located at the base of the basal body. This complex interacts with the CheY and CheZ chemotaxis proteins, in addition to contacting components of the motor that determine the direction of flagellar rotation (By similarity)	J	50S ribosomal protein l27
ENOG4105CS3	ENOG4108ZN2	2	1	243276	N	FliG is one of three proteins (FliG, FliN, FliM) that forms the rotor-mounted switch complex (C ring), located at the base of the basal body. This complex interacts with the CheY and CheZ chemotaxis proteins, in addition to contacting components of the motor that determine the direction of flagellar rotation (By similarity)	N	Flagellar motor switch protein
ENOG41067V7	ENOG4105CS3	2	1	243276	J	50S ribosomal protein L36	N	FliG is one of three proteins (FliG, FliN, FliM) that forms the rotor-mounted switch complex (C ring), located at the base of the basal body. This complex interacts with the CheY and CheZ chemotaxis proteins, in addition to contacting components of the motor that determine the direction of flagellar rotation (By similarity)
ENOG4105CS3	ENOG4105ZFX	2	1	243276	N	FliG is one of three proteins (FliG, FliN, FliM) that forms the rotor-mounted switch complex (C ring), located at the base of the basal body. This complex interacts with the CheY and CheZ chemotaxis proteins, in addition to contacting components of the motor that determine the direction of flagellar rotation (By similarity)	S	NA
ENOG4108JIR	ENOG4107TWP	2	1	243276	NU	Flagellum-specific ATP synthase	G	Phosphoglucomutase phosphomannomutase alpha beta alpha domain I
O83805	ENOG4108JIR	2	1	243276	NA	NA	NU	Flagellum-specific ATP synthase
ENOG4105E1Q	ENOG41080H6	2	1	243276	N	flagellar hook-associated protein	N	flagellar protein FliS
ENOG41080H6	ENOG4105DJV	2	1	243276	N	flagellar protein FliS	G	ribulose-phosphate 3-epimerase
ENOG41080H6	ENOG41080H6	2	1	243276	N	flagellar protein FliS	N	flagellar protein FliS
ENOG41080H6	COG0255	2	1	243276	N	flagellar protein FliS	J	50s ribosomal protein l29
ENOG4105ZAM	ENOG41080H6	2	1	243276	S	anti-sigma-28 factor flgm family protein	N	flagellar protein FliS
ENOG41067V7	ENOG41080H6	2	1	243276	J	50S ribosomal protein L36	N	flagellar protein FliS
ENOG41080H6	ENOG4107YM1	2	1	243276	N	flagellar protein FliS	S	mraZ protein
ENOG4105I6B	ENOG4105CDU	2	1	243276	K	RNA polymerase	L	Replicative dna helicase
ENOG41086EI	ENOG4105CDU	2	1	243276	S	phosphoribosyltransferase	L	Replicative dna helicase
ENOG4107QKZ	ENOG4105BZE	2	1	243276	M	Ompa motb domain protein	N	flagellar hook protein, FlgE
ENOG4105BZE	ENOG41067V7	2	1	243276	N	flagellar hook protein, FlgE	J	50S ribosomal protein L36
ENOG4105CA0	ENOG41090FP	2	1	192222	P	peroxidase	N	flagellin
Q0P8F9	ENOG4107QHF	2	1	192222	NA	NA	U	type ii secretion system protein e
ENOG4105VIE	ENOG4105CDH	2	1	192222	U	preprotein translocase, subunit YajC	E	Citrulline--aspartate ligase
ENOG4105WRB	ENOG4107QKW	2	1	192222	O	Hydrogenase assembly chaperone hypC hupF	P	extracellular solute-binding protein family 1
ENOG4108F6E	ENOG4105CS3	2	1	192222	S	NA	N	FliG is one of three proteins (FliG, FliN, FliM) that forms the rotor-mounted switch complex (C ring), located at the base of the basal body. This complex interacts with the CheY and CheZ chemotaxis proteins, in addition to contacting components of the motor that determine the direction of flagellar rotation (By similarity)
ENOG4105CS3	ENOG4105WRP	2	1	192222	N	FliG is one of three proteins (FliG, FliN, FliM) that forms the rotor-mounted switch complex (C ring), located at the base of the basal body. This complex interacts with the CheY and CheZ chemotaxis proteins, in addition to contacting components of the motor that determine the direction of flagellar rotation (By similarity)	S	NA
ENOG4108SUJ	ENOG4105VIE	2	1	192222	M	Ompa motb domain protein	U	preprotein translocase, subunit YajC
ENOG4105CS3	ENOG4105VIE	2	1	192222	N	FliG is one of three proteins (FliG, FliN, FliM) that forms the rotor-mounted switch complex (C ring), located at the base of the basal body. This complex interacts with the CheY and CheZ chemotaxis proteins, in addition to contacting components of the motor that determine the direction of flagellar rotation (By similarity)	U	preprotein translocase, subunit YajC
ENOG4105CS3	ENOG410841J	2	1	192222	N	FliG is one of three proteins (FliG, FliN, FliM) that forms the rotor-mounted switch complex (C ring), located at the base of the basal body. This complex interacts with the CheY and CheZ chemotaxis proteins, in addition to contacting components of the motor that determine the direction of flagellar rotation (By similarity)	L	DNA-binding protein Hu
ENOG4108SUJ	Q0P8F9	2	1	192222	M	Ompa motb domain protein	NA	NA
Q0P8F9	ENOG4105CS3	2	1	192222	NA	NA	N	FliG is one of three proteins (FliG, FliN, FliM) that forms the rotor-mounted switch complex (C ring), located at the base of the basal body. This complex interacts with the CheY and CheZ chemotaxis proteins, in addition to contacting components of the motor that determine the direction of flagellar rotation (By similarity)
ENOG4105CS3	ENOG4106AG3	2	1	192222	N	FliG is one of three proteins (FliG, FliN, FliM) that forms the rotor-mounted switch complex (C ring), located at the base of the basal body. This complex interacts with the CheY and CheZ chemotaxis proteins, in addition to contacting components of the motor that determine the direction of flagellar rotation (By similarity)	S	NA
ENOG4105CS3	ENOG41081ZF	2	1	192222	N	FliG is one of three proteins (FliG, FliN, FliM) that forms the rotor-mounted switch complex (C ring), located at the base of the basal body. This complex interacts with the CheY and CheZ chemotaxis proteins, in addition to contacting components of the motor that determine the direction of flagellar rotation (By similarity)	S	membrane lipoprotein lipid attachment site
ENOG4105C66	ENOG4105VT2	2	1	192222	H	Catalyzes the conversion of D-ribulose 5-phosphate to formate and 3,4-dihydroxy-2-butanone 4-phosphate (By similarity)	F	5-hydroxyisourate hydrolase
ENOG4105CS3	ENOG4105VT2	2	1	192222	N	FliG is one of three proteins (FliG, FliN, FliM) that forms the rotor-mounted switch complex (C ring), located at the base of the basal body. This complex interacts with the CheY and CheZ chemotaxis proteins, in addition to contacting components of the motor that determine the direction of flagellar rotation (By similarity)	F	5-hydroxyisourate hydrolase
ENOG41074RX	ENOG41084DA	2	1	192222	S	prevent-host-death family	N	flagellar hook-basal body complex protein fliE
ENOG410841J	Q0P9S9	2	1	192222	L	DNA-binding protein Hu	NA	NA
ENOG4108Z10	ENOG4108RD3	2	1	192222	J	Involved in the binding of tRNA to the ribosomes (By similarity)	NT	chew protein
ENOG4105KVJ	ENOG41084AD	2	1	192222	P	Periplasmic binding protein	U	Part of the twin-arginine translocation (Tat) system that transports large folded proteins containing a characteristic twin-arginine motif in their signal peptide across membranes. Together with TatC, TatB is part of a receptor directly interacting with Tat signal peptides. TatB may form an oligomeric binding site that transiently accommodates folded Tat precursor proteins before their translocat…
ENOG4105D2T	ENOG4105NG1	2	1	192222	M	synthase	S	exported protein
ENOG4105C66	ENOG4105NG1	2	1	192222	H	Catalyzes the conversion of D-ribulose 5-phosphate to formate and 3,4-dihydroxy-2-butanone 4-phosphate (By similarity)	S	exported protein
ENOG4105CS3	ENOG4105NG1	2	1	192222	N	FliG is one of three proteins (FliG, FliN, FliM) that forms the rotor-mounted switch complex (C ring), located at the base of the basal body. This complex interacts with the CheY and CheZ chemotaxis proteins, in addition to contacting components of the motor that determine the direction of flagellar rotation (By similarity)	S	exported protein
ENOG4105CS3	ENOG4108R7S	2	1	192222	N	FliG is one of three proteins (FliG, FliN, FliM) that forms the rotor-mounted switch complex (C ring), located at the base of the basal body. This complex interacts with the CheY and CheZ chemotaxis proteins, in addition to contacting components of the motor that determine the direction of flagellar rotation (By similarity)	FG	Histidine triad (Hit) protein
ENOG4108SUJ	ENOG4107I07	2	1	192222	M	Ompa motb domain protein	O	Thioredoxin
ENOG4108SUJ	ENOG4105MU7	2	1	192222	M	Ompa motb domain protein	S	(LipO)protein
ENOG4105CS3	ENOG4105E26	2	1	192222	N	FliG is one of three proteins (FliG, FliN, FliM) that forms the rotor-mounted switch complex (C ring), located at the base of the basal body. This complex interacts with the CheY and CheZ chemotaxis proteins, in addition to contacting components of the motor that determine the direction of flagellar rotation (By similarity)	O	Catalyzes the methyl esterification of L-isoaspartyl residues in peptides and proteins that result from spontaneous decomposition of normal L-aspartyl and L-asparaginyl residues. It plays a role in the repair and or degradation of damaged proteins (By similarity)
ENOG4108SUJ	ENOG4108F49	2	1	192222	M	Ompa motb domain protein	S	(LipO)protein
ENOG4105CS3	ENOG4108F49	2	1	192222	N	FliG is one of three proteins (FliG, FliN, FliM) that forms the rotor-mounted switch complex (C ring), located at the base of the basal body. This complex interacts with the CheY and CheZ chemotaxis proteins, in addition to contacting components of the motor that determine the direction of flagellar rotation (By similarity)	S	(LipO)protein
ENOG4105D2T	ENOG4108R5J	2	1	192222	M	synthase	J	This protein binds to the 23S rRNA, and is important in its secondary structure. It is located near the subunit interface in the base of the L7 L12 stalk, and near the tRNA binding site of the peptidyltransferase center (By similarity)
ENOG4105CS3	ENOG4108R5J	2	1	192222	N	FliG is one of three proteins (FliG, FliN, FliM) that forms the rotor-mounted switch complex (C ring), located at the base of the basal body. This complex interacts with the CheY and CheZ chemotaxis proteins, in addition to contacting components of the motor that determine the direction of flagellar rotation (By similarity)	J	This protein binds to the 23S rRNA, and is important in its secondary structure. It is located near the subunit interface in the base of the L7 L12 stalk, and near the tRNA binding site of the peptidyltransferase center (By similarity)
ENOG4105CS3	ENOG4108R5P	2	1	192222	N	FliG is one of three proteins (FliG, FliN, FliM) that forms the rotor-mounted switch complex (C ring), located at the base of the basal body. This complex interacts with the CheY and CheZ chemotaxis proteins, in addition to contacting components of the motor that determine the direction of flagellar rotation (By similarity)	O	Protease subunit of a proteasome-like degradation complex believed to be a general protein degrading machinery (By similarity)
ENOG4105CS3	ENOG41083CH	2	1	192222	N	FliG is one of three proteins (FliG, FliN, FliM) that forms the rotor-mounted switch complex (C ring), located at the base of the basal body. This complex interacts with the CheY and CheZ chemotaxis proteins, in addition to contacting components of the motor that determine the direction of flagellar rotation (By similarity)	O	(LipO)protein
ENOG4105CS3	ENOG4105C66	2	1	192222	N	FliG is one of three proteins (FliG, FliN, FliM) that forms the rotor-mounted switch complex (C ring), located at the base of the basal body. This complex interacts with the CheY and CheZ chemotaxis proteins, in addition to contacting components of the motor that determine the direction of flagellar rotation (By similarity)	H	Catalyzes the conversion of D-ribulose 5-phosphate to formate and 3,4-dihydroxy-2-butanone 4-phosphate (By similarity)
ENOG4105DVS	ENOG4105CS3	2	1	192222	L	Bidirectionally degrades single-stranded DNA into large acid-insoluble oligonucleotides, which are then degraded further into small acid-soluble oligonucleotides (By similarity)	N	FliG is one of three proteins (FliG, FliN, FliM) that forms the rotor-mounted switch complex (C ring), located at the base of the basal body. This complex interacts with the CheY and CheZ chemotaxis proteins, in addition to contacting components of the motor that determine the direction of flagellar rotation (By similarity)
ENOG4105CS3	ENOG4105K2V	2	1	192222	N	FliG is one of three proteins (FliG, FliN, FliM) that forms the rotor-mounted switch complex (C ring), located at the base of the basal body. This complex interacts with the CheY and CheZ chemotaxis proteins, in addition to contacting components of the motor that determine the direction of flagellar rotation (By similarity)	S	Periplasmic Protein
ENOG4105CXB	ENOG4105C00	2	1	192222	F	phosphoribosylaminoimidazole synthetase	C	Succinate dehydrogenase (Flavoprotein subunit)
ENOG4105D24	ENOG4108IQF	2	1	192222	N	FliM is one of three proteins (FliG, FliN, FliM) that forms the rotor-mounted switch complex (C ring), located at the base of the basal body. This complex interacts with the CheY and CheZ chemotaxis proteins, in addition to contacting components of the motor that determine the direction of flagellar rotation (By similarity)	I	Catalyzes the conversion of acetate into acetyl-CoA (AcCoA), an essential intermediate at the junction of anabolic and catabolic pathways. AcsA undergoes a two-step reaction. In the first half reaction, AcsA combines acetate with ATP to form acetyl-adenylate (AcAMP) intermediate. In the second half reaction, it can then transfer the acetyl group from AcAMP to the sulfhydryl group of CoA, forming …
ENOG4105C6H	ENOG4108VYJ	2	1	192222	C	Catalyzes the formation of acetyl phosphate from acetate and ATP. Can also catalyze the reverse reaction (By similarity)	T	response regulator receiver protein
ENOG4108F8D	ENOG4105D24	2	1	192222	P	Oxygen-binding protein. May be involved in a storage mechanism or for delivery to oxygen-requiring enzymes. The oxygen- binding site contains two iron atoms (By similarity)	N	FliM is one of three proteins (FliG, FliN, FliM) that forms the rotor-mounted switch complex (C ring), located at the base of the basal body. This complex interacts with the CheY and CheZ chemotaxis proteins, in addition to contacting components of the motor that determine the direction of flagellar rotation (By similarity)
ENOG4108R4Z	Q0P7X8	2	1	192222	O	Functions in the N-end rule pathway of protein degradation where it conjugates Leu, Phe and, less efficiently, Met from aminoacyl-tRNAs to the N-termini of proteins containing an N-terminal arginine or lysine (By similarity)	NA	NA
ENOG4108F5F	ENOG4105PQH	2	1	192222	C	Cbb3-type cytochrome oxidase component FixQ	C	F(1)F(0) ATP synthase produces ATP from ADP in the presence of a proton or sodium gradient. F-type ATPases consist of two structural domains, F(1) containing the extramembraneous catalytic core and F(0) containing the membrane proton channel, linked together by a central stalk and a peripheral stalk. During catalysis, ATP synthesis in the catalytic domain of F(1) is coupled via a rotary mechanism…
ENOG4107RP9	ENOG4105EVN	2	1	192222	P	extracellular solute-binding protein, family 3	E	Prephenate dehydrogenase
ENOG4105DD5	ENOG4105CN0	2	1	192222	N	Flagellar motor switch protein	H	Catalyzes the oxidation of 5,10- methylenetetrahydrofolate to 5,10-methenyltetrahydrofolate and then the hydrolysis of 5,10-methenyltetrahydrofolate to 10- formyltetrahydrofolate (By similarity)
ENOG4105CV2	ENOG4105CVG	2	1	192222	F	Nucleotidase that shows phosphatase activity on nucleoside 5'-monophosphates (By similarity)	E	Homoserine O-transsuccinylase
ENOG4105CSJ	ENOG4107RP9	2	1	192222	I	Enoyl- acyl-carrier-protein reductase NADH	P	extracellular solute-binding protein, family 3
ENOG4105DD5	ENOG4107RP9	2	1	192222	N	Flagellar motor switch protein	P	extracellular solute-binding protein, family 3
ENOG4105DD5	ENOG4105CSJ	2	1	192222	N	Flagellar motor switch protein	I	Enoyl- acyl-carrier-protein reductase NADH
ENOG4105C0P	ENOG4105C0P	2	1	192222	O	Mg chelatase subunit ChlI	O	Mg chelatase subunit ChlI
ENOG4105D1H	ENOG4105D1H	2	1	192222	L	recombination factor protein RarA	L	recombination factor protein RarA
ENOG4105D52	ENOG4108V82	2	1	192222	H	delta-aminolevulinic acid dehydratase	F	Pyrophosphatase that hydrolyzes non-canonical purine nucleotides such as XTP and ITP dITP to their respective monophosphate derivatives. Might exclude non-canonical purines from DNA precursor pool, thus preventing their incorporation into DNA and avoiding chromosomal lesions (By similarity)
ENOG4105Y76	ENOG4108UMI	2	1	192222	S	RDD protein	P	ABC transporter, permease
ENOG41073V3	ENOG4105CP9	2	1	192222	S	Periplasmic Protein	E	extracellular ligand-binding receptor
ENOG4108ZK7	ENOG4105PQH	2	1	192222	S	protein family UPF0029, Impact, N-terminal protein	C	F(1)F(0) ATP synthase produces ATP from ADP in the presence of a proton or sodium gradient. F-type ATPases consist of two structural domains, F(1) containing the extramembraneous catalytic core and F(0) containing the membrane proton channel, linked together by a central stalk and a peripheral stalk. During catalysis, ATP synthesis in the catalytic domain of F(1) is coupled via a rotary mechanism…
ENOG410627K	ENOG410627K	2	1	192222	S	ATPase (AAA	S	ATPase (AAA
ENOG4108WXY	ENOG4108WXY	2	1	192222	L	ec 3.6.1.45	L	ec 3.6.1.45
ENOG4105C8Q	ENOG4105J80	2	1	192222	P	Methyl-accepting chemotaxis	C	Produces ATP from ADP in the presence of a proton gradient across the membrane. The gamma chain is believed to be important in regulating ATPase activity and the flow of protons through the CF(0) complex (By similarity)
ENOG4105K6Z	ENOG4107T8E	2	1	192222	S	tpr domain protein	O	Band 7 family protein
ENOG4105D00	ENOG4105Y76	2	1	192222	N	flagellar biosynthetic protein flhB	S	RDD protein
ENOG4107QHF	ENOG4105KNI	2	1	192222	U	type ii secretion system protein e	K	merR family transcriptional Regulator
ENOG4105G5W	ENOG4105PQH	2	1	192222	K	regulator Fur family	C	F(1)F(0) ATP synthase produces ATP from ADP in the presence of a proton or sodium gradient. F-type ATPases consist of two structural domains, F(1) containing the extramembraneous catalytic core and F(0) containing the membrane proton channel, linked together by a central stalk and a peripheral stalk. During catalysis, ATP synthesis in the catalytic domain of F(1) is coupled via a rotary mechanism…
ENOG41084P9	ENOG4105CP9	2	1	192222	P	hemerythrin-like, metal-binding protein	E	extracellular ligand-binding receptor
ENOG4105JZY	ENOG4107DKY	2	1	192222	S	Membrane	M	pseudaminic acid biosynthesis-associated protein PseG
ENOG4105HNH	ENOG4105D4E	2	1	192222	S	NA	T	response regulator receiver modulated chew protein
ENOG4105D4E	ENOG4107ST2	2	1	192222	T	response regulator receiver modulated chew protein	T	Methyl-accepting chemotaxis
ENOG4105E05	ENOG4107ST2	2	1	192222	F	Provides the precursors necessary for DNA synthesis. Catalyzes the biosynthesis of deoxyribonucleotides from the corresponding ribonucleotides (By similarity)	T	Methyl-accepting chemotaxis
ENOG4105D21	ENOG4105KNI	2	1	192222	F	Phosphoribosylformylglycinamidine synthase I	K	merR family transcriptional Regulator
ENOG4105CR3	ENOG4105DP5	2	1	192222	I	Catalyzes the condensation of isopentenyl diphosphate (IPP) with allylic pyrophosphates generating different type of terpenoids (By similarity)	E	Catalyzes the biosynthesis of agmatine from arginine (By similarity)
ENOG4106S9N	ENOG4105ED9	2	1	192222	O	Thioredoxin	S	Protein of unknown function (DUF455)
ENOG4107V0X	ENOG4105KNI	2	1	192222	S	Pfam:DUF185	K	merR family transcriptional Regulator
ENOG4105DVS	ENOG4105KNI	2	1	192222	L	Bidirectionally degrades single-stranded DNA into large acid-insoluble oligonucleotides, which are then degraded further into small acid-soluble oligonucleotides (By similarity)	K	merR family transcriptional Regulator
ENOG4105CS3	ENOG41081PW	2	1	192222	N	FliG is one of three proteins (FliG, FliN, FliM) that forms the rotor-mounted switch complex (C ring), located at the base of the basal body. This complex interacts with the CheY and CheZ chemotaxis proteins, in addition to contacting components of the motor that determine the direction of flagellar rotation (By similarity)	K	Transcriptional regulator, BadM Rrf2 family
ENOG4105KM4	ENOG4108V82	2	1	192222	I	Acetyl-CoA carboxylase, biotin carboxyl carrier protein	F	Pyrophosphatase that hydrolyzes non-canonical purine nucleotides such as XTP and ITP dITP to their respective monophosphate derivatives. Might exclude non-canonical purines from DNA precursor pool, thus preventing their incorporation into DNA and avoiding chromosomal lesions (By similarity)
ENOG4108UHA	ENOG4105QB3	2	1	192222	F	Essential for recycling GMP and indirectly, cGMP (By similarity)	Q	Methyltransferase domain
ENOG4105C1P	ENOG4105D24	2	1	192222	V	efflux transporter, rnd family, mfp subunit	N	FliM is one of three proteins (FliG, FliN, FliM) that forms the rotor-mounted switch complex (C ring), located at the base of the basal body. This complex interacts with the CheY and CheZ chemotaxis proteins, in addition to contacting components of the motor that determine the direction of flagellar rotation (By similarity)
ENOG4108F5J	ENOG4105D24	2	1	192222	S	NA	N	FliM is one of three proteins (FliG, FliN, FliM) that forms the rotor-mounted switch complex (C ring), located at the base of the basal body. This complex interacts with the CheY and CheZ chemotaxis proteins, in addition to contacting components of the motor that determine the direction of flagellar rotation (By similarity)
ENOG410609H	ENOG4105D24	2	1	192222	S	Lipopolysaccharide transport periplasmic protein LptA	N	FliM is one of three proteins (FliG, FliN, FliM) that forms the rotor-mounted switch complex (C ring), located at the base of the basal body. This complex interacts with the CheY and CheZ chemotaxis proteins, in addition to contacting components of the motor that determine the direction of flagellar rotation (By similarity)
ENOG4105Y57	ENOG4105D24	2	1	192222	S	NA	N	FliM is one of three proteins (FliG, FliN, FliM) that forms the rotor-mounted switch complex (C ring), located at the base of the basal body. This complex interacts with the CheY and CheZ chemotaxis proteins, in addition to contacting components of the motor that determine the direction of flagellar rotation (By similarity)
ENOG4105CDA	ENOG4105CF4	2	1	192222	E	abc transporter atp-binding protein	E	DegT DnrJ EryC1 StrS aminotransferase
ENOG4105VDT	ENOG4105DTW	2	1	192222	J	-acetyltransferase	K	Sigma factors are initiation factors that promote the attachment of RNA polymerase to specific initiation sites and are then released (By similarity)
ENOG4105MQ3	ENOG4108EQ2	2	1	192222	N	flagellar protein FliS	C	Involved in acetate metabolism (By similarity)
ENOG4108Z02	ENOG4105RQ9	2	1	192222	J	Removes the formyl group from the N-terminal Met of newly synthesized proteins. Requires at least a dipeptide for an efficient rate of reaction. N-terminal L-methionine is a prerequisite for activity but the enzyme has broad specificity at other positions (By similarity)	S	TPR repeat-containing protein
Q7BBW0	Q57BR6	2	1	262698	NA	NA	NA	NA
P18592	P07166	2	1	176299	NA	NA	NA	NA
COG0864	COG0864	2	1	224308	K	Transcriptional regulator	K	Transcriptional regulator
ENOG4106UEJ	P9WNK5	2	1	1773	S	NA	NA	NA
P9WNA1	P9WNK5	2	1	83332	NA	NA	NA	NA
P9WNK5	P9WLG7	2	1	83332	NA	NA	NA	NA
ENOG4105GAX	ENOG4105CVG	2	1	192222	S	Motility accessory factor	E	Homoserine O-transsuccinylase
ENOG4105K7S	ENOG4105V3S	2	1	192222	J	Protein S19 forms a complex with S13 that binds strongly to the 16S ribosomal RNA (By similarity)	J	An accessory protein needed during the final step in the assembly of 30S ribosomal subunit, possibly for assembly of the head region. Probably interacts with S19. Essential for efficient processing of 16S rRNA. May be needed both before and after RbfA during the maturation of 16S rRNA. It has affinity for free ribosomal 30S subunits but not for 70S ribosomes (By similarity)
ENOG4106C5N	Q0P9S9	2	1	192222	S	no Hp match. A member of the 617 family of C.j. proteins containing homopolymeric tracts	NA	NA
ENOG4105D24	ENOG4106E8F	2	1	192222	N	FliM is one of three proteins (FliG, FliN, FliM) that forms the rotor-mounted switch complex (C ring), located at the base of the basal body. This complex interacts with the CheY and CheZ chemotaxis proteins, in addition to contacting components of the motor that determine the direction of flagellar rotation (By similarity)	S	NA
ENOG4105D24	ENOG4108F6E	2	1	192222	N	FliM is one of three proteins (FliG, FliN, FliM) that forms the rotor-mounted switch complex (C ring), located at the base of the basal body. This complex interacts with the CheY and CheZ chemotaxis proteins, in addition to contacting components of the motor that determine the direction of flagellar rotation (By similarity)	S	NA
ENOG4105D24	ENOG4105WRB	2	1	192222	N	FliM is one of three proteins (FliG, FliN, FliM) that forms the rotor-mounted switch complex (C ring), located at the base of the basal body. This complex interacts with the CheY and CheZ chemotaxis proteins, in addition to contacting components of the motor that determine the direction of flagellar rotation (By similarity)	O	Hydrogenase assembly chaperone hypC hupF
ENOG4105D24	ENOG4108UJY	2	1	192222	N	FliM is one of three proteins (FliG, FliN, FliM) that forms the rotor-mounted switch complex (C ring), located at the base of the basal body. This complex interacts with the CheY and CheZ chemotaxis proteins, in addition to contacting components of the motor that determine the direction of flagellar rotation (By similarity)	J	One of the primary rRNA binding proteins, it binds directly to 16S rRNA central domain where it helps coordinate assembly of the platform of the 30S subunit (By similarity)
ENOG4105D24	ENOG4105M8F	2	1	192222	N	FliM is one of three proteins (FliG, FliN, FliM) that forms the rotor-mounted switch complex (C ring), located at the base of the basal body. This complex interacts with the CheY and CheZ chemotaxis proteins, in addition to contacting components of the motor that determine the direction of flagellar rotation (By similarity)	U	Biopolymer transport protein exbD tolR
ENOG4105D24	ENOG4105VT2	2	1	192222	N	FliM is one of three proteins (FliG, FliN, FliM) that forms the rotor-mounted switch complex (C ring), located at the base of the basal body. This complex interacts with the CheY and CheZ chemotaxis proteins, in addition to contacting components of the motor that determine the direction of flagellar rotation (By similarity)	F	5-hydroxyisourate hydrolase
ENOG41073V3	ENOG4107QM1	2	1	192222	S	Periplasmic Protein	E	Catalyzes the reversible conversion of 3- phosphohydroxypyruvate to phosphoserine and of 3-hydroxy-2-oxo-4- phosphonooxybutanoate to phosphohydroxythreonine (By similarity)
ENOG4105D24	ENOG41073V3	2	1	192222	N	FliM is one of three proteins (FliG, FliN, FliM) that forms the rotor-mounted switch complex (C ring), located at the base of the basal body. This complex interacts with the CheY and CheZ chemotaxis proteins, in addition to contacting components of the motor that determine the direction of flagellar rotation (By similarity)	S	Periplasmic Protein
ENOG4106C5N	ENOG41073V3	2	1	192222	S	no Hp match. A member of the 617 family of C.j. proteins containing homopolymeric tracts	S	Periplasmic Protein
ENOG4105N94	ENOG41073V3	2	1	192222	S	The exact function is not known. Can catalyze the reduction of a variety of substrates like dimethyl sulfoxide, trimethylamine N-oxide, phenylmethyl sulfoxide and L-methionine sulfoxide. Cannot reduce cyclic N-oxides. Shows no activity as sulfite oxidase (By similarity)	S	Periplasmic Protein
ENOG4105D24	ENOG4108F57	2	1	192222	N	FliM is one of three proteins (FliG, FliN, FliM) that forms the rotor-mounted switch complex (C ring), located at the base of the basal body. This complex interacts with the CheY and CheZ chemotaxis proteins, in addition to contacting components of the motor that determine the direction of flagellar rotation (By similarity)	S	NA
ENOG4105D24	ENOG4105CCQ	2	1	192222	N	FliM is one of three proteins (FliG, FliN, FliM) that forms the rotor-mounted switch complex (C ring), located at the base of the basal body. This complex interacts with the CheY and CheZ chemotaxis proteins, in addition to contacting components of the motor that determine the direction of flagellar rotation (By similarity)	O	Cleaves peptides in various proteins in a process that requires ATP hydrolysis. Has a chymotrypsin-like activity. Plays a major role in the degradation of misfolded proteins (By similarity)
ENOG4105D24	ENOG4105J3S	2	1	192222	N	FliM is one of three proteins (FliG, FliN, FliM) that forms the rotor-mounted switch complex (C ring), located at the base of the basal body. This complex interacts with the CheY and CheZ chemotaxis proteins, in addition to contacting components of the motor that determine the direction of flagellar rotation (By similarity)	E	Inherit from COG: glyoxalase bleomycin resistance protein dioxygenase
ENOG4106032	ENOG4105NG1	2	1	192222	E	Glutathionylspermidine synthase	S	exported protein
ENOG4105D24	ENOG4105NG1	2	1	192222	N	FliM is one of three proteins (FliG, FliN, FliM) that forms the rotor-mounted switch complex (C ring), located at the base of the basal body. This complex interacts with the CheY and CheZ chemotaxis proteins, in addition to contacting components of the motor that determine the direction of flagellar rotation (By similarity)	S	exported protein
ENOG4105D24	ENOG4105DUF	2	1	192222	N	FliM is one of three proteins (FliG, FliN, FliM) that forms the rotor-mounted switch complex (C ring), located at the base of the basal body. This complex interacts with the CheY and CheZ chemotaxis proteins, in addition to contacting components of the motor that determine the direction of flagellar rotation (By similarity)	F	Catalyzes the irreversible cleavage of the glycosidic bond in both 5'-methylthioadenosine (MTA) and S- adenosylhomocysteine (SAH AdoHcy) to adenine and the corresponding thioribose, 5'-methylthioribose and S-ribosylhomocysteine, respectively (By similarity)
ENOG4105D24	ENOG4108IV0	2	1	192222	N	FliM is one of three proteins (FliG, FliN, FliM) that forms the rotor-mounted switch complex (C ring), located at the base of the basal body. This complex interacts with the CheY and CheZ chemotaxis proteins, in addition to contacting components of the motor that determine the direction of flagellar rotation (By similarity)	E	ABC, transporter
ENOG4105D24	ENOG410841J	2	1	192222	N	FliM is one of three proteins (FliG, FliN, FliM) that forms the rotor-mounted switch complex (C ring), located at the base of the basal body. This complex interacts with the CheY and CheZ chemotaxis proteins, in addition to contacting components of the motor that determine the direction of flagellar rotation (By similarity)	L	DNA-binding protein Hu
ENOG4105DKF	ENOG4105KTQ	2	1	192222	H	Catalyzes the radical-mediated transfer of the hydroxybenzyl group from 4-hydroxyphenylpyruvate (HPP) to 5-amino- 6-ribitylamino-2,4(1H,3H)-pyrimidinedione to form 7,8-didemethyl- 8-hydroxy-5-deazariboflavin (FO) (By similarity)	N	flagellar basal-body rod protein
ENOG4108KA0	ENOG4105KTQ	2	1	192222	S	Inherit from COG: Phosphoesterase, DHHA1	N	flagellar basal-body rod protein
ENOG4105CF8	ENOG4105KTQ	2	1	192222	E	branched-chain amino acid ABC transporter, permease	N	flagellar basal-body rod protein
ENOG4105CPY	ENOG4105KTQ	2	1	192222	M	First step of the lipid cycle reactions in the biosynthesis of the cell wall peptidoglycan (By similarity)	N	flagellar basal-body rod protein
ENOG4108EU4	ENOG4105KTQ	2	1	192222	L	Site-specific tyrosine recombinase, which acts by catalyzing the cutting and rejoining of the recombining DNA molecules. The XerC-XerD complex is essential to convert dimers of the bacterial chromosome into monomers to permit their segregation at cell division. It also contributes to the segregational stability of plasmids (By similarity)	N	flagellar basal-body rod protein
ENOG4105CSA	ENOG4105KTQ	2	1	192222	H	Coproporphyrinogen iii oxidase	N	flagellar basal-body rod protein
ENOG4105KTQ	ENOG4105CZ8	2	1	192222	N	flagellar basal-body rod protein	L	DNA polymerase III is a complex, multichain enzyme responsible for most of the replicative synthesis in bacteria. This DNA polymerase also exhibits 3' to 5' exonuclease activity. The beta chain is required for initiation of replication once it is clamped onto DNA, it slides freely (bidirectional and ATP- independent) along duplex DNA (By similarity)
ENOG4105IB0	ENOG4105KTQ	2	1	192222	U	filamentous hemagglutinin family outer membrane protein	N	flagellar basal-body rod protein
ENOG4105C26	ENOG4105KTQ	2	1	192222	C	Dehydrogenase	N	flagellar basal-body rod protein
ENOG4105C6Y	ENOG4105KTQ	2	1	192222	M	Udp-glucose 6-dehydrogenase	N	flagellar basal-body rod protein
ENOG41084CK	ENOG4105KTQ	2	1	192222	M	capsule polysaccharide	N	flagellar basal-body rod protein
ENOG4107VPN	ENOG4105KTQ	2	1	192222	G	Major Facilitator	N	flagellar basal-body rod protein
ENOG4105C2Y	ENOG4105KTQ	2	1	192222	O	STE24 endopeptidase EC 3.4.24.84	N	flagellar basal-body rod protein
ENOG4105KTQ	ENOG4105PXI	2	1	192222	N	flagellar basal-body rod protein	M	polysaccharide deacetylase
ENOG41077R5	ENOG4105KTQ	2	1	192222	S	Membrane	N	flagellar basal-body rod protein
ENOG4108TS0	ENOG4105KTQ	2	1	192222	S	Periplasmic Protein	N	flagellar basal-body rod protein
ENOG4105F27	ENOG4105KTQ	2	1	192222	G	Major Facilitator	N	flagellar basal-body rod protein
ENOG4108JE6	ENOG4105KTQ	2	1	192222	I	Transmembrane transport protein	N	flagellar basal-body rod protein
ENOG4107TH8	ENOG4105KTQ	2	1	192222	H	cina domain protein	N	flagellar basal-body rod protein
ENOG4105CQV	ENOG4107V0X	2	1	192222	C	NDH-1 shuttles electrons from NADH, via FMN and iron- sulfur (Fe-S) centers, to quinones in the respiratory chain. The immediate electron acceptor for the enzyme in this species is believed to be ubiquinone. Couples the redox reaction to proton translocation (for every two electrons transferred, four hydrogen ions are translocated across the cytoplasmic membrane), and thus conserves the redox ene…	S	Pfam:DUF185
ENOG4108P97	ENOG4105E3S	2	1	192222	S	NA	C	small subunit
ENOG4108JQ1	ENOG4105CIH	2	1	192222	E	Dehydrogenase	E	Imidazole acetol-phosphate transaminase
ENOG4107TGU	ENOG4105XWH	2	1	192222	H	Thiamine biosynthesis protein ThiF	H	Molybdopterin converting factor subunit 1
ENOG4105DD5	ENOG41081ZF	2	1	192222	N	Flagellar motor switch protein	S	membrane lipoprotein lipid attachment site
ENOG4105DD5	Q0PAS5	2	1	192222	N	Flagellar motor switch protein	NA	NA
ENOG4105KTQ	ENOG4105DI2	2	1	192222	N	flagellar basal-body rod protein	C	Pyruvate flavodoxin ferredoxin oxidoreductase domain protein
ENOG4105DQU	ENOG4105DI2	2	1	192222	C	oxidoreductase, subunit beta	C	Pyruvate flavodoxin ferredoxin oxidoreductase domain protein
ENOG4105DD5	ENOG4105CP4	2	1	192222	N	Flagellar motor switch protein	F	Catalyzes the conversion of inosine 5'-phosphate (IMP) to xanthosine 5'-phosphate (XMP), the first committed and rate- limiting step in the de novo synthesis of guanine nucleotides, and therefore plays an important role in the regulation of cell growth (By similarity)
ENOG4105DD5	ENOG4105CRK	2	1	192222	N	Flagellar motor switch protein	J	lysyL-tRNA synthetase
ENOG4105EIN	ENOG4105GAX	2	1	192222	O	peptidylprolyl cis-trans isomerase	S	Motility accessory factor
ENOG4107TGU	COG2104	2	1	192222	H	Thiamine biosynthesis protein ThiF	H	Thiamine biosynthesis protein thiS
Q0PAE0	ENOG4105E6X	2	1	192222	NA	NA	S	Zn-dependent Hydrolase of the beta-lactamase
ENOG41074RX	ENOG4105E1Q	2	1	192222	S	prevent-host-death family	N	flagellar hook-associated protein
ENOG4105D24	ENOG4105CPH	2	1	192222	N	FliM is one of three proteins (FliG, FliN, FliM) that forms the rotor-mounted switch complex (C ring), located at the base of the basal body. This complex interacts with the CheY and CheZ chemotaxis proteins, in addition to contacting components of the motor that determine the direction of flagellar rotation (By similarity)	H	Catalyzes the formation of S-adenosylmethionine from methionine and ATP
ENOG4105BZU	ENOG4108JZ5	2	1	192222	T	Histidine kinase	C	small subunit
ENOG4105D24	ENOG4105CRK	2	1	192222	N	FliM is one of three proteins (FliG, FliN, FliM) that forms the rotor-mounted switch complex (C ring), located at the base of the basal body. This complex interacts with the CheY and CheZ chemotaxis proteins, in addition to contacting components of the motor that determine the direction of flagellar rotation (By similarity)	J	lysyL-tRNA synthetase
ENOG4108SUJ	ENOG4105VJX	2	1	192222	M	Ompa motb domain protein	S	repeat protein
ENOG4105CS3	ENOG4105VJX	2	1	192222	N	FliG is one of three proteins (FliG, FliN, FliM) that forms the rotor-mounted switch complex (C ring), located at the base of the basal body. This complex interacts with the CheY and CheZ chemotaxis proteins, in addition to contacting components of the motor that determine the direction of flagellar rotation (By similarity)	S	repeat protein
ENOG4105DU0	ENOG4105CCQ	2	1	192222	F	nucleoside hydrolase	O	Cleaves peptides in various proteins in a process that requires ATP hydrolysis. Has a chymotrypsin-like activity. Plays a major role in the degradation of misfolded proteins (By similarity)
ENOG4105CS3	ENOG4105CCQ	2	1	192222	N	FliG is one of three proteins (FliG, FliN, FliM) that forms the rotor-mounted switch complex (C ring), located at the base of the basal body. This complex interacts with the CheY and CheZ chemotaxis proteins, in addition to contacting components of the motor that determine the direction of flagellar rotation (By similarity)	O	Cleaves peptides in various proteins in a process that requires ATP hydrolysis. Has a chymotrypsin-like activity. Plays a major role in the degradation of misfolded proteins (By similarity)
ENOG4107QKW	ENOG4108SEK	2	1	192222	P	extracellular solute-binding protein family 1	N	ompa motb domain protein
ENOG4105CWS	ENOG4105KTQ	2	1	192222	S	Membrane	N	flagellar basal-body rod protein
ENOG4105XA0	ENOG4105KTQ	2	1	192222	M	heptosyltransferase ii	N	flagellar basal-body rod protein
ENOG4105CM1	ENOG4105KTQ	2	1	192222	H	Catalyzes, together with MoaC, the conversion of 5'-GTP to cyclic pyranopterin monophosphate (cPMP or molybdopterin precursor Z) (By similarity)	N	flagellar basal-body rod protein
ENOG4105EKN	ENOG4105KTQ	2	1	192222	P	Major Facilitator	N	flagellar basal-body rod protein
ENOG4107R7A	ENOG4105KTQ	2	1	192222	E	Allophanate hydrolase subunit 2	N	flagellar basal-body rod protein
ENOG4105DHS	ENOG4105KTQ	2	1	192222	P	permease protein	N	flagellar basal-body rod protein
ENOG4108TY8	ENOG4105KTQ	2	1	192222	T	Phosphatase	N	flagellar basal-body rod protein
ENOG4105KTQ	ENOG4105FPI	2	1	192222	N	flagellar basal-body rod protein	S	NA
ENOG4107YSJ	ENOG4105KTQ	2	1	192222	S	tetratricopeptide repeat domain protein	N	flagellar basal-body rod protein
ENOG4105DJ8	ENOG4105KTQ	2	1	192222	S	2og-fe(ii) oxygenase	N	flagellar basal-body rod protein
ENOG41078M4	ENOG4105KTQ	2	1	192222	G	ABC transporter	N	flagellar basal-body rod protein
ENOG4108TX7	ENOG4105KTQ	2	1	192222	S	NA	N	flagellar basal-body rod protein
ENOG4105HHA	ENOG4105KTQ	2	1	192222	F	aminodeoxychorismate lyase	N	flagellar basal-body rod protein
ENOG4108BJ9	ENOG4105KTQ	2	1	192222	U	Pfam:TonB	N	flagellar basal-body rod protein
ENOG4105E2N	ENOG4105KTQ	2	1	192222	J	Transfers and isomerizes the ribose moiety from AdoMet to the 7-aminomethyl group of 7-deazaguanine (preQ1-tRNA) to give epoxyqueuosine (oQ-tRNA) (By similarity)	N	flagellar basal-body rod protein
ENOG4105D16	ENOG4105KTQ	2	1	32022	M	lipopolysaccharide heptosyltransferase i	N	flagellar basal-body rod protein
ENOG4105F4G	ENOG4105KTQ	2	1	192222	S	Membrane	N	flagellar basal-body rod protein
ENOG4105CS3	ENOG4105C45	2	1	192222	N	FliG is one of three proteins (FliG, FliN, FliM) that forms the rotor-mounted switch complex (C ring), located at the base of the basal body. This complex interacts with the CheY and CheZ chemotaxis proteins, in addition to contacting components of the motor that determine the direction of flagellar rotation (By similarity)	O	hydrogenase expression formation protein (HypE)
ENOG4105CS3	ENOG4105BZA	2	1	192222	N	FliG is one of three proteins (FliG, FliN, FliM) that forms the rotor-mounted switch complex (C ring), located at the base of the basal body. This complex interacts with the CheY and CheZ chemotaxis proteins, in addition to contacting components of the motor that determine the direction of flagellar rotation (By similarity)	G	Phosphoglycerate kinase
ENOG4108SUJ	ENOG41061KU	2	1	192222	M	Ompa motb domain protein	S	NA
ENOG4108SUJ	ENOG4105KK6	2	1	192222	M	Ompa motb domain protein	L	nuclease
ENOG4105CS3	ENOG4105K77	2	1	192222	N	FliG is one of three proteins (FliG, FliN, FliM) that forms the rotor-mounted switch complex (C ring), located at the base of the basal body. This complex interacts with the CheY and CheZ chemotaxis proteins, in addition to contacting components of the motor that determine the direction of flagellar rotation (By similarity)	J	Forms an intersubunit bridge (bridge B4) with the 23S rRNA of the 50S subunit in the ribosome (By similarity)
ENOG4105M8F	ENOG4105IHP	2	1	192222	U	Biopolymer transport protein exbD tolR	S	Periplasmic Protein
ENOG4105M8F	ENOG4105K2V	2	1	192222	U	Biopolymer transport protein exbD tolR	S	Periplasmic Protein
ENOG4105NG1	ENOG4105E1Q	2	1	192222	S	exported protein	N	flagellar hook-associated protein
ENOG4108UTT	ENOG4108UXA	2	1	192222	H	Catalyzes the formation of 6,7-dimethyl-8- ribityllumazine by condensation of 5-amino-6-(D- ribitylamino)uracil with 3,4-dihydroxy-2-butanone 4-phosphate. This is the penultimate step in the biosynthesis of riboflavin (By similarity)	S	Specifically methylates the pseudouridine at position 1915 (m3Psi1915) in 23S rRNA (By similarity)
ENOG4105CSM	ENOG4108SEK	2	1	192222	L	endonuclease III	N	ompa motb domain protein
COG2746	ENOG4108SEK	2	1	192222	V	Aminoglycoside	N	ompa motb domain protein
ENOG4108F8U	ENOG4108SEK	2	1	192222	S	NA	N	ompa motb domain protein
ENOG4105T1H	ENOG4108SEK	2	1	192222	S	UPF0763 protein	N	ompa motb domain protein
ENOG4105CSM	ENOG4105DD5	2	1	192222	L	endonuclease III	N	Flagellar motor switch protein
ENOG4107ZRT	ENOG4105DD5	2	1	192222	S	acetyltransferase	N	Flagellar motor switch protein
ENOG4108RMU	ENOG4105DD5	2	1	192222	P	ferritin dps family protein	N	Flagellar motor switch protein
ENOG4108Z38	ENOG4105DD5	2	1	192222	E	Catalyzes a trans-dehydration via an enolate intermediate (By similarity)	N	Flagellar motor switch protein
ENOG4105T1H	ENOG4105DD5	2	1	192222	S	UPF0763 protein	N	Flagellar motor switch protein
ENOG4105MHQ	ENOG4105DD5	2	1	192222	C	Low-potential electron donor to a number of redox enzymes (By similarity)	N	Flagellar motor switch protein
COG2746	ENOG4105E1Q	2	1	192222	V	Aminoglycoside	N	flagellar hook-associated protein
ENOG4108F5D	ENOG4105E1Q	2	1	192222	S	NA	N	flagellar hook-associated protein
ENOG4105VNB	O25270	2	1	85962	I	Carrier of the growing fatty acid chain in fatty acid biosynthesis (By similarity)	NA	NA
ENOG4105DPE	ENOG4105VNB	2	1	85962	S	Conserved Protein	I	Carrier of the growing fatty acid chain in fatty acid biosynthesis (By similarity)
ENOG4105C1V	ENOG4105C7V	2	1	85962	O	Peptidase, M16	E	phospho-2-dehydro-3-deoxyheptonate aldolase
ENOG4105EJX	ENOG4105CMA	2	1	85962	U	conjugal transfer ATPase	U	conjugation trbi family protein
ENOG4105CE1	ENOG4105C59	2	1	85962	P	Ferrous iron transport protein b	P	p-type ATPase
ENOG4105I03	P55980	2	1	85962	N	Flagellin	NA	NA
O34410	ENOG41080W7	2	1	85962	NA	NA	N	Structural component of flagellum, the bacterial motility apparatus. Part of the rod structure of flagellar basal body (By similarity)
O25495	ENOG41080W7	2	1	85962	NA	NA	N	Structural component of flagellum, the bacterial motility apparatus. Part of the rod structure of flagellar basal body (By similarity)
ENOG4105BZE	COG1495	2	1	85962	N	flagellar hook protein, FlgE	O	Required for disulfide bond formation in some periplasmic proteins. Acts by oxidizing the DsbA protein (By similarity)
ENOG4105EUJ	ENOG4105EUJ	2	1	85962	H	GTP cyclohydrolase i	H	GTP cyclohydrolase i
ENOG4105C1H	COG0790	2	1	85962	S	Exhibits a very high intrinsic GTPase hydrolysis rate. Involved in the addition of a carboxymethylaminomethyl (cmnm) group at the wobble position (U34) of certain tRNAs, forming tRNA- cmnm(5)s(2)U34 (By similarity)	S	Sel1 domain protein repeat-containing protein
O24861	COG3736	2	1	85962	NA	NA	U	Type IV secretion system protein VirB8
O24904	O24903	2	1	85962	NA	NA	NA	NA
O24974	ENOG4105FZW	2	1	85962	NA	NA	N	flagellar biosynthesis regulator FlhF
O24992	ENOG4105CKE	2	1	85962	NA	NA	J	Binds the lower part of the 30S subunit head. Binds mRNA in the 70S ribosome, positioning it for translation (By similarity)
ENOG4106APR	COG5651	2	1	85962	S	NA	N	ppe family
COG5651	O25031	2	1	85962	N	ppe family	NA	NA
O25041	O25270	2	1	85962	NA	NA	NA	NA
O34410	ENOG4105I9H	2	1	85962	NA	NA	S	NA
ENOG410640C	ENOG4105CKI	2	1	85962	S	NA	S	cobalamin synthesis protein
ENOG4105IFD	ENOG4105SUS	2	1	85962	S	NA	N	Flagellar assembly protein
ENOG4105DPE	ENOG4108MV5	2	1	85962	S	Conserved Protein	V	ATPase associated with various cellular activities aaa_5
ENOG4107YD3	P55980	2	1	85962	S	Thioesterase	NA	NA
ENOG4105DPE	ENOG4108JB6	2	1	210	S	Conserved Protein	U	type IV secretion system
O34410	ENOG41082UM	2	1	85962	NA	NA	L	UPF0102 protein
ENOG4108VHG	ENOG4108ZMD	2	1	85962	K	Catalyzes the phosphorylation of pantothenate (Pan), the first step in CoA biosynthesis (By similarity)	F	Phosphorylation of dTMP to form dTDP in both de novo and salvage pathways of dTTP synthesis (By similarity)
O25555	O25085	2	1	85962	NA	NA	NA	NA
ENOG4105DPE	O25555	2	1	85962	S	Conserved Protein	NA	NA
ENOG4105GC5	O25677	2	1	85962	S	Alpha1,3-fucosyltransferase	NA	NA
ENOG4105NDF	O24870	2	1	85962	K	NAD-dependent protein deacetylase which modulates the activities of several enzymes which are inactive in their acetylated form. May also have NAD-dependent lysine demalonylase and desuccinylase activity (By similarity)	NA	NA
ENOG41082CU	O34461	2	1	85962	N	Flagellar basal body-associated protein FliL	NA	NA
ENOG4105C24	O34461	2	1	85962	L	DNA gyrase negatively supercoils closed circular double- stranded DNA in an ATP-dependent manner and also catalyzes the interconversion of other topological isomers of double-stranded DNA rings, including catenanes and knotted rings (By similarity)	NA	NA
O34461	O34461	2	1	85962	NA	NA	NA	NA
O34461	ENOG4105ETU	2	1	85962	NA	NA	K	transcriptional activator (TenA
O25258	ENOG41083CZ	2	1	85962	NA	NA	H	Functions as a ribosomal silencing factor. Interacts with ribosomal protein L14 (rplN), blocking formation of intersubunit bridge B8. Prevents association of the 30S and 50S ribosomal subunits and the formation of functional ribosomes, thus repressing translation (By similarity)
ENOG4108SNX	ENOG4108SNX	2	1	85962	Q	Mammalian cell entry related domain protein	Q	Mammalian cell entry related domain protein
ENOG4108PE5	ENOG4108PE5	2	1	85962	M	Outer membrane efflux protein	M	Outer membrane efflux protein
ENOG410839Z	ENOG4108YYC	2	1	85962	O	nitrogeN-fixing nifu domain protein	S	ycei family
ENOG41084DX	ENOG41084DX	2	1	85962	M	Pfam:DUF583	M	Pfam:DUF583
ENOG4107QHU	ENOG4105D27	2	1	85962	J	One of the essential components for the initiation of protein synthesis. Protects formylmethionyl-tRNA from spontaneous hydrolysis and promotes its binding to the 30S ribosomal subunits. Also involved in the hydrolysis of GTP during the formation of the 70S ribosomal complex (By similarity)	K	DNA-dependent RNA polymerase catalyzes the transcription of DNA into RNA using the four ribonucleoside triphosphates as substrates (By similarity)
ENOG4105XWH	ENOG4105C1Y	2	1	85962	H	Molybdopterin converting factor subunit 1	E	Converts seryl-tRNA(Sec) to selenocysteinyl-tRNA(Sec) required for selenoprotein biosynthesis (By similarity)
ENOG4108ZEX	ENOG4108ZEX	2	1	85962	H	molybdopterin converting factor, subunit 2	H	molybdopterin converting factor, subunit 2
COG5651	ENOG4105C98	2	1	85962	N	ppe family	L	muts2 protein
ENOG4105C98	ENOG4108VHG	2	1	85962	L	muts2 protein	K	Catalyzes the phosphorylation of pantothenate (Pan), the first step in CoA biosynthesis (By similarity)
ENOG4105MRR	ENOG4105MRR	2	1	85962	K	Transcriptional regulator (By similarity)	K	Transcriptional regulator (By similarity)
ENOG4105D10	ENOG4108ZHB	2	1	85962	E	5-enolpyruvylshikimate-3-phosphate phospholyase	C	oxidoreductase
ENOG4105II7	O26055	2	1	85962	E	pyrroline-5-carboxylate reductase	NA	NA
O25707	ENOG4108ZPD	2	1	85962	NA	NA	J	The natural substrate for this enzyme may be peptidyl- tRNAs which drop off the ribosome during protein synthesis (By similarity)
ENOG4108UTT	ENOG4108UTT	2	1	85962	H	Catalyzes the formation of 6,7-dimethyl-8- ribityllumazine by condensation of 5-amino-6-(D- ribitylamino)uracil with 3,4-dihydroxy-2-butanone 4-phosphate. This is the penultimate step in the biosynthesis of riboflavin (By similarity)	H	Catalyzes the formation of 6,7-dimethyl-8- ribityllumazine by condensation of 5-amino-6-(D- ribitylamino)uracil with 3,4-dihydroxy-2-butanone 4-phosphate. This is the penultimate step in the biosynthesis of riboflavin (By similarity)
ENOG4108R70	ENOG4105K7D	2	1	85962	J	Binds 23S rRNA and is also seen to make contacts with the A and possibly P site tRNAs (By similarity)	S	Required for maturation of 30S ribosomal subunits (By similarity)
ENOG410613S	ENOG4105D27	2	1	85962	S	NA	K	DNA-dependent RNA polymerase catalyzes the transcription of DNA into RNA using the four ribonucleoside triphosphates as substrates (By similarity)
ENOG4105D27	O34461	2	1	85962	K	DNA-dependent RNA polymerase catalyzes the transcription of DNA into RNA using the four ribonucleoside triphosphates as substrates (By similarity)	NA	NA
ENOG4105NU9	ENOG4108IJF	2	1	85962	U	Preprotein translocase subunit SecG	P	Heavy metal efflux pump, CzcA
ENOG4108UH4	ENOG4105BZU	2	1	85962	O	Binds specifically to the SsrA RNA (tmRNA) and is required for stable association of SsrA with ribosomes (By similarity)	T	Histidine kinase
ENOG4108UH4	ENOG4105BZ5	2	1	85962	O	Binds specifically to the SsrA RNA (tmRNA) and is required for stable association of SsrA with ribosomes (By similarity)	O	ATP binding to DnaK triggers the release of the substrate protein, thus completing the reaction cycle. Several rounds of ATP-dependent interactions between DnaJ, DnaK and GrpE are required for fully efficient folding. Also involved, together with DnaK and GrpE, in the DNA replication of plasmids through activation of initiation proteins (By similarity)
ENOG4108UH4	ENOG4105DG1	2	1	85962	O	Binds specifically to the SsrA RNA (tmRNA) and is required for stable association of SsrA with ribosomes (By similarity)	K	Sigma factors are initiation factors that promote the attachment of RNA polymerase to specific initiation sites and are then released (By similarity)
ENOG4105CK4	ENOG4105CYU	2	1	85962	P	Destroys radicals which are normally produced within the cells and which are toxic to biological systems (By similarity)	C	NDH-1 shuttles electrons from NADH, via FMN and iron- sulfur (Fe-S) centers, to quinones in the respiratory chain
ENOG4108YZ9	ENOG4108UHV	2	1	85962	E	Urea amidohydrolase subunit gamma	S	Lipoprotein
ENOG4108VHB	ENOG4105CQM	2	1	85962	L	transposase	E	Urea amidohydrolase subunit alpha
ENOG4105CQM	ENOG4108PE5	2	1	85962	E	Urea amidohydrolase subunit alpha	M	Outer membrane efflux protein
P55981	O25772	2	1	85962	NA	NA	NA	NA
P55981	P55981	2	1	85962	NA	NA	NA	NA
O25741	COG1722	2	1	85962	NA	NA	L	Bidirectionally degrades single-stranded DNA into large acid-insoluble oligonucleotides, which are then degraded further into small acid-soluble oligonucleotides (By similarity)
ENOG4105DN4	ENOG4108F7N	2	1	192222	K	Sigma factors are initiation factors that promote the attachment of RNA polymerase to specific initiation sites and are then released (By similarity)	S	NA
ENOG4105MQ3	ENOG41090FP	2	1	192222	N	flagellar protein FliS	N	flagellin
ENOG4105CS3	ENOG4108F4Q	2	1	192222	N	FliG is one of three proteins (FliG, FliN, FliM) that forms the rotor-mounted switch complex (C ring), located at the base of the basal body. This complex interacts with the CheY and CheZ chemotaxis proteins, in addition to contacting components of the motor that determine the direction of flagellar rotation (By similarity)	S	NA
ENOG4105VFY	ENOG4105NG1	2	1	192222	N	flagellar protein FlaG	S	exported protein
ENOG41082CU	Q0PBX0	2	1	192222	N	Flagellar basal body-associated protein FliL	NA	NA
ENOG4105E14	ENOG4108A47	2	1	192222	N	MotA TolQ exbB proton channel	S	NA
ENOG4105DN4	ENOG4105K77	2	1	192222	K	Sigma factors are initiation factors that promote the attachment of RNA polymerase to specific initiation sites and are then released (By similarity)	J	Forms an intersubunit bridge (bridge B4) with the 23S rRNA of the 50S subunit in the ribosome (By similarity)
ENOG4105SUS	ENOG4108UNN	2	1	192222	N	Flagellar assembly protein	J	Binds to 23S rRNA. Forms part of two intersubunit bridges in the 70S ribosome (By similarity)
Q0P7R7	ENOG4108SEK	2	1	192222	NA	NA	N	ompa motb domain protein
ENOG41078UJ	ENOG4108ZC9	2	1	192222	S	NA	N	flagellar basal-body rod protein flgc
ENOG4105VFY	ENOG41090FP	2	1	192222	N	flagellar protein FlaG	N	flagellin
ENOG4106C5N	ENOG4105D24	2	1	32022	S	no Hp match. A member of the 617 family of C.j. proteins containing homopolymeric tracts	N	FliM is one of three proteins (FliG, FliN, FliM) that forms the rotor-mounted switch complex (C ring), located at the base of the basal body. This complex interacts with the CheY and CheZ chemotaxis proteins, in addition to contacting components of the motor that determine the direction of flagellar rotation (By similarity)
ENOG41082CU	ENOG4107RP9	2	1	192222	N	Flagellar basal body-associated protein FliL	P	extracellular solute-binding protein, family 3
ENOG4108F8Z	ENOG4105D24	2	1	192222	S	NA	N	FliM is one of three proteins (FliG, FliN, FliM) that forms the rotor-mounted switch complex (C ring), located at the base of the basal body. This complex interacts with the CheY and CheZ chemotaxis proteins, in addition to contacting components of the motor that determine the direction of flagellar rotation (By similarity)
ENOG4105FZW	ENOG4105VDT	2	1	32022	N	flagellar biosynthesis regulator FlhF	J	-acetyltransferase
ENOG4105D00	ENOG4105VIE	2	1	192222	N	flagellar biosynthetic protein flhB	U	preprotein translocase, subunit YajC
ENOG4105W00	ENOG410841J	2	1	192222	N	Flagellar hook capping protein	L	DNA-binding protein Hu
ENOG41082CU	ENOG4108UR8	2	1	192222	N	Flagellar basal body-associated protein FliL	S	BAX protein
ENOG41074RX	ENOG4108SEK	2	1	192222	S	prevent-host-death family	N	ompa motb domain protein
ENOG41082CU	ENOG4107TT5	2	1	192222	N	Flagellar basal body-associated protein FliL	M	NLP P60 protein
ENOG4105DN4	ENOG4108UNN	2	1	192222	K	Sigma factors are initiation factors that promote the attachment of RNA polymerase to specific initiation sites and are then released (By similarity)	J	Binds to 23S rRNA. Forms part of two intersubunit bridges in the 70S ribosome (By similarity)
ENOG4108VPT	ENOG4108ZC9	2	1	192222	S	UPF0234 protein	N	flagellar basal-body rod protein flgc
ENOG4108SEK	ENOG4108F57	2	1	192222	N	ompa motb domain protein	S	NA
ENOG41082CU	ENOG4105IHP	2	1	192222	N	Flagellar basal body-associated protein FliL	S	Periplasmic Protein
ENOG41082CU	ENOG4107I07	2	1	192222	N	Flagellar basal body-associated protein FliL	O	Thioredoxin
ENOG41084DA	ENOG4105CUX	2	1	192222	N	flagellar hook-basal body complex protein fliE	T	Signal transduction histidine kinase
ENOG41082CU	ENOG4105JZY	2	1	192222	N	Flagellar basal body-associated protein FliL	S	Membrane
ENOG41082CU	ENOG4108F57	2	1	192222	N	Flagellar basal body-associated protein FliL	S	NA
ENOG4107W7W	ENOG4105CFY	2	1	192222	N	Assembles around the rod to form the L-ring and probably protects the motor basal body from shearing forces during rotation (By similarity)	C	cytochrome d ubiquinol oxidase, subunit ii
ENOG41082CU	ENOG4105EIN	2	1	192222	N	Flagellar basal body-associated protein FliL	O	peptidylprolyl cis-trans isomerase
ENOG41073V3	ENOG4105KTQ	2	1	192222	S	Periplasmic Protein	N	flagellar basal-body rod protein
ENOG41082CU	ENOG41066UG	2	1	192222	N	Flagellar basal body-associated protein FliL	O	Regulatory DnaK co-chaperone. Direct interaction between DnaK and DjlA is needed for the induction of the wcaABCDE operon, involved in the synthesis of a colanic acid polysaccharide capsule, possibly through activation of the RcsB RcsC phosphotransfer signaling pathway. The colanic acid capsule may help the bacterium survive conditions outside the host (By similarity)
ENOG4105D19	ENOG41084FT	2	1	192222	N	Role in flagellar biosynthesis (By similarity)	S	Binds to DNA and alters its conformation. May be involved in regulation of gene expression, nucleoid organization and DNA protection (By similarity)
ENOG41082CU	ENOG4105KK6	2	1	192222	N	Flagellar basal body-associated protein FliL	L	nuclease
ENOG4107R6U	ENOG4105KTQ	2	1	192222	S	sodium dicarboxylate symporter	N	flagellar basal-body rod protein
ENOG4105FZW	ENOG4108R5J	2	1	192222	N	flagellar biosynthesis regulator FlhF	J	This protein binds to the 23S rRNA, and is important in its secondary structure. It is located near the subunit interface in the base of the L7 L12 stalk, and near the tRNA binding site of the peptidyltransferase center (By similarity)
ENOG4105E1Q	ENOG4107QXP	2	1	192222	N	flagellar hook-associated protein	O	Has an important function as a repair enzyme for proteins that have been inactivated by oxidation. Catalyzes the reversible oxidation-reduction of methionine sulfoxide in proteins to methionine (By similarity)
ENOG41082CU	ENOG4108SUJ	2	1	192222	N	Flagellar basal body-associated protein FliL	M	Ompa motb domain protein
ENOG4105D24	ENOG4105CN0	2	1	192222	N	FliM is one of three proteins (FliG, FliN, FliM) that forms the rotor-mounted switch complex (C ring), located at the base of the basal body. This complex interacts with the CheY and CheZ chemotaxis proteins, in addition to contacting components of the motor that determine the direction of flagellar rotation (By similarity)	H	Catalyzes the oxidation of 5,10- methylenetetrahydrofolate to 5,10-methenyltetrahydrofolate and then the hydrolysis of 5,10-methenyltetrahydrofolate to 10- formyltetrahydrofolate (By similarity)
ENOG4108F7Y	ENOG4108ZC9	2	1	192222	S	Periplasmic Protein	N	flagellar basal-body rod protein flgc
ENOG4105DD5	ENOG4105CA9	2	1	192222	N	Flagellar motor switch protein	G	Pyruvate kinase
ENOG41079I3	ENOG4108ZC9	2	1	192222	S	thioester dehydrase family protein	N	flagellar basal-body rod protein flgc
ENOG4105SUS	ENOG4105CA9	2	1	192222	N	Flagellar assembly protein	G	Pyruvate kinase
ENOG4105FZW	ENOG4105D4E	2	1	192222	N	flagellar biosynthesis regulator FlhF	T	response regulator receiver modulated chew protein
ENOG4105DD5	ENOG4105CJ9	2	1	192222	N	Flagellar motor switch protein	O	Prevents misfolding and promotes the refolding and proper assembly of unfolded polypeptides generated under stress conditions (By similarity)
ENOG4108KQP	ENOG4105KTQ	2	1	192222	T	methyl-accepting chemotaxis	N	flagellar basal-body rod protein
ENOG41082CU	Q46125	2	1	192222	N	Flagellar basal body-associated protein FliL	NA	NA
ENOG410680V	ENOG4105KTQ	2	1	192222	O	DnaJ domain protein	N	flagellar basal-body rod protein
ENOG4105CA9	ENOG4105D24	2	1	192222	G	Pyruvate kinase	N	FliM is one of three proteins (FliG, FliN, FliM) that forms the rotor-mounted switch complex (C ring), located at the base of the basal body. This complex interacts with the CheY and CheZ chemotaxis proteins, in addition to contacting components of the motor that determine the direction of flagellar rotation (By similarity)
ENOG41082CU	ENOG4106S9N	2	1	192222	N	Flagellar basal body-associated protein FliL	O	Thioredoxin
ENOG4105CJR	ENOG4105KTQ	2	1	192222	T	Integral membrane protein (MviN	N	flagellar basal-body rod protein
ENOG41066HC	ENOG4105KTQ	2	1	192222	P	integral membrane protein	N	flagellar basal-body rod protein
ENOG4105MQ3	ENOG4108R5J	2	1	192222	N	flagellar protein FliS	J	This protein binds to the 23S rRNA, and is important in its secondary structure. It is located near the subunit interface in the base of the L7 L12 stalk, and near the tRNA binding site of the peptidyltransferase center (By similarity)
ENOG4105C58	ENOG4105KTQ	2	1	192222	C	cytochrome c oxidase accessory protein ccog	N	flagellar basal-body rod protein
[truncated: 41,600 more rows]
