# Supplementary material for: Bacterial protein meta-interactomes predict cross-species interactions and protein function
Source: BMC Bioinformatics. 2017 Mar 16;18:171. doi: 10.1186/s12859-017-1585-0 (PMC5353844; doi:10.1186/s12859-017-1585-0)
Supplement: Additional file 5: — Conserved interactors of unclear function. (XLS 29 kb) [file 12859_2017_1585_MOESM5_ESM.xls]

## Sheet: S3
InteractorA	InteractorB	InteractionCount	TaxonCount	Taxons	FuncCatA	DescA	FuncCatB	DescB
ENOG4107XYW	ENOG4107XYW	7	5	252305 258594 246200 375451 224911	S	BioY family	S	BioY family
ENOG4105K8I	ENOG4108KVX	7	3	224308 170187 266835	K	Participates in chromosomal partition during cell division. May act via the formation of a condensin-like complex containing Smc and ScpA that pull DNA away from mid-cell into both cell halves (By similarity)	S	Participates in chromosomal partition during cell division. May act via the formation of a condensin-like complex containing Smc and ScpB that pull DNA away from mid-cell into both cell halves (By similarity)
ENOG4107ZYJ	ENOG4107ZYJ	5	3	272942 176299 266834	S	bioY protein	S	bioY protein
ENOG4105CHR	ENOG4105CHR	3	3	85962 83333 192222	S	reductase	S	reductase
ENOG4105EHU	ENOG4108WXF	28	2	197221 1140	T	Circadian clock protein KaiC	S	Component of the KaiABC clock protein complex, which constitutes the main circadian regulator in cyanobacteria. The KaiABC complex may act as a promoter-nonspecific transcription regulator that represses transcription, possibly by acting on the state of chromosome compaction. In the complex, it enhances the phosphorylation status of KaiC. In contrast, the presence of KaiB in the complex decreases…
ENOG4105C9B	ENOG4105P9C	14	2	83333 198628	E	Cysteine desulfurase	S	Participates in cysteine desulfuration mediated by SufS. Cysteine desulfuration mobilizes sulfur from L-cysteine to yield L-alanine and constitutes an essential step in sulfur metabolism for biosynthesis of a variety of sulfur-containing biomolecules. Functions as a sulfur acceptor for SufS, by mediating the direct transfer of the sulfur atom from the S-sulfanylcysteine of SufS, an intermediate p…
ENOG4105W16	ENOG4105W16	6	2	1111708 197221	S	bluf domain protein	S	bluf domain protein
ENOG4105CXV	ENOG4108XPN	6	2	300852 246197	S	gliding motility protein	S	Roadblock lc7 family protein
ENOG4108WXF	ENOG4108WXF	6	2	197221 1140	S	Component of the KaiABC clock protein complex, which constitutes the main circadian regulator in cyanobacteria. The KaiABC complex may act as a promoter-nonspecific transcription regulator that represses transcription, possibly by acting on the state of chromosome compaction. In the complex, it enhances the phosphorylation status of KaiC. In contrast, the presence of KaiB in the complex decreases…	S	Component of the KaiABC clock protein complex, which constitutes the main circadian regulator in cyanobacteria. The KaiABC complex may act as a promoter-nonspecific transcription regulator that represses transcription, possibly by acting on the state of chromosome compaction. In the complex, it enhances the phosphorylation status of KaiC. In contrast, the presence of KaiB in the complex decreases…
ENOG4105DTW	ENOG4107XHT	5	2	192222 85962	K	Sigma factors are initiation factors that promote the attachment of RNA polymerase to specific initiation sites and are then released (By similarity)	S	Putative zinc ribbon domain
ENOG4105K7D	ENOG4108UKE	5	2	192222 85962	S	Required for maturation of 30S ribosomal subunits (By similarity)	J	Interacts with and stabilizes bases of the 16S rRNA that are involved in tRNA selection in the A site and with the mRNA backbone. Located at the interface of the 30S and 50S subunits, it traverses the body of the 30S subunit contacting proteins on the other side and probably holding the rRNA structure together. The combined cluster of proteins S8, S12 and S17 appears to hold together the shoulder…
ENOG4105ZRE	ENOG4108YZA	5	2	103690 1140	S	Protein of unknown function (DUF3539)	E	Nitrogen regulatory protein pii
ENOG4106032	ENOG4108UHV	4	2	192222 85962	E	Glutathionylspermidine synthase	S	Lipoprotein
ENOG4105QDU	ENOG4108V9G	4	2	85962 192222	S	Inherit from COG: UPF0109 protein	S	NA
ENOG4108SDW	ENOG4107QMP	4	2	192222 85962	S	recombination protein RecO	L	dna polymerase iii subunits gamma and tau
ENOG4105FD2	ENOG4105FD2	3	2	192222 85962	S	Catalyzes the ATP-dependent conversion of 7-carboxy-7- deazaguanine (CDG) to 7-cyano-7-deazaguanine (preQ(0)) (By similarity)	S	Catalyzes the ATP-dependent conversion of 7-carboxy-7- deazaguanine (CDG) to 7-cyano-7-deazaguanine (preQ(0)) (By similarity)
ENOG4105QTX	ENOG41068HQ	3	2	192222 85962	S	Pfam:UPF0153	S	Protein of unknown function (DUF493)
ENOG4105R8Y	ENOG4105R8Y	3	2	272561 83558	S	NA	S	NA
ENOG4105BZV	ENOG4105GTN	3	2	208964 83333	S	Phosphoadenosine phosphosulfate reductase	K	ParB Domain Protein Nuclease
ENOG4108VQ1	ENOG41062P1	3	2	205922 272624	S	Periplasmic protein	T	Diguanylate cyclase phosphodiesterase
ENOG4108Z4V	ENOG4108Z4V	3	2	83333 1111708	S	iron-sulfur cluster assembly	S	iron-sulfur cluster assembly
ENOG4105EBW	ENOG4105EBW	3	2	71421 83333	S	Rhomboid-type serine protease that catalyzes intramembrane proteolysis (By similarity)	S	Rhomboid-type serine protease that catalyzes intramembrane proteolysis (By similarity)
ENOG4107YAI	ENOG4105C8S	3	2	197221 1111708	S	CO2 hydration protein	C	subunit m
ENOG4107YAI	ENOG4106TXZ	3	2	197221 1111708	S	CO2 hydration protein	C	dehydrogenase (subunit
ENOG4107YAI	ENOG410906A	3	2	197221 1111708	S	CO2 hydration protein	M	Beta-Ig-H3 fasciclin
ENOG4105VFU	ENOG4105CFD	2	2	1111708 85962	S	Rna-binding protein	J	One of the primary rRNA binding proteins. Required for association of the 30S and 50S subunits to form the 70S ribosome, for tRNA binding and peptide bond formation. It has been suggested to have peptidyltransferase activity
ENOG4105K8N	ENOG4105KBC	2	2	243276 83333	S	protein family UPF0079, ATPase	J	Seems to be the binding site for several of the factors involved in protein synthesis and appears to be essential for accurate translation (By similarity)
ENOG4105CJ9	ENOG4107ZW7	2	2	85962 192222	O	Prevents misfolding and promotes the refolding and proper assembly of unfolded polypeptides generated under stress conditions (By similarity)	S	Uncharacterised ACR, YkgG family COG1556
ENOG4105CSD	ENOG4105CSD	2	2	85962 192222	S	Catalyzes the NADPH-dependent reduction of 7-cyano-7- deazaguanine (preQ0) to 7-aminomethyl-7-deazaguanine (preQ1) (By similarity)	S	Catalyzes the NADPH-dependent reduction of 7-cyano-7- deazaguanine (preQ0) to 7-aminomethyl-7-deazaguanine (preQ1) (By similarity)
ENOG4105NF4	ENOG4105CJ9	2	2	83333 192222	S	modulator of drug activity	O	Prevents misfolding and promotes the refolding and proper assembly of unfolded polypeptides generated under stress conditions (By similarity)
ENOG4108V0Z	ENOG4108V0Z	2	2	192222 85962	S	NA	S	NA
ENOG4108KVX	ENOG4108KVX	2	2	224308 266835	S	Participates in chromosomal partition during cell division. May act via the formation of a condensin-like complex containing Smc and ScpB that pull DNA away from mid-cell into both cell halves (By similarity)	S	Participates in chromosomal partition during cell division. May act via the formation of a condensin-like complex containing Smc and ScpB that pull DNA away from mid-cell into both cell halves (By similarity)
ENOG4105CQP	ENOG4105CQP	2	2	85962 192222	S	nitrilase cyanide hydratase and apolipoprotein n-acyltransferase	S	nitrilase cyanide hydratase and apolipoprotein n-acyltransferase
ENOG41080V7	ENOG4108UHH	2	2	85962 192222	S	Single strand-specific metallo-endoribonuclease involved in late-stage 70S ribosome quality control and in maturation of the 3' terminus of the 16S rRNA (By similarity)	J	Located on the platform of the 30S subunit, it bridges several disparate RNA helices of the 16S rRNA. Forms part of the Shine-Dalgarno cleft in the 70S ribosome (By similarity)
ENOG4108ZPB	ENOG4105C66	2	2	192222 83333	S	UPF0306 protein	H	Catalyzes the conversion of D-ribulose 5-phosphate to formate and 3,4-dihydroxy-2-butanone 4-phosphate (By similarity)
ENOG4105C1H	ENOG4108Z10	2	2	192222 83333	S	Exhibits a very high intrinsic GTPase hydrolysis rate. Involved in the addition of a carboxymethylaminomethyl (cmnm) group at the wobble position (U34) of certain tRNAs, forming tRNA- cmnm(5)s(2)U34 (By similarity)	J	Involved in the binding of tRNA to the ribosomes (By similarity)
