# Supplementary material for: Bacterial protein meta-interactomes predict cross-species interactions and protein function
Source: BMC Bioinformatics. 2017 Mar 16;18:171. doi: 10.1186/s12859-017-1585-0 (PMC5353844; doi:10.1186/s12859-017-1585-0)
Supplement: Additional file 6: — Contributions of individual bacterial taxons to the consensus meta-interactome. (XLS 42 kb) [file 12859_2017_1585_MOESM6_ESM.xls]

## Sheet: S5
Species	Taxid	OG vs. OG Interactions
Escherichia coli	83333	16579
Campylobacter jejuni	192222	11334
Treponema pallidum	243276	3504
Synechocystis sp. PCC 6803	1111708	3254
Mesorhizobium loti	266835	3034
Helicobacter pylori	85962	2454
Bacillus subtilis	224308	1401
Mycoplasma pneumoniae	272634	840
Rickettsia sibirica	272951	284
Myxococcus xanthus	246197	243
Streptococcus pneumoniae	170187	156
Mycobacterium tuberculosis	83332	91
Rhodopseudomonas palustris	258594	53
Salmonella enterica	99287	47
Pseudomonas aeruginosa	208964	36
Thermosynechococcus elongatus	197221	32
Agrobacterium fabrum	176299	27
Staphylococcus aureus	1280	23
Yersinia enterocolitica	630	22
Thermus thermophilus HB8	300852	21
Shigella flexneri	623	20
Synechococcus elongatus	1140	19
Chlamydia pneumoniae	83558	16
Pseudomonas putida	303	14
Nostoc sp. PCC 7120	103690	14
Thermus thermophilus	274	14
Streptomyces coelicolor	100226	14
Thermotoga maritima	243274	13
Rhodobacter capsulatus	1061	12
Mycobacterium smegmatis	246196	12
Vibrio cholerae	243277	11
[Enterobacter] aerogenes	548	10
Enterococcus faecalis	1351	9
[Pseudomonas syringae] pv. tomato str. DC3000	223283	9
Ruminiclostridium thermocellum	1515	9
Caulobacter crescentus	190650	8
Bacillus anthracis	1392	8
Rhodobacter capsulatus	272942	8
Klebsiella pneumoniae	573	8
Myxococcus xanthus	34	8
Clostridium perfringens	1502	8
Xanthomonas campestris pv. Vesicatoria	316273	8
Sinorhizobium meliloti	266834	8
Geobacillus stearothermophilus	1422	7
Treponema denticola	158	7
Ehrlichia chaffeensis	205920	7
Photobacterium angustum	314292	7
Dickeya dadantii	198628	7
Rhodobacter sphaeroides	272943	6
Pseudomonas putida	160488	6
Chlamydia trachomatis	272561	6
Streptococcus parasanguinis	1318	6
Ralstonia eutropha	381666	6
Haemophilus influenzae	71421	5
Klebsiella oxytoca	571	5
Yersinia pestis	632	5
Agrobacterium tumefaciens	358	5
Rhodobacter sphaeroides	1063	5
Aquifex aeolicus	224324	4
Corynebacterium glutamicum	196627	4
Streptococcus agalactiae	1311	4
Edwardsiella tarda	636	4
Legionella pneumophila	272624	4
Synechocystis sp. PCC 6803	1148	4
Haemophilus ducreyi	233412	4
Xanthomonas campestris	190485	3
Xylella fastidiosa	160492	3
Vibrio harveyi	669	3
Nostoc sp. PCC 7119	1168	3
Saccharophagus degradans 2-40	203122	3
Ruminococcus flavefaciens	1265	3
Sinorhizobium fredii	394	3
Bordetella bronchiseptica	518	3
Clostridioides difficile 630	272563	3
Ruminiclostridium thermocellum	203119	3
Pseudomonas stutzeri	316	3
Brucella suis 1330	204722	3
Bradyrhizobium diazoefficiens	224911	3
Yersinia enterocolitica subsp. enterocolitica 8081	393305	3
Serratia marcescens	615	3
Thermosynechococcus vulcanus	32053	3
Paracoccus denitrificans	266	3
Bacillus subtilis subsp. natto	86029	3
Brucella abortus 2308	359391	3
Pseudomonas aeruginosa	287	3
Enterococcus faecalis V583	226185	3
Helicobacter mustelae 12198	679897	3
Escherichia coli HS	331112	3
Caulobacter vibrioides	155892	2
Shewanella oneidensis MR-1	211586	2
Pseudoalteromonas haloplanktis TAC125	326442	2
Bacillus cereus	1396	2
Pseudomonas fluorescens Pf0-1	205922	2
Bacillus megaterium	1404	2
Deinococcus radiodurans R1	243230	2
Mycobacterium tuberculosis H37Ra	419947	2
Azotobacter vinelandii	354	2
Streptococcus gordonii	1302	2
Agrobacterium rhizogenes	359	2
Vibrio alginolyticus	663	2
Streptococcus pyogenes	1314	2
Gloeobacter violaceus	251221	2
Lactococcus lactis	416870	2
Streptomyces coelicolor	1902	2
Vibrio vulnificus	196600	2
Brucella abortus	262698	2
Rhodococcus jostii	101510	2
Streptococcus pyogenes MGAS10394	286636	2
Streptococcus mutans UA159	210007	2
Pectobacterium carotovorum subsp. carotovorum	555	2
Streptococcus pyogenes serotype M1	301447	2
Burkholderia cenocepacia	216591	2
Bacteroides thetaiotaomicron	226186	2
Providencia stuartii	588	2
Azospirillum brasilense	192	2
Campylobacter jejuni	197	2
Aggregatibacter actinomycetemcomitans	1089447	2
Yersinia pseudotuberculosis	273123	2
Clostridium cellulovorans	573061	2
Aggregatibacter actinomycetemcomitans	714	2
Acetobacterium dehalogenans	82116	2
Klebsiella oxytoca	883125	2
Mycobacterium leprae TN	272631	2
Paracoccus denitrificans	318586	2
Pseudooceanicola batsensis	252305	1
Desulfomicrobium baculatum	899	1
Thermus aquaticus	271	1
Sphingomonas wittichii RW1	392499	1
[Bacillus] selenitireducens MLS10	439292	1
Klebsiella	570	1
Pseudonocardia thermophila	1848	1
Chlorobium tepidum TLS	194439	1
Propionibacterium freudenreichii	1752	1
Listeria monocytogenes	169963	1
Streptomyces venezuelae	54571	1
Mycoplasma mobile	2118	1
Mycoplasma pneumoniae	2104	1
Xanthomonas axonopodis pv. citri str. 306	190486	1
Lactobacillus plantarum	220668	1
Pseudomonas fragi	296	1
Comamonas sp. JS765	58226	1
Chromobacterium violaceum	243365	1
Rhizobium leguminosarum bv. viciae	387	1
Desulfovibrio gigas	879	1
Streptomyces flavovirens	52258	1
Treponema pallidum	160	1
Shigella flexneri 2a	42897	1
Burkholderia glumae	337	1
Rhodococcus erythropolis	1833	1
Shigella dysenteriae	622	1
Streptomyces sp. X-119-6	196112	1
Clostridium cochlearium	1494	1
Streptomyces nogalater	38314	1
Haemophilus influenzae	727	1
Neisseria meningitidis	122586	1
Clostridium acetobutylicum	272562	1
Thermobifida fusca YX	269800	1
Helicobacter pylori G27	563041	1
Agrobacterium tumefaciens (strain 15955)	190386	1
Proteus mirabilis	584	1
Pantoea stewartii subsp. stewartii	66271	1
Streptomyces griseus	455632	1
Pseudomonas protegens	220664	1
Mycobacterium bovis BCG str. Pasteur 1173P2	410289	1
Tetragenococcus halophilus	51669	1
Corynebacterium diphtheriae	257309	1
Streptomyces lividans	1916	1
Mastigocladus laminosus	83541	1
Mycobacterium tuberculosis C	348776	1
Moraxella catarrhalis	480	1
Nostoc	1177	1
Pseudomonas sp. CF600	79676	1
Pseudomonas pavonaceae	47881	1
Acetoanaerobium sticklandii	499177	1
Pseudomonas fluorescens	294	1
Streptomyces aureofaciens	1894	1
Acidaminococcus fermentans	591001	1
Bacillus amyloliquefaciens	1390	1
Sphingomonas paucimobilis	13689	1
Thioalkalivibrio paradoxus	108010	1
Cyanothece sp. ATCC 51142	43989	1
Azoarcus sp.	29544	1
Fusobacterium nucleatum	851	1
Desulfovibrio vulgaris str. Hildenborough	882	1
Clostridium perfringens D	107819	1
Streptomyces tendae	1932	1
Pseudomonas sp. DSM 6611	1007495	1
Vibrio vulnificus	672	1
Sphingobium sp. SYK-6	627192	1
Mycobacterium smegmatis	1772	1
Arthrobacter sp. Rue61a	1118963	1
Allochromatium vinosum	1049	1
Borreliella burgdorferi	139	1
Borrelia turicatae	142	1
Microbispora corallina	83302	1
Acinetobacter baumannii	400667	1
Paenibacillus sp. NyZ101	980079	1
Mycobacterium tuberculosis CDC1551	83331	1
Borrelia burgdorferi B31	224326	1
Wolinella succinogenes DSM 1740	273121	1
Sinorhizobium meliloti SM11	707241	1
Burkholderia pseudomallei	272560	1
Finegoldia magna	1260	1
Dickeya chrysanthemi	556	1
Mesorhizobium tianshanense	39844	1
Enterococcus faecium	546340	1
Granulicella tundricola	1198114	1
Serratia sp. ATCC 39006	104623	1
Pseudomonas aeruginosa PA7	381754	1
Ruminococcus albus	1264	1
Janthinobacterium sp. Marseille	375286	1
Lactobacillus gasseri	679196	1
Bacillus halodurans	272558	1
Acinetobacter sp. DL-28	160971	1
Bacillus circulans	1397	1
Streptomyces sviceus	463191	1
Lactobacillus reuteri	1598	1
Methylophilus methylotrophus	17	1
Bacillus sp. PS3	2334	1
Arthrospira platensis	118562	1
Photobacterium damselae	38293	1
Bifidobacterium longum	216816	1
Alkaliphilus metalliredigens	293826	1
Xanthobacter autotrophicus	78245	1
Micrococcus luteus	1270	1
Flavobacterium frigidimaris	262320	1
Bordetella pertussis Tohama I	257313	1
Aeromonas hydrophila	644	1
Anabaena variabilis	1172	1
Desulfovibrio vulgaris str. 'Miyazaki F'	883	1
Anabaena variabilis	240292	1
Streptococcus thermophilus	264199	1
Acinetobacter sp. ADP1	62977	1
Aeromonas salmonicida	645	1
Acinetobacter baumannii	575584	1
Bartonella henselae	283166	1
Caulobacter crescentus	565050	1
Caldicellulosiruptor saccharolyticus	351627	1
Ruegeria pomeroyi DSS-3	246200	1
Desulfovibrio fructosivorans	878	1
Nostoc punctiforme	63737	1
Roseobacter denitrificans	375451	1
